# Supplementary material for: Single-cell analysis of developing and azoospermia human testicles reveals central role of Sertoli cells
Source: Nat Commun. 2020 Nov 10;11:5683. doi: 10.1038/s41467-020-19414-4 (PMC7655944; doi:10.1038/s41467-020-19414-4)
Supplement: Supplementary file 3 — Supplementary Data 1 [file 41467_2020_19414_MOESM3_ESM.xlsx]

## Sheet: Table S1 DEGs in 8 clusters of 
	p_val	avg_logFC	cluster	gene	TFs	Testis specific	Mouse homologous gene
GNG11	0	2.67446	endotheliocyte	GNG11	#N/A	#N/A	Gng11
SELE	0	2.64215	endotheliocyte	SELE	#N/A	#N/A	Sele
IFI27	0	2.57918	endotheliocyte	IFI27	#N/A	#N/A	#N/A
TM4SF1	0	2.56496	endotheliocyte	TM4SF1	#N/A	#N/A	Tm4sf1
CLDN5	0	2.45514	endotheliocyte	CLDN5	#N/A	#N/A	Cldn5
VWF	0	2.39518	endotheliocyte	VWF	#N/A	#N/A	Vwf
SPARCL1	0	2.38118	endotheliocyte	SPARCL1	#N/A	#N/A	Sparcl1
CAV1	0	2.35275	endotheliocyte	CAV1	#N/A	#N/A	Cav1
MGP	0	2.29061	endotheliocyte	MGP	#N/A	#N/A	Mgp
B2M	0	2.26655	endotheliocyte	B2M	#N/A	#N/A	B2m
HLA-E	0	2.24205	endotheliocyte	HLA-E	#N/A	#N/A	H2-M11
TMSB4X	0	2.23932	endotheliocyte	TMSB4X	#N/A	#N/A	#N/A
HLA-C	0	2.21877	endotheliocyte	HLA-C	#N/A	#N/A	H2-M11
CTGF	0	2.17685	endotheliocyte	CTGF	#N/A	#N/A	Ctgf
HLA-B	0	2.16699	endotheliocyte	HLA-B	#N/A	#N/A	H2-M11
A2M	0	2.12058	endotheliocyte	A2M	#N/A	#N/A	A2m
CCL2	0	2.05442	endotheliocyte	CCL2	#N/A	#N/A	Ccl2
EMP1	0	2.02627	endotheliocyte	EMP1	#N/A	#N/A	Emp1
HLA-A	0	1.93923	endotheliocyte	HLA-A	#N/A	#N/A	H2-M11
GSN	0	1.813	endotheliocyte	GSN	#N/A	#N/A	Gsn
S100A6	0	1.79587	endotheliocyte	S100A6	#N/A	#N/A	S100a6
RAMP21	0	1.74661	endotheliocyte	RAMP2	#N/A	#N/A	Ramp2
CD34	0	1.73698	endotheliocyte	CD34	#N/A	#N/A	Cd34
CLEC14A	0	1.73574	endotheliocyte	CLEC14A	#N/A	#N/A	Clec14a
ID11	0	1.71691	endotheliocyte	ID1	YES	#N/A	Id1
TXNIP	0	1.70752	endotheliocyte	TXNIP	#N/A	#N/A	Txnip
SOX17	0	1.69385	endotheliocyte	SOX17	YES	#N/A	Sox17
FN1	0	1.65705	endotheliocyte	FN1	#N/A	#N/A	Fn1
SLC9A3R21	0	1.64596	endotheliocyte	SLC9A3R2	#N/A	#N/A	Slc9a3r2
CXCL2	0	1.62236	endotheliocyte	CXCL2	#N/A	#N/A	#N/A
PRSS23	0	1.5581	endotheliocyte	PRSS23	#N/A	#N/A	Prss23
BCAM	0	1.51976	endotheliocyte	BCAM	#N/A	#N/A	Bcam
SRGN	0	1.51364	endotheliocyte	SRGN	#N/A	#N/A	Srgn
PTRF	0	1.4985	endotheliocyte	PTRF	#N/A	#N/A	#N/A
CD74	0	1.46267	endotheliocyte	CD74	#N/A	#N/A	Cd74
RBP7	0	1.45266	endotheliocyte	RBP7	#N/A	#N/A	Rbp7
SOCS3	0	1.44943	endotheliocyte	SOCS3	#N/A	#N/A	Socs3
EPAS1	0	1.44685	endotheliocyte	EPAS1	YES	#N/A	Epas1
C2CD4B	0	1.41593	endotheliocyte	C2CD4B	#N/A	#N/A	#N/A
TIMP3	0	1.41465	endotheliocyte	TIMP3	#N/A	#N/A	Timp3
GADD45A	0	1.41164	endotheliocyte	GADD45A	#N/A	#N/A	Gadd45a
SAT1	0	1.40676	endotheliocyte	SAT1	#N/A	#N/A	Sat1
PALMD	0	1.40349	endotheliocyte	PALMD	#N/A	#N/A	Palmd
ID3	0	1.40012	endotheliocyte	ID3	YES	#N/A	Id3
ANXA1	0	1.39939	endotheliocyte	ANXA1	#N/A	#N/A	Anxa1
TNFSF10	0	1.3893	endotheliocyte	TNFSF10	#N/A	#N/A	Tnfsf10
NUAK1	0	1.38573	endotheliocyte	NUAK1	#N/A	#N/A	Nuak1
IGFBP7	0	1.37393	endotheliocyte	IGFBP7	#N/A	#N/A	Igfbp7
ESAM	0	1.36117	endotheliocyte	ESAM	#N/A	#N/A	Esam
TM4SF18	0	1.35873	endotheliocyte	TM4SF18	#N/A	#N/A	#N/A
ITM2A	0	1.34515	endotheliocyte	ITM2A	#N/A	#N/A	Itm2a
IER3	0	1.34051	endotheliocyte	IER3	#N/A	#N/A	Ier3
IER2	0	1.31382	endotheliocyte	IER2	#N/A	#N/A	Ier2
GIMAP7	0	1.308	endotheliocyte	GIMAP7	#N/A	#N/A	Gimap7
TAGLN2	0	1.29471	endotheliocyte	TAGLN2	#N/A	#N/A	Tagln2
ADGRF5	0	1.2867	endotheliocyte	ADGRF5	#N/A	#N/A	Adgrf5
SNHG71	0	1.28286	endotheliocyte	SNHG7	#N/A	#N/A	#N/A
PTPRB	0	1.26684	endotheliocyte	PTPRB	#N/A	#N/A	Ptprb
NFIB	0	1.26675	endotheliocyte	NFIB	YES	#N/A	Nfib
EMCN	0	1.26525	endotheliocyte	EMCN	#N/A	#N/A	Emcn
KLF2	0	1.2618	endotheliocyte	KLF2	YES	#N/A	Klf2
PODXL	0	1.25205	endotheliocyte	PODXL	#N/A	#N/A	Podxl
EHD4	0	1.24894	endotheliocyte	EHD4	#N/A	#N/A	Ehd4
ZFP36	0	1.23292	endotheliocyte	ZFP36	#N/A	#N/A	Zfp36
EGFL71	0	1.23253	endotheliocyte	EGFL7	#N/A	#N/A	Egfl7
ETS2	0	1.22931	endotheliocyte	ETS2	YES	#N/A	Ets2
DUSP1	0	1.22914	endotheliocyte	DUSP1	#N/A	#N/A	Dusp1
ECSCR.1	0	1.22752	endotheliocyte	ECSCR.1	#N/A	#N/A	#N/A
SLC2A3	0	1.22416	endotheliocyte	SLC2A3	#N/A	#N/A	#N/A
LY6E	0	1.22318	endotheliocyte	LY6E	#N/A	#N/A	Ly6e
LRRFIP1	0	1.22123	endotheliocyte	LRRFIP1	YES	#N/A	Lrrfip1
CDKN1A	0	1.21726	endotheliocyte	CDKN1A	#N/A	#N/A	Cdkn1a
GADD45B	0	1.21671	endotheliocyte	GADD45B	#N/A	#N/A	Gadd45b
PTGS2	0	1.21595	endotheliocyte	PTGS2	#N/A	#N/A	Ptgs2
TMSB10	0	1.21249	endotheliocyte	TMSB10	#N/A	#N/A	Gm9844
PCAT19	0	1.20115	endotheliocyte	PCAT19	#N/A	#N/A	#N/A
MT2A	0	1.1978	endotheliocyte	MT2A	#N/A	#N/A	#N/A
CRIP22	0	1.19493	endotheliocyte	CRIP2	#N/A	#N/A	Crip2
PTMA1	0	1.19213	endotheliocyte	PTMA	#N/A	#N/A	Ptma
AP1S2	0	1.19029	endotheliocyte	AP1S2	#N/A	#N/A	Ap1s2
BHLHE40	0	1.18807	endotheliocyte	BHLHE40	YES	#N/A	Bhlhe40
NFKBIA	0	1.17732	endotheliocyte	NFKBIA	#N/A	#N/A	Nfkbia
SDPR	0	1.17082	endotheliocyte	SDPR	#N/A	#N/A	#N/A
FXYD5	0	1.17045	endotheliocyte	FXYD5	#N/A	#N/A	#N/A
IFI16	0	1.16993	endotheliocyte	IFI16	#N/A	#N/A	Ifi206
STOM	0	1.16943	endotheliocyte	STOM	#N/A	#N/A	Stom
IFI6	6.38e-304	1.16763	endotheliocyte	IFI6	#N/A	#N/A	#N/A
RAMP3	0	1.16606	endotheliocyte	RAMP3	#N/A	#N/A	Ramp3
VIM	0	1.16375	endotheliocyte	VIM	#N/A	#N/A	Vim
IFITM3	0	1.14485	endotheliocyte	IFITM3	#N/A	#N/A	Ifitm2
BST2	0	1.13111	endotheliocyte	BST2	#N/A	#N/A	Bst2
IFIT3	0	1.12963	endotheliocyte	IFIT3	#N/A	#N/A	Ifit3b
LMO2	0	1.12792	endotheliocyte	LMO2	#N/A	#N/A	Lmo2
ADGRL4	0	1.1269	endotheliocyte	ADGRL4	#N/A	#N/A	Adgrl4
IFITM1	0	1.12323	endotheliocyte	IFITM1	#N/A	#N/A	Ifitm2
GIMAP4	0	1.12321	endotheliocyte	GIMAP4	#N/A	#N/A	Gimap4
EDN1	0	1.1201	endotheliocyte	EDN1	#N/A	#N/A	Edn1
ICAM1	0	1.11479	endotheliocyte	ICAM1	#N/A	#N/A	Icam1
ELK31	0	1.10179	endotheliocyte	ELK3	YES	#N/A	Elk3
TSPO	0	1.09363	endotheliocyte	TSPO	#N/A	#N/A	Tspo
CDH5	0	1.0868	endotheliocyte	CDH5	#N/A	#N/A	Cdh5
CAV2	0	1.08657	endotheliocyte	CAV2	#N/A	#N/A	Cav2
HSPB12	0	1.08439	endotheliocyte	HSPB1	#N/A	#N/A	Hspb1
TGFBR2	0	1.07065	endotheliocyte	TGFBR2	#N/A	#N/A	Tgfbr2
EFNA1	0	1.06923	endotheliocyte	EFNA1	#N/A	#N/A	Efna1
IFITM2	0	1.0654	endotheliocyte	IFITM2	#N/A	#N/A	Ifitm2
GIMAP8	0	1.06531	endotheliocyte	GIMAP8	#N/A	#N/A	Gimap8
LIFR	0	1.05684	endotheliocyte	LIFR	#N/A	#N/A	Lifr
S100A101	0	1.05671	endotheliocyte	S100A10	#N/A	#N/A	S100a10
EFNB2	0	1.05464	endotheliocyte	EFNB2	#N/A	#N/A	Efnb2
CCDC85B	0	1.05045	endotheliocyte	CCDC85B	#N/A	#N/A	Ccdc85b
ACKR1	0	1.04824	endotheliocyte	ACKR1	#N/A	#N/A	Ackr1
CYYR1	0	1.04251	endotheliocyte	CYYR1	#N/A	#N/A	Cyyr1
PECAM1	0	1.0383	endotheliocyte	PECAM1	#N/A	#N/A	Pecam1
SOX18	0	1.0359	endotheliocyte	SOX18	YES	#N/A	Sox18
ACTN4	0	1.03555	endotheliocyte	ACTN4	#N/A	#N/A	Actn4
CD59	0	1.03545	endotheliocyte	CD59	#N/A	#N/A	Cd59b
LMCD1	0	1.03335	endotheliocyte	LMCD1	#N/A	#N/A	Lmcd1
LDB2	0	1.03173	endotheliocyte	LDB2	#N/A	#N/A	Ldb2
KCTD12	0	1.03102	endotheliocyte	KCTD12	#N/A	#N/A	Kctd12
IFI44L	0	1.02937	endotheliocyte	IFI44L	#N/A	#N/A	Ifi44l
LIMS1	0	1.02885	endotheliocyte	LIMS1	#N/A	#N/A	Lims1
MMRN2	0	1.02587	endotheliocyte	MMRN2	#N/A	#N/A	Mmrn2
PSMB9	0	1.02451	endotheliocyte	PSMB9	#N/A	#N/A	Psmb9
GIMAP1	0	1.02224	endotheliocyte	GIMAP1	#N/A	#N/A	Gimap1
SDCBP	0	1.02124	endotheliocyte	SDCBP	#N/A	#N/A	Sdcbp
ANXA2	0	1.01754	endotheliocyte	ANXA2	#N/A	#N/A	Anxa2
FAM43A	0	1.00894	endotheliocyte	FAM43A	#N/A	#N/A	Fam43a
HLA-DRB1	0	1.00639	endotheliocyte	HLA-DRB1	#N/A	#N/A	H2-Eb2
CALCRL	0	1.00058	endotheliocyte	CALCRL	#N/A	#N/A	Calcrl
CD93	0	0.997255	endotheliocyte	CD93	#N/A	#N/A	Cd93
THBD	0	0.996812	endotheliocyte	THBD	#N/A	#N/A	Thbd
FKBP1A1	0	0.994054	endotheliocyte	FKBP1A	#N/A	#N/A	Fkbp1a
TCF4	0	0.992064	endotheliocyte	TCF4	YES	#N/A	Tcf4
XAF1	0	0.991287	endotheliocyte	XAF1	#N/A	#N/A	Xaf1
UTRN1	9.2e-306	0.987666	endotheliocyte	UTRN	#N/A	#N/A	Utrn
PSMB8	0	0.984591	endotheliocyte	PSMB8	#N/A	#N/A	Psmb8
SPTBN1	0	0.980301	endotheliocyte	SPTBN1	#N/A	#N/A	Sptbn1
ICAM2	0	0.977983	endotheliocyte	ICAM2	#N/A	#N/A	Icam2
MGST2	0	0.969297	endotheliocyte	MGST2	#N/A	#N/A	Mgst2
HSPG2	0	0.963772	endotheliocyte	HSPG2	#N/A	#N/A	Hspg2
LEPR	0	0.962161	endotheliocyte	LEPR	#N/A	#N/A	Lepr
ISG15	7.77e-286	0.961467	endotheliocyte	ISG15	#N/A	#N/A	Isg15
FMO2	0	0.961387	endotheliocyte	FMO2	#N/A	#N/A	Fmo2
RPL10	0	0.955791	endotheliocyte	RPL10	#N/A	#N/A	#N/A
IGFBP4	0	0.947251	endotheliocyte	IGFBP4	#N/A	#N/A	Igfbp4
NPDC1	0	0.942859	endotheliocyte	NPDC1	#N/A	#N/A	Npdc1
VAMP5	0	0.942075	endotheliocyte	VAMP5	#N/A	#N/A	Vamp5
SLC25A25	0	0.939466	endotheliocyte	SLC25A25	#N/A	#N/A	Slc25a25
AQP1	0	0.929695	endotheliocyte	AQP1	#N/A	#N/A	Aqp1
PDLIM11	0	0.929515	endotheliocyte	PDLIM1	#N/A	#N/A	Pdlim1
FAM110D	0	0.926985	endotheliocyte	FAM110D	#N/A	#N/A	Grrp1
TSPAN7	0	0.917012	endotheliocyte	TSPAN7	#N/A	#N/A	Tspan7
MX1	0	0.908318	endotheliocyte	MX1	#N/A	#N/A	Mx2
MYCT1	0	0.908229	endotheliocyte	MYCT1	#N/A	#N/A	Myct1
C10orf10	5.55e-305	0.905578	endotheliocyte	C10orf10	#N/A	#N/A	#N/A
DUSP6	0	0.905416	endotheliocyte	DUSP6	#N/A	#N/A	Dusp6
LGALS3	0	0.902944	endotheliocyte	LGALS3	#N/A	#N/A	Lgals3
MSN	0	0.902645	endotheliocyte	MSN	#N/A	#N/A	Msn
CD91	2.6e-272	0.894663	endotheliocyte	CD9	#N/A	#N/A	Cd9
ROBO4	0	0.893532	endotheliocyte	ROBO4	#N/A	#N/A	Robo4
ADAM15	0	0.891989	endotheliocyte	ADAM15	#N/A	#N/A	Adam15
RHOB	1.08e-264	0.884241	endotheliocyte	RHOB	#N/A	#N/A	Rhob
HLA-F	0	0.884097	endotheliocyte	HLA-F	#N/A	#N/A	H2-M11
NOSTRIN	0	0.878311	endotheliocyte	NOSTRIN	#N/A	#N/A	Nostrin
HEG1	0	0.878159	endotheliocyte	HEG1	#N/A	#N/A	Heg1
MYL12A1	1.86e-278	0.875555	endotheliocyte	MYL12A	#N/A	#N/A	#N/A
GIMAP6	0	0.8699	endotheliocyte	GIMAP6	#N/A	#N/A	Gimap6
GJA4	0	0.8638	endotheliocyte	GJA4	#N/A	#N/A	Gja4
MYH9	0	0.862156	endotheliocyte	MYH9	#N/A	#N/A	Myh9
ZFP36L2	0	0.85769	endotheliocyte	ZFP36L2	YES	#N/A	Zfp36l2
GPIHBP1	0	0.85513	endotheliocyte	GPIHBP1	#N/A	#N/A	Gpihbp1
F8	0	0.852861	endotheliocyte	F8	#N/A	#N/A	F8
NEAT1	1.35e-256	0.850947	endotheliocyte	NEAT1	#N/A	#N/A	#N/A
SLC3A2	0	0.845808	endotheliocyte	SLC3A2	#N/A	#N/A	Slc3a2
AHNAK	0	0.845327	endotheliocyte	AHNAK	#N/A	#N/A	Ahnak
C1orf115	0	0.844109	endotheliocyte	C1orf115	#N/A	#N/A	C130074G19Rik
SH3BGRL3	0	0.838991	endotheliocyte	SH3BGRL3	#N/A	#N/A	Sh3bgrl3
TNFAIP3	7.31e-246	0.838593	endotheliocyte	TNFAIP3	#N/A	#N/A	Tnfaip3
FLI1	0	0.835477	endotheliocyte	FLI1	YES	#N/A	Fli1
CX3CL1	0	0.825858	endotheliocyte	CX3CL1	#N/A	#N/A	Cx3cl1
TACC1	0	0.821483	endotheliocyte	TACC1	#N/A	#N/A	Tacc1
GBP4	0	0.819943	endotheliocyte	GBP4	#N/A	#N/A	#N/A
KANK3	0	0.817312	endotheliocyte	KANK3	#N/A	#N/A	Kank3
PLK21	1.99e-247	0.81694	endotheliocyte	PLK2	#N/A	#N/A	Plk2
SOCS2	0	0.813217	endotheliocyte	SOCS2	#N/A	#N/A	Socs2
TIE1	0	0.809869	endotheliocyte	TIE1	#N/A	#N/A	Tie1
ABCB1	0	0.8082	endotheliocyte	ABCB1	#N/A	#N/A	Abcb1a
ETS1	0	0.808085	endotheliocyte	ETS1	YES	#N/A	Ets1
TPT11	8.62e-295	0.804271	endotheliocyte	TPT1	#N/A	#N/A	#N/A
IRF1	5.06e-249	0.796353	endotheliocyte	IRF1	YES	#N/A	Irf1
RPL33	1.25e-302	0.784001	endotheliocyte	RPL3	#N/A	#N/A	Rpl3
JAG1	0	0.78373	endotheliocyte	JAG1	#N/A	#N/A	Jag1
CLIC1	1.75e-274	0.780122	endotheliocyte	CLIC1	#N/A	#N/A	Clic1
HLA-DRA	0	0.776417	endotheliocyte	HLA-DRA	#N/A	#N/A	#N/A
ERG	0	0.773963	endotheliocyte	ERG	YES	#N/A	Erg
LCN6	0	0.772012	endotheliocyte	LCN6	#N/A	#N/A	Lcn6
DLC1	4.05e-293	0.767746	endotheliocyte	DLC1	#N/A	#N/A	Dlc1
GPR146	0	0.767603	endotheliocyte	GPR146	#N/A	#N/A	Gpr146
SP100	0	0.766446	endotheliocyte	SP100	YES	#N/A	0
ARPC1B	0	0.766021	endotheliocyte	ARPC1B	#N/A	#N/A	Arpc1b
CTNNB1	1.73e-237	0.765767	endotheliocyte	CTNNB1	#N/A	#N/A	Ctnnb1
JUNB	7.99e-266	0.765584	endotheliocyte	JUNB	YES	#N/A	Junb
NRP2	0	0.758284	endotheliocyte	NRP2	#N/A	#N/A	Nrp2
RPS4X	6.86e-254	0.756147	endotheliocyte	RPS4X	#N/A	#N/A	#N/A
GBP1	0	0.753495	endotheliocyte	GBP1	#N/A	#N/A	#N/A
SNHG8	1.26e-236	0.752213	endotheliocyte	SNHG8	#N/A	#N/A	#N/A
ITGA6	1.03e-255	0.750816	endotheliocyte	ITGA6	#N/A	#N/A	Itga6
FLT11	8.51e-258	0.748956	endotheliocyte	FLT1	#N/A	#N/A	Flt1
FAM171A1	0	0.745327	endotheliocyte	FAM171A1	#N/A	#N/A	Fam171a1
PLS3	0	0.744631	endotheliocyte	PLS3	#N/A	#N/A	Pls3
ARRDC3	6.64e-170	0.743421	endotheliocyte	ARRDC3	#N/A	#N/A	Arrdc3
CXorf36	0	0.741676	endotheliocyte	CXorf36	#N/A	#N/A	#N/A
SYNE1	2.64e-203	0.741651	endotheliocyte	SYNE1	#N/A	#N/A	Syne1
RDX1	1.78e-197	0.741606	endotheliocyte	RDX	#N/A	#N/A	Rdx
PSME1	4.32e-293	0.741359	endotheliocyte	PSME1	#N/A	#N/A	Psme1
LMNA	6.57e-207	0.731493	endotheliocyte	LMNA	#N/A	#N/A	Lmna
SLFN5	0	0.730448	endotheliocyte	SLFN5	#N/A	#N/A	Slfn5
APOL3	0	0.729361	endotheliocyte	APOL3	#N/A	#N/A	Apol7a
TGM2	0	0.728692	endotheliocyte	TGM2	#N/A	#N/A	Tgm2
NOTCH4	0	0.72762	endotheliocyte	NOTCH4	#N/A	#N/A	#N/A
GNAQ	0	0.726132	endotheliocyte	GNAQ	#N/A	#N/A	#N/A
MIDN	4.95e-196	0.72518	endotheliocyte	MIDN	#N/A	#N/A	Midn
CTHRC1	0	0.723589	endotheliocyte	CTHRC1	#N/A	#N/A	Cthrc1
IL33	0	0.722104	endotheliocyte	IL33	#N/A	#N/A	Il33
ADCY4	0	0.720916	endotheliocyte	ADCY4	#N/A	#N/A	Adcy4
IFIT1	1.71e-299	0.718369	endotheliocyte	IFIT1	#N/A	#N/A	#N/A
CAPN2	0	0.718346	endotheliocyte	CAPN2	#N/A	#N/A	Capn2
FAM107A	0	0.71586	endotheliocyte	FAM107A	#N/A	#N/A	Fam107a
FOXP1	4.64e-189	0.714495	endotheliocyte	FOXP1	YES	#N/A	Foxp1
SNAI1	0	0.71231	endotheliocyte	SNAI1	YES	#N/A	Snai1
CFLAR	2.24e-213	0.711484	endotheliocyte	CFLAR	#N/A	#N/A	Cflar
KIAA03551	0	0.711129	endotheliocyte	KIAA0355	#N/A	#N/A	4931406P16Rik
RPS22	1.24e-234	0.708595	endotheliocyte	RPS2	#N/A	#N/A	#N/A
WWTR1	3.77e-307	0.707622	endotheliocyte	WWTR1	#N/A	#N/A	Wwtr1
RPS61	1.69e-272	0.705835	endotheliocyte	RPS6	#N/A	#N/A	#N/A
NDRG1	0	0.704181	endotheliocyte	NDRG1	#N/A	#N/A	Ndrg1
BTG1	3.85e-218	0.703865	endotheliocyte	BTG1	#N/A	#N/A	Btg1
NFKBIZ	1.78e-284	0.70252	endotheliocyte	NFKBIZ	#N/A	#N/A	Nfkbiz
RPL34	3.65e-222	0.702161	endotheliocyte	RPL34	#N/A	#N/A	#N/A
RPL121	4.23e-207	0.701235	endotheliocyte	RPL12	#N/A	#N/A	Rpl12
ITGA1	0	0.70123	endotheliocyte	ITGA1	#N/A	#N/A	Itga1
MTUS1	3.79e-247	0.698714	endotheliocyte	MTUS1	#N/A	#N/A	Mtus1
EEF1A1	4.67e-275	0.698577	endotheliocyte	EEF1A1	#N/A	#N/A	#N/A
CRHBP	0	0.696186	endotheliocyte	CRHBP	#N/A	#N/A	Crhbp
IQGAP1	4.49e-257	0.695137	endotheliocyte	IQGAP1	#N/A	#N/A	Iqgap1
RPS9	8.87e-270	0.69396	endotheliocyte	RPS9	#N/A	#N/A	Rps9
TMEM173	0	0.692415	endotheliocyte	TMEM173	#N/A	#N/A	Tmem173
GUK11	1.39e-209	0.688252	endotheliocyte	GUK1	#N/A	#N/A	Guk1
RPS281	6.05e-214	0.686952	endotheliocyte	RPS28	#N/A	#N/A	Rps28
ASS1	0	0.686629	endotheliocyte	ASS1	#N/A	#N/A	Ass1
SWAP70	0	0.682446	endotheliocyte	SWAP70	#N/A	#N/A	Swap70
MALAT1	1.03e-182	0.682383	endotheliocyte	MALAT1	#N/A	#N/A	#N/A
IFIT2	0	0.680061	endotheliocyte	IFIT2	#N/A	#N/A	Ifit2
GNAI2	2.97e-177	0.677248	endotheliocyte	GNAI2	#N/A	#N/A	Gnai2
NES	0	0.676804	endotheliocyte	NES	#N/A	#N/A	Nes
S100A16	0	0.676116	endotheliocyte	S100A16	#N/A	#N/A	S100a16
PPP1R15A	2.46e-224	0.675217	endotheliocyte	PPP1R15A	#N/A	#N/A	Ppp1r15a
KLF4	6.31e-176	0.674216	endotheliocyte	KLF4	YES	#N/A	Klf4
EMP2	3.8e-229	0.669737	endotheliocyte	EMP2	#N/A	#N/A	Emp2
CA4	0	0.668529	endotheliocyte	CA4	#N/A	#N/A	Car4
ARHGAP291	1.31e-233	0.66572	endotheliocyte	ARHGAP29	#N/A	#N/A	Arhgap29
NRN1	0	0.661769	endotheliocyte	NRN1	#N/A	#N/A	Nrn1
CD151	0	0.660478	endotheliocyte	CD151	#N/A	#N/A	Cd151
SOX7	0	0.658098	endotheliocyte	SOX7	YES	#N/A	Sox7
RGS16	3.37e-295	0.655792	endotheliocyte	RGS16	#N/A	#N/A	Rgs16
LIMS2	0	0.654738	endotheliocyte	LIMS2	#N/A	#N/A	Lims2
RPS14	2.89e-234	0.653628	endotheliocyte	RPS14	#N/A	#N/A	Rps14
APOD	2.72e-115	0.653562	endotheliocyte	APOD	#N/A	#N/A	Apod
SNCG	0	0.651426	endotheliocyte	SNCG	#N/A	#N/A	Sncg
COBLL1	0	0.650266	endotheliocyte	COBLL1	#N/A	#N/A	Cobll1
PTMS	4.78e-227	0.649816	endotheliocyte	PTMS	#N/A	#N/A	#N/A
PPFIBP1	0	0.647534	endotheliocyte	PPFIBP1	#N/A	#N/A	Ppfibp1
RPL111	1.1e-234	0.646325	endotheliocyte	RPL11	#N/A	#N/A	Rpl11
RPL81	2.22e-239	0.64625	endotheliocyte	RPL8	#N/A	#N/A	Rpl8
KLF6	1.18e-204	0.644804	endotheliocyte	KLF6	YES	#N/A	Klf6
MEF2C	4e-219	0.64071	endotheliocyte	MEF2C	YES	#N/A	Mef2c
RPS17	1.13e-160	0.640028	endotheliocyte	RPS17	#N/A	#N/A	Rps17
DOCK9	0	0.638373	endotheliocyte	DOCK9	#N/A	#N/A	Dock9
KDR	0	0.637592	endotheliocyte	KDR	#N/A	#N/A	Kdr
RPL261	1.19e-209	0.637222	endotheliocyte	RPL26	#N/A	#N/A	Rpl26
ST6GALNAC1	0	0.636303	endotheliocyte	ST6GALNAC1	#N/A	#N/A	St6galnac1
RASIP1	0	0.636047	endotheliocyte	RASIP1	#N/A	#N/A	Rasip1
TSC22D11	7.46e-101	0.632905	endotheliocyte	TSC22D1	YES	#N/A	Tsc22d1
RPS231	3.56e-203	0.629874	endotheliocyte	RPS23	#N/A	#N/A	Rps23
AFAP1L11	0	0.628642	endotheliocyte	AFAP1L1	#N/A	#N/A	Afap1l1
PDE2A	0	0.628363	endotheliocyte	PDE2A	#N/A	#N/A	Gm45837
VCAM1	5.96e-207	0.628288	endotheliocyte	VCAM1	#N/A	#N/A	Vcam1
TPM31	1.87e-198	0.627449	endotheliocyte	TPM3	#N/A	#N/A	Tpm3
FOS	7.5e-227	0.626282	endotheliocyte	FOS	YES	#N/A	Fos
MAP3K11	0	0.625103	endotheliocyte	MAP3K11	#N/A	#N/A	Map3k11
ACTB	2.47e-152	0.623299	endotheliocyte	ACTB	#N/A	#N/A	Actb
CEBPD	6.56e-222	0.622127	endotheliocyte	CEBPD	YES	#N/A	Cebpd
SLC7A5	1.16e-159	0.622029	endotheliocyte	SLC7A5	#N/A	Tissue enhanced	Slc7a5
ZFP36L1	9.93e-194	0.621734	endotheliocyte	ZFP36L1	YES	#N/A	Zfp36l1
APLNR	0	0.62126	endotheliocyte	APLNR	#N/A	#N/A	Aplnr
ARL15	0	0.620753	endotheliocyte	ARL15	#N/A	#N/A	Arl15
IL32	2.68e-226	0.620049	endotheliocyte	IL32	#N/A	#N/A	#N/A
PRKCH	0	0.617048	endotheliocyte	PRKCH	#N/A	#N/A	Prkch
EEF1D	7.2e-175	0.616372	endotheliocyte	EEF1D	#N/A	#N/A	Eef1d
BTG2	5.23e-220	0.615423	endotheliocyte	BTG2	#N/A	#N/A	Btg2
SLCO2B1	0	0.614229	endotheliocyte	SLCO2B1	#N/A	#N/A	Slco2b1
RPL7	1.37e-156	0.614219	endotheliocyte	RPL7	#N/A	#N/A	#N/A
HBEGF	0	0.61368	endotheliocyte	HBEGF	#N/A	#N/A	Hbegf
FKBP9	0	0.61354	endotheliocyte	FKBP9	#N/A	#N/A	Fkbp9
FAM84A	9e-120	0.611685	endotheliocyte	FAM84A	#N/A	#N/A	Fam84a
ENG	0	0.608984	endotheliocyte	ENG	#N/A	#N/A	Eng
HDAC7	0	0.607008	endotheliocyte	HDAC7	#N/A	#N/A	Hdac7
RPL10A	1.17e-179	0.603361	endotheliocyte	RPL10A	#N/A	#N/A	Rpl10a
FAM13C	5.12e-221	0.60336	endotheliocyte	FAM13C	#N/A	#N/A	Fam13c
LEPROT	4.03e-210	0.602333	endotheliocyte	LEPROT	#N/A	#N/A	Leprot
MT1E	3.64e-158	0.601082	endotheliocyte	MT1E	#N/A	#N/A	#N/A
RPS181	3.41e-188	0.597105	endotheliocyte	RPS18	#N/A	#N/A	Rps18
GATA2	0	0.596464	endotheliocyte	GATA2	YES	#N/A	Gata2
CD3201	1.38e-162	0.595765	endotheliocyte	CD320	#N/A	#N/A	Cd320
SASH1	0	0.595109	endotheliocyte	SASH1	#N/A	#N/A	Sash1
RGS3	7.64e-165	0.594047	endotheliocyte	RGS3	#N/A	#N/A	Rgs3
HES1	7.35e-174	0.592279	endotheliocyte	HES1	YES	#N/A	Hes1
RPS3	8.45e-196	0.590302	endotheliocyte	RPS3	#N/A	#N/A	#N/A
ZFAS1	1.23e-157	0.588621	endotheliocyte	ZFAS1	#N/A	#N/A	#N/A
LAP31	1.43e-140	0.587387	endotheliocyte	LAP3	#N/A	#N/A	Lap3
CAPZA2	1.48e-212	0.586379	endotheliocyte	CAPZA2	#N/A	#N/A	Capza2
PARP14	0	0.586271	endotheliocyte	PARP14	#N/A	#N/A	Parp14
PLCB4	0	0.585607	endotheliocyte	PLCB4	#N/A	#N/A	Plcb4
S100A111	3.98e-173	0.584248	endotheliocyte	S100A11	#N/A	#N/A	S100a11
GMFG	0	0.583325	endotheliocyte	GMFG	#N/A	#N/A	Gmfg
HSPA1A	6.82e-145	0.582748	endotheliocyte	HSPA1A	#N/A	#N/A	Hspa1b
RPL141	3.7e-185	0.581684	endotheliocyte	RPL14	#N/A	#N/A	Rpl14
ARGLU1	1.14e-138	0.581067	endotheliocyte	ARGLU1	#N/A	#N/A	Arglu1
FOXC1	1.44e-241	0.580825	endotheliocyte	FOXC1	YES	#N/A	Foxc1
IL6ST	1.4e-118	0.578994	endotheliocyte	IL6ST	#N/A	#N/A	Il6st
LDLR	8.57e-178	0.577913	endotheliocyte	LDLR	#N/A	#N/A	Ldlr
RPL211	3.23e-164	0.577341	endotheliocyte	RPL21	#N/A	#N/A	Rpl21
RPS8	2.62e-187	0.575162	endotheliocyte	RPS8	#N/A	#N/A	Rps8
CCDC3	0	0.574928	endotheliocyte	CCDC3	#N/A	#N/A	Ccdc3
RUNDC3B	0	0.574285	endotheliocyte	RUNDC3B	#N/A	#N/A	Rundc3b
MGLL	2.68e-289	0.573551	endotheliocyte	MGLL	#N/A	#N/A	Mgll
GNB2L11	6.42e-155	0.572704	endotheliocyte	GNB2L1	#N/A	#N/A	#N/A
RPL27A	1.12e-194	0.572701	endotheliocyte	RPL27A	#N/A	#N/A	Rpl27a
RPL13	1.99e-234	0.572369	endotheliocyte	RPL13	#N/A	#N/A	Rpl13
CNKSR3	0	0.571753	endotheliocyte	CNKSR3	#N/A	#N/A	Cnksr3
S1PR1	0	0.57032	endotheliocyte	S1PR1	#N/A	#N/A	S1pr1
CXCL12	4.29e-28	0.569431	endotheliocyte	CXCL12	#N/A	#N/A	Cxcl12
TAP1	0	0.568174	endotheliocyte	TAP1	#N/A	#N/A	Tap1
GLTSCR21	3.06e-148	0.566967	endotheliocyte	GLTSCR2	#N/A	#N/A	#N/A
PRMT11	2.18e-166	0.564819	endotheliocyte	PRMT1	#N/A	#N/A	Prmt1
TSC22D3	2.22e-224	0.564575	endotheliocyte	TSC22D3	YES	#N/A	Tsc22d3
YWHAH	1.02e-232	0.564384	endotheliocyte	YWHAH	#N/A	#N/A	Ywhah
RPL36A	1.63e-149	0.564336	endotheliocyte	RPL36A	#N/A	#N/A	#N/A
C4orf321	7.56e-172	0.561475	endotheliocyte	C4orf32	#N/A	#N/A	#N/A
ECE1	7.37e-250	0.56015	endotheliocyte	ECE1	#N/A	#N/A	Ece1
IGFBP21	9.26e-262	0.558244	endotheliocyte	IGFBP2	#N/A	#N/A	Igfbp2
LTC4S	0	0.555795	endotheliocyte	LTC4S	#N/A	#N/A	Ltc4s
JMJD1C	2.89e-80	0.554984	endotheliocyte	JMJD1C	#N/A	#N/A	Jmjd1c
FRY	0	0.554441	endotheliocyte	FRY	#N/A	#N/A	Fry
CSRNP1	6.05e-153	0.554132	endotheliocyte	CSRNP1	YES	#N/A	Csrnp1
MECOM	0	0.553124	endotheliocyte	MECOM	YES	#N/A	Mecom
LIMCH1	4.63e-157	0.55303	endotheliocyte	LIMCH1	#N/A	#N/A	Limch1
LPAR61	1.05e-191	0.54884	endotheliocyte	LPAR6	#N/A	#N/A	Lpar6
SERTAD1	1.71e-193	0.545747	endotheliocyte	SERTAD1	#N/A	#N/A	Sertad1
CMIP	2.28e-205	0.544244	endotheliocyte	CMIP	#N/A	#N/A	Cmip
RPL13A	3.53e-156	0.542336	endotheliocyte	RPL13A	#N/A	#N/A	Gm45713
TRIM56	1.85e-229	0.541556	endotheliocyte	TRIM56	#N/A	#N/A	Trim56
TPD52L1	0	0.540937	endotheliocyte	TPD52L1	#N/A	#N/A	Tpd52l1
UBE2L6	1.66e-233	0.540647	endotheliocyte	UBE2L6	#N/A	#N/A	Ube2l6
DUSP51	6.99e-188	0.539037	endotheliocyte	DUSP5	#N/A	#N/A	Dusp5
PTPRM	0	0.539004	endotheliocyte	PTPRM	#N/A	#N/A	Ptprm
APP	1.06e-148	0.538838	endotheliocyte	APP	#N/A	#N/A	App
PLEC	4.18e-266	0.538271	endotheliocyte	PLEC	#N/A	#N/A	Plec
NCOA7	1.84e-189	0.536547	endotheliocyte	NCOA7	#N/A	#N/A	Ncoa7
ITGA5	0	0.535818	endotheliocyte	ITGA5	#N/A	#N/A	Itga5
HSD17B12	1.67e-160	0.535443	endotheliocyte	HSD17B12	#N/A	#N/A	Hsd17b12
TNFRSF10D	0	0.534195	endotheliocyte	TNFRSF10D	#N/A	#N/A	Nradd
EXOC6	4.11e-260	0.531719	endotheliocyte	EXOC6	#N/A	#N/A	Exoc6
ELF1	6.16e-215	0.531692	endotheliocyte	ELF1	YES	#N/A	Elf1
TMOD3	5.74e-196	0.530634	endotheliocyte	TMOD3	#N/A	#N/A	Tmod3
CARD16	0	0.529378	endotheliocyte	CARD16	#N/A	#N/A	Casp1
SMTN	0	0.529239	endotheliocyte	SMTN	#N/A	#N/A	Smtn
TAPBP	6.05e-273	0.528857	endotheliocyte	TAPBP	#N/A	#N/A	Tapbp
CALM1	8.98e-144	0.528321	endotheliocyte	CALM1	#N/A	#N/A	Calm1
C8orf4	7.1e-203	0.525989	endotheliocyte	C8orf4	#N/A	#N/A	#N/A
PLSCR4	9.99e-281	0.525595	endotheliocyte	PLSCR4	#N/A	#N/A	Plscr4
COX7A1	8.49e-242	0.52558	endotheliocyte	COX7A1	#N/A	#N/A	Cox7a1
PIM31	4.45e-135	0.525487	endotheliocyte	PIM3	#N/A	#N/A	Pim3
FLOT11	8.23e-136	0.524503	endotheliocyte	FLOT1	#N/A	#N/A	Flot1
IFI44	0	0.523973	endotheliocyte	IFI44	#N/A	#N/A	Ifi44
RALGDS	6.54e-222	0.523887	endotheliocyte	RALGDS	#N/A	#N/A	Ralgds
RPS27A	4.51e-172	0.523283	endotheliocyte	RPS27A	#N/A	#N/A	Rps27a
HYAL21	2.79e-151	0.522382	endotheliocyte	HYAL2	#N/A	#N/A	Hyal2
STAT3	2.49e-150	0.522344	endotheliocyte	STAT3	YES	#N/A	Stat3
NUCB1	3e-188	0.521406	endotheliocyte	NUCB1	#N/A	#N/A	Nucb1
IGFBP3	1.55e-19	0.52079	endotheliocyte	IGFBP3	#N/A	#N/A	Igfbp3
PSME2	2.76e-180	0.519722	endotheliocyte	PSME2	#N/A	#N/A	Psme2b
RPL41	1.48e-151	0.51932	endotheliocyte	RPL41	#N/A	#N/A	#N/A
RPL6	4.71e-147	0.517922	endotheliocyte	RPL6	#N/A	#N/A	Rpl6
CTSZ	0	0.517654	endotheliocyte	CTSZ	#N/A	#N/A	Ctsz
TPM4	2.01e-146	0.516294	endotheliocyte	TPM4	#N/A	#N/A	#N/A
RNF213	8.67e-189	0.516101	endotheliocyte	RNF213	#N/A	#N/A	Rnf213
TDGF1	0	0.514588	endotheliocyte	TDGF1	#N/A	#N/A	Tdgf1
SSFA21	4.56e-162	0.514408	endotheliocyte	SSFA2	#N/A	#N/A	#N/A
PVRL2	1.21e-254	0.513598	endotheliocyte	PVRL2	#N/A	#N/A	#N/A
TEK	0	0.511838	endotheliocyte	TEK	#N/A	#N/A	Tek
HSD17B11	0	0.510225	endotheliocyte	HSD17B11	#N/A	#N/A	Hsd17b11
TXN	3.88e-144	0.510148	endotheliocyte	TXN	#N/A	#N/A	Txn1
FAM198B	8.51e-184	0.509744	endotheliocyte	FAM198B	#N/A	#N/A	Fam198b
CDC37	2.45e-120	0.509242	endotheliocyte	CDC37	#N/A	#N/A	Cdc37
CSRP1	2.65e-272	0.509228	endotheliocyte	CSRP1	#N/A	#N/A	Csrp1
FCGRT	9.33e-222	0.509215	endotheliocyte	FCGRT	#N/A	#N/A	Fcgrt
IFNGR1	1.76e-176	0.508673	endotheliocyte	IFNGR1	#N/A	#N/A	Ifngr1
HLA-DMA	0	0.508018	endotheliocyte	HLA-DMA	#N/A	#N/A	H2-DMa
CCND3	1.41e-300	0.506262	endotheliocyte	CCND3	#N/A	#N/A	Ccnd3
ABCC4	0	0.505813	endotheliocyte	ABCC4	#N/A	#N/A	Abcc4
RAC11	1.17e-135	0.505575	endotheliocyte	RAC1	#N/A	#N/A	Rac1
OCIAD2	0	0.505362	endotheliocyte	OCIAD2	#N/A	#N/A	Ociad2
CNN3	1.02e-122	0.505004	endotheliocyte	CNN3	#N/A	#N/A	Cnn3
LDHA	1.35e-103	0.503551	endotheliocyte	LDHA	#N/A	#N/A	Ldha
JAM2	6.27e-190	0.503021	endotheliocyte	JAM2	#N/A	#N/A	Jam2
RPS6KA3	0	0.501871	endotheliocyte	RPS6KA3	#N/A	#N/A	Rps6ka3
DCN	0	2.42624	Leydig_cells	DCN	#N/A	#N/A	Dcn
INSL3	0	2.15855	Leydig_cells	INSL3	#N/A	Tissue enriched	#N/A
IGF21	0	2.10107	Leydig_cells	IGF2	#N/A	#N/A	Igf2
DLK1	0	2.0525	Leydig_cells	DLK1	#N/A	#N/A	Dlk1
CFD1	0	2.05078	Leydig_cells	CFD	#N/A	#N/A	Cfd
PLPP3	0	1.93431	Leydig_cells	PLPP3	#N/A	#N/A	Plpp3
PENK	0	1.81053	Leydig_cells	PENK	#N/A	Group enriched	Penk
VIM1	0	1.66975	Leydig_cells	VIM	#N/A	#N/A	Vim
C7	0	1.66723	Leydig_cells	C7	#N/A	#N/A	C7
FOS2	0	1.63237	Leydig_cells	FOS	YES	#N/A	Fos
IGFBP31	0	1.61909	Leydig_cells	IGFBP3	#N/A	#N/A	Igfbp3
MEG3	0	1.61336	Leydig_cells	MEG3	#N/A	#N/A	#N/A
SFRP1	0	1.61027	Leydig_cells	SFRP1	#N/A	#N/A	Sfrp1
PTGDS	0	1.60819	Leydig_cells	PTGDS	#N/A	#N/A	Ptgds
LTBP4	0	1.60672	Leydig_cells	LTBP4	#N/A	#N/A	Ltbp4
C1S	0	1.5458	Leydig_cells	C1S	#N/A	#N/A	C1s1
2020-06-01	0	1.53822	Leydig_cells	JUN	YES	#N/A	Jun
COL1A1	0	1.52168	Leydig_cells	COL1A1	#N/A	#N/A	Col1a1
IGFBP71	0	1.50113	Leydig_cells	IGFBP7	#N/A	#N/A	Igfbp7
SOCS31	0	1.49733	Leydig_cells	SOCS3	#N/A	#N/A	Socs3
ANGPTL1	0	1.49207	Leydig_cells	ANGPTL1	#N/A	#N/A	Angptl1
SEPP11	0	1.48484	Leydig_cells	SEPP1	#N/A	#N/A	#N/A
C1R	0	1.46071	Leydig_cells	C1R	#N/A	#N/A	C1ra
COL3A1	0	1.45004	Leydig_cells	COL3A1	#N/A	#N/A	Col3a1
PLAC9	0	1.44994	Leydig_cells	PLAC9	#N/A	#N/A	Plac9a
JUNB2	0	1.44146	Leydig_cells	JUNB	YES	#N/A	Junb
IGF1	0	1.41463	Leydig_cells	IGF1	#N/A	#N/A	Igf1
OSR2	0	1.40003	Leydig_cells	OSR2	YES	#N/A	Osr2
ZFP362	0	1.38115	Leydig_cells	ZFP36	#N/A	#N/A	Zfp36
ITM2A1	0	1.37734	Leydig_cells	ITM2A	#N/A	#N/A	Itm2a
MGP1	0	1.34708	Leydig_cells	MGP	#N/A	#N/A	Mgp
DPT	0	1.34565	Leydig_cells	DPT	#N/A	#N/A	Dpt
COL15A1	0	1.31737	Leydig_cells	COL15A1	#N/A	#N/A	Col15a1
COL6A2	0	1.30849	Leydig_cells	COL6A2	#N/A	#N/A	Col6a2
INHBA	0	1.29929	Leydig_cells	INHBA	#N/A	#N/A	Inhba
ZFP36L22	0	1.29782	Leydig_cells	ZFP36L2	YES	#N/A	Zfp36l2
FOSB2	0	1.26957	Leydig_cells	FOSB	YES	#N/A	Fosb
COL6A1	0	1.26512	Leydig_cells	COL6A1	#N/A	#N/A	Col6a1
NR2F2	0	1.25665	Leydig_cells	NR2F2	YES	#N/A	Nr2f2
RPL102	0	1.25605	Leydig_cells	RPL10	#N/A	#N/A	#N/A
CEBPD2	0	1.25102	Leydig_cells	CEBPD	YES	#N/A	Cebpd
SERPING11	0	1.24599	Leydig_cells	SERPING1	#N/A	#N/A	Serping1
TIMP1	0	1.24566	Leydig_cells	TIMP1	#N/A	#N/A	Timp1
ZFP36L12	0	1.23611	Leydig_cells	ZFP36L1	YES	#N/A	Zfp36l1
RARRES2	0	1.21979	Leydig_cells	RARRES2	#N/A	#N/A	Rarres2
APOE	0	1.21647	Leydig_cells	APOE	#N/A	#N/A	Apoe
ADAMTS11	0	1.20739	Leydig_cells	ADAMTS1	#N/A	#N/A	Adamts1
S100A62	0	1.19784	Leydig_cells	S100A6	#N/A	#N/A	S100a6
MYC	0	1.1816	Leydig_cells	MYC	YES	#N/A	Bmyc
ITM2B2	0	1.17745	Leydig_cells	ITM2B	#N/A	#N/A	Itm2b
SERPINE21	0	1.17568	Leydig_cells	SERPINE2	#N/A	#N/A	Serpine2
PTN	0	1.17304	Leydig_cells	PTN	#N/A	#N/A	Ptn
AHNAK2	0	1.17186	Leydig_cells	AHNAK	#N/A	#N/A	Ahnak
FCGRT2	0	1.16091	Leydig_cells	FCGRT	#N/A	#N/A	Fcgrt
ADIRF1	0	1.1568	Leydig_cells	ADIRF	#N/A	#N/A	#N/A
RPS81	0	1.15251	Leydig_cells	RPS8	#N/A	#N/A	Rps8
KLF22	0	1.13738	Leydig_cells	KLF2	YES	#N/A	Klf2
LHX9	0	1.1365	Leydig_cells	LHX9	YES	Tissue enhanced	Lhx9
MDK1	0	1.12578	Leydig_cells	MDK	#N/A	#N/A	Mdk
IGFBP41	0	1.10968	Leydig_cells	IGFBP4	#N/A	#N/A	Igfbp4
EPHX1	0	1.09391	Leydig_cells	EPHX1	#N/A	#N/A	Ephx1
GSTM5	0	1.09346	Leydig_cells	GSTM5	#N/A	#N/A	#N/A
CTSC1	0	1.07495	Leydig_cells	CTSC	#N/A	#N/A	Ctsc
COL1A2	0	1.06812	Leydig_cells	COL1A2	#N/A	#N/A	Col1a2
LHFP	0	1.04736	Leydig_cells	LHFP	#N/A	#N/A	#N/A
CILP	0	1.04543	Leydig_cells	CILP	#N/A	#N/A	Cilp
CD631	0	1.04469	Leydig_cells	CD63	#N/A	#N/A	Cd63
BST22	0	1.04333	Leydig_cells	BST2	#N/A	#N/A	Bst2
CRISPLD2	0	1.04265	Leydig_cells	CRISPLD2	#N/A	#N/A	Crispld2
FLRT2	0	1.0398	Leydig_cells	FLRT2	#N/A	#N/A	Flrt2
CFH	0	1.0397	Leydig_cells	CFH	#N/A	#N/A	#N/A
HSPB6	0	1.03713	Leydig_cells	HSPB6	#N/A	#N/A	Hspb6
COL6A3	0	1.0325	Leydig_cells	COL6A3	#N/A	#N/A	Col6a3
TSHZ2	0	1.02764	Leydig_cells	TSHZ2	YES	#N/A	Tshz2
FXYD1	0	1.02567	Leydig_cells	FXYD1	#N/A	#N/A	Fxyd1
EBF1	0	1.02116	Leydig_cells	EBF1	YES	#N/A	Ebf1
MALAT12	0	1.01881	Leydig_cells	MALAT1	#N/A	#N/A	#N/A
RPL10A1	0	1.01564	Leydig_cells	RPL10A	#N/A	#N/A	Rpl10a
ABCA8	0	1.0155	Leydig_cells	ABCA8	#N/A	#N/A	Abca8b
PMP22	0	1.01473	Leydig_cells	PMP22	#N/A	#N/A	Pmp22
B2M2	0	1.01197	Leydig_cells	B2M	#N/A	#N/A	B2m
KLF42	0	1.01119	Leydig_cells	KLF4	YES	#N/A	Klf4
PDGFRA	0	1.00629	Leydig_cells	PDGFRA	#N/A	#N/A	Pdgfra
NDRG2	0	1.00079	Leydig_cells	NDRG2	#N/A	#N/A	Ndrg2
SSPN	0	0.998915	Leydig_cells	SSPN	#N/A	#N/A	Sspn
CALD1	0	0.993099	Leydig_cells	CALD1	#N/A	#N/A	Cald1
SERPINF1	0	0.988317	Leydig_cells	SERPINF1	#N/A	#N/A	Serpinf1
RPL61	0	0.981103	Leydig_cells	RPL6	#N/A	#N/A	Rpl6
ISLR1	0	0.980711	Leydig_cells	ISLR	#N/A	#N/A	Islr
NEGR1	0	0.978981	Leydig_cells	NEGR1	#N/A	#N/A	Negr1
RPL123	0	0.977959	Leydig_cells	RPL12	#N/A	#N/A	Rpl12
MMP2	0	0.966168	Leydig_cells	MMP2	#N/A	#N/A	Mmp2
RPL13A1	0	0.96446	Leydig_cells	RPL13A	#N/A	#N/A	Gm45713
IGFBP5	0	0.958047	Leydig_cells	IGFBP5	#N/A	#N/A	Igfbp5
FTL2	0	0.957061	Leydig_cells	FTL	#N/A	#N/A	Ftl1-ps1
ANXA21	0	0.956178	Leydig_cells	ANXA2	#N/A	#N/A	Anxa2
LUM	0	0.955994	Leydig_cells	LUM	#N/A	#N/A	Lum
GADD45B2	0	0.955352	Leydig_cells	GADD45B	#N/A	#N/A	Gadd45b
SPRY1	0	0.950294	Leydig_cells	SPRY1	#N/A	#N/A	Spry1
CD81	0	0.947976	Leydig_cells	CD81	#N/A	#N/A	Cd81
IER22	0	0.947297	Leydig_cells	IER2	#N/A	#N/A	Ier2
FXYD6	0	0.946121	Leydig_cells	FXYD6	#N/A	#N/A	Fxyd6
CPE	0	0.945561	Leydig_cells	CPE	#N/A	#N/A	Cpe
IFITM32	0	0.935039	Leydig_cells	IFITM3	#N/A	#N/A	Ifitm2
GSN1	0	0.931839	Leydig_cells	GSN	#N/A	#N/A	Gsn
NBL1	0	0.930405	Leydig_cells	NBL1	#N/A	#N/A	Nbl1
PTMS1	0	0.929937	Leydig_cells	PTMS	#N/A	#N/A	#N/A
TGFBR31	0	0.908919	Leydig_cells	TGFBR3	#N/A	#N/A	Tgfbr3
CYP1B1	0	0.902322	Leydig_cells	CYP1B1	#N/A	#N/A	Cyp1b1
NRK	0	0.899888	Leydig_cells	NRK	#N/A	#N/A	Nrk
RPS15A1	0	0.889834	Leydig_cells	RPS15A	#N/A	#N/A	Rps15a
IGFBP6	0	0.880265	Leydig_cells	IGFBP6	#N/A	#N/A	Igfbp6
ENG1	0	0.876738	Leydig_cells	ENG	#N/A	#N/A	Eng
RPS182	0	0.874581	Leydig_cells	RPS18	#N/A	#N/A	Rps18
NFIA	0	0.873579	Leydig_cells	NFIA	YES	#N/A	Nfia
RPL412	0	0.873394	Leydig_cells	RPL41	#N/A	#N/A	#N/A
RPS232	0	0.869474	Leydig_cells	RPS23	#N/A	#N/A	Rps23
STAR	0	0.869468	Leydig_cells	STAR	#N/A	#N/A	Star
ALDH1A3	0	0.869413	Leydig_cells	ALDH1A3	#N/A	#N/A	Aldh1a3
RND3	0	0.863721	Leydig_cells	RND3	#N/A	#N/A	Rnd3
RPS27A1	0	0.860431	Leydig_cells	RPS27A	#N/A	#N/A	Rps27a
LY6E2	0	0.852138	Leydig_cells	LY6E	#N/A	#N/A	Ly6e
PLTP	0	0.847066	Leydig_cells	PLTP	#N/A	#N/A	Pltp
RPL241	0	0.843252	Leydig_cells	RPL24	#N/A	#N/A	Rpl24
MAFB1	0	0.843176	Leydig_cells	MAFB	YES	#N/A	Mafb
RPL18A3	0	0.841769	Leydig_cells	RPL18A	#N/A	#N/A	Rpl18a
PNRC12	0	0.838119	Leydig_cells	PNRC1	#N/A	#N/A	Pnrc1
JUND2	0	0.834417	Leydig_cells	JUND	YES	#N/A	Jund
HSPA1B2	0	0.832665	Leydig_cells	HSPA1B	#N/A	#N/A	Hspa1b
MYADM1	0	0.830528	Leydig_cells	MYADM	#N/A	#N/A	Myadm
WISP2	0	0.826214	Leydig_cells	WISP2	#N/A	#N/A	Wisp2
FSTL1	0	0.824612	Leydig_cells	FSTL1	#N/A	#N/A	Fstl1
RPL182	0	0.821428	Leydig_cells	RPL18	#N/A	#N/A	Rpl18
NDN	0	0.820878	Leydig_cells	NDN	#N/A	#N/A	Ndn
ZFAS11	0	0.818709	Leydig_cells	ZFAS1	#N/A	#N/A	#N/A
PPP1R15A2	0	0.814623	Leydig_cells	PPP1R15A	#N/A	#N/A	Ppp1r15a
IFITM22	0	0.81373	Leydig_cells	IFITM2	#N/A	#N/A	Ifitm2
F10	0	0.812552	Leydig_cells	F10	#N/A	#N/A	F10
PGRMC1	0	0.810067	Leydig_cells	PGRMC1	#N/A	#N/A	Pgrmc1
EMP21	0	0.809078	Leydig_cells	EMP2	#N/A	#N/A	Emp2
BTG12	0	0.808567	Leydig_cells	BTG1	#N/A	#N/A	Btg1
APOD1	0	0.807198	Leydig_cells	APOD	#N/A	#N/A	Apod
RPL373	0	0.803781	Leydig_cells	RPL37	#N/A	#N/A	#N/A
C6	0	0.803001	Leydig_cells	C6	#N/A	#N/A	C6
RPL392	0	0.802798	Leydig_cells	RPL39	#N/A	#N/A	Rpl39
C8orf41	0	0.798032	Leydig_cells	C8orf4	#N/A	#N/A	#N/A
EEF1A12	0	0.796233	Leydig_cells	EEF1A1	#N/A	#N/A	#N/A
RPL213	0	0.795707	Leydig_cells	RPL21	#N/A	#N/A	Rpl21
EMP32	0	0.795523	Leydig_cells	EMP3	#N/A	#N/A	Emp3
RPL302	0	0.79544	Leydig_cells	RPL30	#N/A	#N/A	#N/A
FBN1	0	0.795131	Leydig_cells	FBN1	#N/A	#N/A	Fbn1
ARX	0	0.792506	Leydig_cells	ARX	YES	#N/A	Arx
EGR1	0	0.791123	Leydig_cells	EGR1	YES	#N/A	Egr1
IRF11	0	0.78907	Leydig_cells	IRF1	YES	#N/A	Irf1
NID1	0	0.787447	Leydig_cells	NID1	#N/A	#N/A	Nid1
RPL91	0	0.784393	Leydig_cells	RPL9	#N/A	#N/A	Rpl9-ps1
LGALS3BP	0	0.782721	Leydig_cells	LGALS3BP	#N/A	#N/A	Lgals3bp
RPL113	0	0.778043	Leydig_cells	RPL11	#N/A	#N/A	Rpl11
PCOLCE	0	0.77709	Leydig_cells	PCOLCE	#N/A	#N/A	Pcolce
HLA-A2	0	0.776439	Leydig_cells	HLA-A	#N/A	#N/A	H2-M11
RPL291	0	0.775467	Leydig_cells	RPL29	#N/A	#N/A	Rpl29
BTG22	0	0.774236	Leydig_cells	BTG2	#N/A	#N/A	Btg2
RPL36A2	0	0.771297	Leydig_cells	RPL36A	#N/A	#N/A	#N/A
CITED21	0	0.768799	Leydig_cells	CITED2	#N/A	#N/A	Cited2
ID22	0	0.766833	Leydig_cells	ID2	YES	#N/A	Id2
RHOB2	0	0.766755	Leydig_cells	RHOB	#N/A	#N/A	Rhob
RPS3A1	0	0.765935	Leydig_cells	RPS3A	#N/A	#N/A	Rps3a1
CXCL122	0	0.763712	Leydig_cells	CXCL12	#N/A	#N/A	Cxcl12
PRDX2	0	0.763106	Leydig_cells	PRDX2	#N/A	#N/A	Prdx2
LRP11	0	0.762293	Leydig_cells	LRP1	#N/A	#N/A	Lrp1
DUSP12	0	0.761627	Leydig_cells	DUSP1	#N/A	#N/A	Dusp1
SYT1	0	0.759455	Leydig_cells	SYT1	#N/A	#N/A	Syt1
PRRX11	0	0.756215	Leydig_cells	PRRX1	YES	#N/A	Prrx1
RPL221	0	0.755855	Leydig_cells	RPL22	#N/A	#N/A	#N/A
PPIB	0	0.755075	Leydig_cells	PPIB	#N/A	#N/A	Ppib
OLFML3	0	0.754957	Leydig_cells	OLFML3	#N/A	#N/A	Olfml3
HHIP	0	0.754657	Leydig_cells	HHIP	#N/A	#N/A	Hhip
RPL82	0	0.753864	Leydig_cells	RPL8	#N/A	#N/A	Rpl8
PLAGL1	0	0.752775	Leydig_cells	PLAGL1	YES	#N/A	Plagl1
CYGB	0	0.752164	Leydig_cells	CYGB	#N/A	#N/A	Cygb
RPS211	0	0.751179	Leydig_cells	RPS2	#N/A	#N/A	#N/A
GNB2L12	0	0.750752	Leydig_cells	GNB2L1	#N/A	#N/A	#N/A
SCARA5	0	0.749124	Leydig_cells	SCARA5	#N/A	#N/A	Scara5
RPS91	0	0.7476	Leydig_cells	RPS9	#N/A	#N/A	Rps9
RPL232	0	0.744164	Leydig_cells	RPL23	#N/A	#N/A	Rpl23
HSPA1A2	0	0.744152	Leydig_cells	HSPA1A	#N/A	#N/A	Hspa1b
GSTP11	0	0.743836	Leydig_cells	GSTP1	#N/A	#N/A	Gstp1
RPS4X1	0	0.74307	Leydig_cells	RPS4X	#N/A	#N/A	#N/A
SMOC2	0	0.741516	Leydig_cells	SMOC2	#N/A	#N/A	Smoc2
ADAMTS5	0	0.740549	Leydig_cells	ADAMTS5	#N/A	#N/A	Adamts5
MARCKS1	0	0.739974	Leydig_cells	MARCKS	#N/A	#N/A	Marcks
TMEM47	0	0.739098	Leydig_cells	TMEM47	#N/A	#N/A	Tmem47
GADD45G	0	0.734406	Leydig_cells	GADD45G	#N/A	#N/A	Gadd45g
RPL71	0	0.732867	Leydig_cells	RPL7	#N/A	#N/A	#N/A
CLEC3B	0	0.731943	Leydig_cells	CLEC3B	#N/A	#N/A	Clec3b
RPS112	0	0.728024	Leydig_cells	RPS11	#N/A	#N/A	Rps11
RPS31	0	0.727213	Leydig_cells	RPS3	#N/A	#N/A	#N/A
RPL342	0	0.724948	Leydig_cells	RPL34	#N/A	#N/A	#N/A
NACA1	0	0.722788	Leydig_cells	NACA	#N/A	#N/A	Naca
RPS241	0	0.721461	Leydig_cells	RPS24	#N/A	#N/A	Rps24
RPS52	0	0.720879	Leydig_cells	RPS5	#N/A	#N/A	Rps5
AKR1C1	0	0.719538	Leydig_cells	AKR1C1	#N/A	#N/A	#N/A
PTCH2	0	0.715777	Leydig_cells	PTCH2	#N/A	#N/A	Ptch2
SEC621	0	0.715601	Leydig_cells	SEC62	#N/A	#N/A	Sec62
RPL172	0	0.71493	Leydig_cells	RPL17	#N/A	#N/A	#N/A
RPS131	0	0.710215	Leydig_cells	RPS13	#N/A	#N/A	Rps13
OGN	0	0.707554	Leydig_cells	OGN	#N/A	#N/A	Ogn
RHOBTB3	0	0.707544	Leydig_cells	RHOBTB3	#N/A	#N/A	Rhobtb3
CCNL12	0	0.705964	Leydig_cells	CCNL1	#N/A	#N/A	Ccnl1
IFITM12	0	0.701675	Leydig_cells	IFITM1	#N/A	#N/A	Ifitm2
RPS172	0	0.699974	Leydig_cells	RPS17	#N/A	#N/A	Rps17
RPL273	0	0.697334	Leydig_cells	RPL27	#N/A	#N/A	Rpl27
POSTN1	0	0.695866	Leydig_cells	POSTN	#N/A	#N/A	Postn
SPARCL11	0	0.695073	Leydig_cells	SPARCL1	#N/A	#N/A	Sparcl1
ENTPD2	0	0.692795	Leydig_cells	ENTPD2	#N/A	#N/A	Entpd2
ANXA52	0	0.692717	Leydig_cells	ANXA5	#N/A	#N/A	Anxa5
NUCKS1	0	0.692125	Leydig_cells	NUCKS1	#N/A	#N/A	Nucks1
SLC25A61	0	0.69208	Leydig_cells	SLC25A6	#N/A	#N/A	#N/A
DAB21	0	0.691944	Leydig_cells	DAB2	#N/A	#N/A	Dab2
TXNIP2	0	0.689157	Leydig_cells	TXNIP	#N/A	#N/A	Txnip
ECM2	0	0.688729	Leydig_cells	ECM2	#N/A	#N/A	Ecm2
SPTBN11	0	0.688528	Leydig_cells	SPTBN1	#N/A	#N/A	Sptbn1
RPL131	0	0.686908	Leydig_cells	RPL13	#N/A	#N/A	Rpl13
SNED1	0	0.686189	Leydig_cells	SNED1	#N/A	#N/A	Sned1
RPS152	0	0.685458	Leydig_cells	RPS15	#N/A	#N/A	#N/A
RPS161	0	0.684915	Leydig_cells	RPS16	#N/A	#N/A	Rps16
RPL35A1	0	0.682647	Leydig_cells	RPL35A	#N/A	#N/A	#N/A
PI16	0	0.682232	Leydig_cells	PI16	#N/A	#N/A	Pi16
RPL51	0	0.677607	Leydig_cells	RPL5	#N/A	#N/A	Rpl5
ARHGAP21	0	0.673213	Leydig_cells	ARHGAP21	#N/A	#N/A	Arhgap21
SELM1	0	0.666993	Leydig_cells	SELM	#N/A	#N/A	#N/A
RPL262	0	0.665122	Leydig_cells	RPL26	#N/A	#N/A	Rpl26
HTRA3	0	0.663057	Leydig_cells	HTRA3	#N/A	#N/A	Htra3
CIRBP1	0	0.660528	Leydig_cells	CIRBP	#N/A	#N/A	Cirbp
TXN1	0	0.655987	Leydig_cells	TXN	#N/A	#N/A	Txn1
RPS72	0	0.65416	Leydig_cells	RPS7	#N/A	#N/A	Rps7
LGALS31	0	0.653119	Leydig_cells	LGALS3	#N/A	#N/A	Lgals3
NFKBIZ2	0	0.652958	Leydig_cells	NFKBIZ	#N/A	#N/A	Nfkbiz
RBMS3	0	0.652198	Leydig_cells	RBMS3	#N/A	#N/A	Rbms3
TM4SF11	0	0.652046	Leydig_cells	TM4SF1	#N/A	#N/A	Tm4sf1
PKDCC	0	0.650544	Leydig_cells	PKDCC	#N/A	#N/A	Pkdcc
C11orf96	0	0.649308	Leydig_cells	C11orf96	#N/A	#N/A	Gm13889
MXRA8	0	0.646156	Leydig_cells	MXRA8	#N/A	#N/A	Mxra8
COL5A1	0	0.64346	Leydig_cells	COL5A1	#N/A	#N/A	Col5a1
IFIT32	0	0.641648	Leydig_cells	IFIT3	#N/A	#N/A	Ifit3b
MIR503HG	0	0.640932	Leydig_cells	MIR503HG	#N/A	#N/A	#N/A
RPL23A2	0	0.639762	Leydig_cells	RPL23A	#N/A	#N/A	Rpl23a
EGFLAM	0	0.637883	Leydig_cells	EGFLAM	#N/A	#N/A	Egflam
HLA-C2	0	0.635438	Leydig_cells	HLA-C	#N/A	#N/A	H2-M11
TPT13	0	0.63265	Leydig_cells	TPT1	#N/A	#N/A	#N/A
CNN31	0	0.630719	Leydig_cells	CNN3	#N/A	#N/A	Cnn3
LAMC3	0	0.62994	Leydig_cells	LAMC3	#N/A	#N/A	Lamc3
LEPROT1	0	0.629789	Leydig_cells	LEPROT	#N/A	#N/A	Leprot
TMEM98	0	0.628203	Leydig_cells	TMEM98	#N/A	#N/A	Tmem98
LSAMP	0	0.625788	Leydig_cells	LSAMP	#N/A	#N/A	Lsamp
CYBRD1	0	0.623334	Leydig_cells	CYBRD1	#N/A	#N/A	Cybrd1
EGFR	0	0.622127	Leydig_cells	EGFR	#N/A	#N/A	Egfr
CD99	0	0.620079	Leydig_cells	CD99	#N/A	#N/A	#N/A
RPL7A2	0	0.619073	Leydig_cells	RPL7A	#N/A	#N/A	#N/A
RPS4Y12	0	0.616492	Leydig_cells	RPS4Y1	#N/A	#N/A	#N/A
HNRNPA1	0	0.615962	Leydig_cells	HNRNPA1	#N/A	#N/A	#N/A
LRRC17	0	0.615857	Leydig_cells	LRRC17	#N/A	#N/A	Lrrc17
MATN2	0	0.609585	Leydig_cells	MATN2	#N/A	#N/A	Matn2
COLEC121	0	0.607932	Leydig_cells	COLEC12	#N/A	#N/A	Colec12
EMILIN1	0	0.607447	Leydig_cells	EMILIN1	#N/A	#N/A	Emilin1
SERPINH11	0	0.605958	Leydig_cells	SERPINH1	#N/A	#N/A	Serpinh1
TCEAL4	0	0.60339	Leydig_cells	TCEAL4	#N/A	#N/A	#N/A
SH3PXD2A	0	0.601114	Leydig_cells	SH3PXD2A	#N/A	#N/A	Sh3pxd2a
SPATS2L1	0	0.600167	Leydig_cells	SPATS2L	#N/A	#N/A	Spats2l
FGFR11	0	0.600062	Leydig_cells	FGFR1	#N/A	#N/A	Fgfr1
NFIC	0	0.600061	Leydig_cells	NFIC	YES	#N/A	Nfic
PSAP1	0	0.599487	Leydig_cells	PSAP	#N/A	#N/A	Psap
RPS142	0	0.59841	Leydig_cells	RPS14	#N/A	#N/A	Rps14
H1FX2	0	0.597965	Leydig_cells	H1FX	#N/A	#N/A	H1fx
TIMP2	0	0.59676	Leydig_cells	TIMP2	#N/A	#N/A	Timp2
RPLP12	0	0.596464	Leydig_cells	RPLP1	#N/A	#N/A	Rplp1
RPS273	0	0.596403	Leydig_cells	RPS27	#N/A	#N/A	#N/A
TUBA1A	0	0.595569	Leydig_cells	TUBA1A	#N/A	#N/A	Tuba1a
RPL27A2	0	0.591266	Leydig_cells	RPL27A	#N/A	#N/A	Rpl27a
C12orf57	0	0.59103	Leydig_cells	C12orf57	#N/A	#N/A	Grcc10
LAMA4	0	0.587856	Leydig_cells	LAMA4	#N/A	#N/A	Lama4
FAU2	0	0.587558	Leydig_cells	FAU	#N/A	#N/A	Fau
IER5L	0	0.585368	Leydig_cells	IER5L	#N/A	#N/A	Ier5l
LAMB2	0	0.581371	Leydig_cells	LAMB2	#N/A	#N/A	Lamb2
MT2A1	0	0.581051	Leydig_cells	MT2A	#N/A	#N/A	#N/A
TFPI1	0	0.580361	Leydig_cells	TFPI	#N/A	#N/A	Tfpi
ABI3BP	0	0.578262	Leydig_cells	ABI3BP	#N/A	#N/A	Abi3bp
KCTD122	0	0.577969	Leydig_cells	KCTD12	#N/A	#N/A	Kctd12
HLA-E2	0	0.577889	Leydig_cells	HLA-E	#N/A	#N/A	H2-M11
DDAH2	0	0.576828	Leydig_cells	DDAH2	#N/A	#N/A	Ddah2
ITGB11	0	0.575715	Leydig_cells	ITGB1	#N/A	#N/A	Itgb1
TCF41	0	0.57552	Leydig_cells	TCF4	YES	#N/A	Tcf4
CRTAP	0	0.575386	Leydig_cells	CRTAP	#N/A	#N/A	Crtap
EID11	0	0.575048	Leydig_cells	EID1	#N/A	#N/A	Eid1
RPS282	0	0.574577	Leydig_cells	RPS28	#N/A	#N/A	Rps28
FTH12	0	0.574103	Leydig_cells	FTH1	#N/A	#N/A	#N/A
PDGFRB	0	0.567903	Leydig_cells	PDGFRB	#N/A	#N/A	Pdgfrb
PSME12	0	0.567472	Leydig_cells	PSME1	#N/A	#N/A	Psme1
RPL310	0	0.566745	Leydig_cells	RPL3	#N/A	#N/A	Rpl3
RPL322	0	0.565012	Leydig_cells	RPL32	#N/A	#N/A	#N/A
CYB5A	0	0.56131	Leydig_cells	CYB5A	#N/A	#N/A	Cyb5a
RPL192	0	0.559121	Leydig_cells	RPL19	#N/A	#N/A	#N/A
MFGE8	0	0.558957	Leydig_cells	MFGE8	#N/A	#N/A	Mfge8
TIMP31	0	0.554959	Leydig_cells	TIMP3	#N/A	#N/A	Timp3
CEBPB1	0	0.554623	Leydig_cells	CEBPB	YES	#N/A	Cebpb
NR2F1	0	0.551308	Leydig_cells	NR2F1	YES	#N/A	Nr2f1
RAB34	0	0.550365	Leydig_cells	RAB34	#N/A	#N/A	Rab34
DPEP1	0	0.548391	Leydig_cells	DPEP1	#N/A	#N/A	Dpep1
TUBB1	0	0.54754	Leydig_cells	TUBB	#N/A	#N/A	Tubb5
RPL311	0	0.546245	Leydig_cells	RPL31	#N/A	#N/A	#N/A
PLSCR12	0	0.5462	Leydig_cells	PLSCR1	YES	#N/A	1700057G04Rik
SFRP4	0	0.545196	Leydig_cells	SFRP4	#N/A	#N/A	Sfrp4
BNIP3L	0	0.544731	Leydig_cells	BNIP3L	#N/A	#N/A	Bnip3l
CHSY1	0	0.541814	Leydig_cells	CHSY1	#N/A	#N/A	Chsy1
CTSK	0	0.540799	Leydig_cells	CTSK	#N/A	#N/A	Ctsk
CST31	0	0.539925	Leydig_cells	CST3	#N/A	#N/A	Cst3
IFI162	0	0.53841	Leydig_cells	IFI16	#N/A	#N/A	Ifi206
NENF1	0	0.534933	Leydig_cells	NENF	#N/A	#N/A	Nenf
RPS192	0	0.534677	Leydig_cells	RPS19	#N/A	#N/A	Rps19
SLC40A11	0	0.534341	Leydig_cells	SLC40A1	#N/A	#N/A	Slc40a1
FN11	0	0.532714	Leydig_cells	FN1	#N/A	#N/A	Fn1
TRBC21	0	0.530423	Leydig_cells	TRBC2	#N/A	#N/A	Trbc1
MMP14	0	0.529766	Leydig_cells	MMP14	#N/A	#N/A	Mmp14
LDLR1	0	0.526402	Leydig_cells	LDLR	#N/A	#N/A	Ldlr
HES11	0	0.525783	Leydig_cells	HES1	YES	#N/A	Hes1
RPL362	0	0.525252	Leydig_cells	RPL36	#N/A	#N/A	Rpl36
FBLN5	0	0.524895	Leydig_cells	FBLN5	#N/A	#N/A	Fbln5
PDCD42	0	0.523934	Leydig_cells	PDCD4	#N/A	#N/A	Pdcd4
NUPR1	0	0.52336	Leydig_cells	NUPR1	#N/A	#N/A	Nupr1
MSC	0	0.523192	Leydig_cells	MSC	YES	#N/A	Msc
LAMA2	0	0.520799	Leydig_cells	LAMA2	#N/A	#N/A	Lama2
STEAP4	0	0.52039	Leydig_cells	STEAP4	#N/A	#N/A	Steap4
CCDC801	0	0.518947	Leydig_cells	CCDC80	#N/A	#N/A	Ccdc80
GLT8D2	0	0.518819	Leydig_cells	GLT8D2	#N/A	#N/A	Glt8d2
LGALS1	0	0.518676	Leydig_cells	LGALS1	#N/A	#N/A	Lgals1
PODN	0	0.516932	Leydig_cells	PODN	#N/A	#N/A	Podn
ZEB21	0	0.51595	Leydig_cells	ZEB2	YES	#N/A	Zeb2
FAM46A1	0	0.515436	Leydig_cells	FAM46A	#N/A	#N/A	#N/A
EEF1D1	0	0.514512	Leydig_cells	EEF1D	#N/A	#N/A	Eef1d
ATP6AP21	0	0.513968	Leydig_cells	ATP6AP2	#N/A	#N/A	Atp6ap2
ADD3	0	0.513517	Leydig_cells	ADD3	#N/A	#N/A	Add3
SERTAD12	0	0.511984	Leydig_cells	SERTAD1	#N/A	#N/A	Sertad1
PDK42	0	0.511807	Leydig_cells	PDK4	#N/A	#N/A	Pdk4
MT-ATP6	0	0.511514	Leydig_cells	MT-ATP6	#N/A	#N/A	mt-Atp6
EEF1B21	0	0.509956	Leydig_cells	EEF1B2	#N/A	#N/A	Eef1b2
IFI62	0	0.50793	Leydig_cells	IFI6	#N/A	#N/A	#N/A
SDPR1	0	0.505472	Leydig_cells	SDPR	#N/A	#N/A	#N/A
KCNQ1OT1	0	0.505408	Leydig_cells	KCNQ1OT1	#N/A	#N/A	#N/A
SELENBP1	0	0.505227	Leydig_cells	SELENBP1	#N/A	#N/A	Selenbp2
PHLDA11	0	0.501822	Leydig_cells	PHLDA1	#N/A	#N/A	Phlda1
TMEFF2	0	0.501551	Leydig_cells	TMEFF2	#N/A	#N/A	Tmeff2
NFKBIA2	0	0.501529	Leydig_cells	NFKBIA	#N/A	#N/A	Nfkbia
METTL7A	0	0.501505	Leydig_cells	METTL7A	#N/A	#N/A	Mettl7a1
PLD31	0	0.501323	Leydig_cells	PLD3	#N/A	#N/A	Pld3
CD741	0	4.16523	macrophages	CD74	#N/A	#N/A	Cd74
HLA-DRA1	0	4.03591	macrophages	HLA-DRA	#N/A	#N/A	#N/A
CXCL8	0	3.74149	macrophages	CXCL8	#N/A	#N/A	#N/A
CCL3	0	3.63518	macrophages	CCL3	#N/A	#N/A	#N/A
CCL3L3	0	3.51148	macrophages	CCL3L3	#N/A	#N/A	#N/A
CCL4L2	0	3.37938	macrophages	CCL4L2	#N/A	#N/A	#N/A
HLA-DRB11	0	3.33945	macrophages	HLA-DRB1	#N/A	#N/A	H2-Eb2
CCL4	0	3.33174	macrophages	CCL4	#N/A	#N/A	#N/A
HLA-DPA11	0	3.24105	macrophages	HLA-DPA1	#N/A	#N/A	#N/A
IL1B	0	3.17185	macrophages	IL1B	#N/A	#N/A	Il1b
HLA-DPB11	0	3.12225	macrophages	HLA-DPB1	#N/A	#N/A	#N/A
SRGN1	0	3.05804	macrophages	SRGN	#N/A	#N/A	Srgn
HLA.DRA	0	2.89951	macrophages	HLA.DRA	#N/A	#N/A	#N/A
C1QA	0	2.69577	macrophages	C1QA	#N/A	#N/A	C1qa
CXCL31	0	2.56921	macrophages	CXCL3	#N/A	#N/A	#N/A
GPR183	0	2.55795	macrophages	GPR183	#N/A	#N/A	Gpr183
TYROBP	0	2.53292	macrophages	TYROBP	#N/A	#N/A	Tyrobp
RGS1	0	2.46706	macrophages	RGS1	#N/A	#N/A	Rgs1
CXCL21	0	2.42864	macrophages	CXCL2	#N/A	#N/A	#N/A
CD14	0	2.40193	macrophages	CD14	#N/A	#N/A	Cd14
KLF61	0	2.38366	macrophages	KLF6	YES	#N/A	Klf6
HLA-DQA1	0	2.34792	macrophages	HLA-DQA1	#N/A	#N/A	#N/A
HLA-DQB11	0	2.3154	macrophages	HLA-DQB1	#N/A	#N/A	H2-Ab1
C1QB	0	2.26429	macrophages	C1QB	#N/A	#N/A	C1qb
TMSB4X1	0	2.2591	macrophages	TMSB4X	#N/A	#N/A	#N/A
HLA.DRB1	5.16e-160	2.25087	macrophages	HLA.DRB1	#N/A	#N/A	#N/A
CD83	0	2.21904	macrophages	CD83	#N/A	#N/A	Cd83
S100A4	0	2.20054	macrophages	S100A4	#N/A	#N/A	S100a4
TNFAIP31	0	2.18909	macrophages	TNFAIP3	#N/A	#N/A	Tnfaip3
ANXA12	0	2.15809	macrophages	ANXA1	#N/A	#N/A	Anxa1
AIF1	0	2.1188	macrophages	AIF1	#N/A	#N/A	Aif1
B2M1	0	2.10918	macrophages	B2M	#N/A	#N/A	B2m
NR4A2	0	2.06891	macrophages	NR4A2	YES	#N/A	Nr4a2
C1QC	0	2.068	macrophages	C1QC	#N/A	#N/A	C1qc
FTL1	0	2.02117	macrophages	FTL	#N/A	#N/A	Ftl1-ps1
CYBA1	0	1.99153	macrophages	CYBA	#N/A	#N/A	Cyba
IER31	0	1.99067	macrophages	IER3	#N/A	#N/A	Ier3
CCL5	0	1.9898	macrophages	CCL5	#N/A	#N/A	#N/A
HLA.DPA1	0	1.96965	macrophages	HLA.DPA1	#N/A	#N/A	#N/A
FCER1G	0	1.96219	macrophages	FCER1G	#N/A	#N/A	Fcer1g
SEPP1	4.53e-102	1.91991	macrophages	SEPP1	#N/A	#N/A	#N/A
HLA-B1	0	1.91735	macrophages	HLA-B	#N/A	#N/A	H2-M11
MS4A6A	0	1.90389	macrophages	MS4A6A	#N/A	#N/A	1700017D01Rik
SAT11	0	1.87442	macrophages	SAT1	#N/A	#N/A	Sat1
LAPTM5	0	1.85854	macrophages	LAPTM5	#N/A	#N/A	Laptm5
NLRP3	0	1.83183	macrophages	NLRP3	#N/A	#N/A	Nlrp3
SGK1	0	1.83121	macrophages	SGK1	#N/A	#N/A	Sgk1
CTSS	0	1.83081	macrophages	CTSS	#N/A	#N/A	Ctss
PLAUR	0	1.81194	macrophages	PLAUR	#N/A	#N/A	Plaur
CXCR4	0	1.81179	macrophages	CXCR4	#N/A	#N/A	Cxcr4
MS4A7	0	1.80426	macrophages	MS4A7	#N/A	#N/A	Ms4a7
F13A1	0	1.79828	macrophages	F13A1	#N/A	#N/A	F13a1
LYZ	0	1.79084	macrophages	LYZ	#N/A	#N/A	9530003J23Rik
RGS2	0	1.7894	macrophages	RGS2	#N/A	#N/A	Rgs2
NFKBIA1	0	1.75626	macrophages	NFKBIA	#N/A	#N/A	Nfkbia
DUSP11	0	1.74529	macrophages	DUSP1	#N/A	#N/A	Dusp1
PTPRC	0	1.73757	macrophages	PTPRC	#N/A	#N/A	Ptprc
FOLR2	0	1.71336	macrophages	FOLR2	#N/A	#N/A	Folr2
HLA.DQA1	0	1.70533	macrophages	HLA.DQA1	#N/A	#N/A	#N/A
CSF1R	0	1.70509	macrophages	CSF1R	#N/A	#N/A	Csf1r
MRC1	0	1.69154	macrophages	MRC1	#N/A	#N/A	Mrc1
BCL2A1	0	1.68942	macrophages	BCL2A1	#N/A	#N/A	Bcl2a1d
HCST	0	1.68198	macrophages	HCST	#N/A	#N/A	Hcst
HLA-DMA1	0	1.66565	macrophages	HLA-DMA	#N/A	#N/A	H2-DMa
C5AR1	0	1.66529	macrophages	C5AR1	#N/A	#N/A	C5ar1
CD69	0	1.66448	macrophages	CD69	#N/A	#N/A	Cd69
DAB2	6.46e-173	1.65293	macrophages	DAB2	#N/A	#N/A	Dab2
CD163	0	1.63269	macrophages	CD163	#N/A	#N/A	Cd163
LGMN	1.43e-109	1.62494	macrophages	LGMN	#N/A	#N/A	Lgmn
HLA-C1	0	1.62167	macrophages	HLA-C	#N/A	#N/A	H2-M11
CCL21	1.58e-194	1.60971	macrophages	CCL2	#N/A	#N/A	Ccl2
HLA.DPB1	0	1.60537	macrophages	HLA.DPB1	#N/A	#N/A	#N/A
HLA.DRB5	0	1.59936	macrophages	HLA.DRB5	#N/A	#N/A	#N/A
RNASE11	5.01e-60	1.59641	macrophages	RNASE1	#N/A	#N/A	Rnase1
NFKBIZ1	0	1.59619	macrophages	NFKBIZ	#N/A	#N/A	Nfkbiz
PLEK	0	1.5844	macrophages	PLEK	YES	#N/A	Plek
DUSP61	0	1.56637	macrophages	DUSP6	#N/A	#N/A	Dusp6
FCER1A	0	1.55729	macrophages	FCER1A	#N/A	#N/A	Fcer1a
FCGR2A	0	1.55562	macrophages	FCGR2A	#N/A	#N/A	Fcgr2b
ITGB2	0	1.53328	macrophages	ITGB2	#N/A	#N/A	Itgb2
HLA-E1	0	1.50767	macrophages	HLA-E	#N/A	#N/A	H2-M11
MAF	0	1.5073	macrophages	MAF	YES	#N/A	Maf
CYBB	0	1.50341	macrophages	CYBB	#N/A	#N/A	Cybb
HLA.DQB1	0	1.48037	macrophages	HLA.DQB1	#N/A	#N/A	#N/A
STAB1	0	1.47335	macrophages	STAB1	#N/A	#N/A	Stab1
ARL4C	0	1.46607	macrophages	ARL4C	#N/A	#N/A	Arl4c
CTSB	5.63e-296	1.46208	macrophages	CTSB	#N/A	#N/A	Ctsb
CST3	5.08e-241	1.45422	macrophages	CST3	#N/A	#N/A	Cst3
NKG7	0	1.44365	macrophages	NKG7	#N/A	#N/A	Nkg7
CCL8	0	1.43069	macrophages	CCL8	#N/A	#N/A	Ccl12
FTH1P10	1.51e-27	1.42823	macrophages	FTH1P10	#N/A	#N/A	#N/A
FGL2	0	1.42043	macrophages	FGL2	#N/A	#N/A	Fgl2
ALOX5AP	0	1.41536	macrophages	ALOX5AP	#N/A	#N/A	Alox5ap
GPX11	5e-259	1.41404	macrophages	GPX1	#N/A	#N/A	Gpx1
DUSP2	0	1.40017	macrophages	DUSP2	#N/A	#N/A	Dusp2
NAMPT1	1.03e-230	1.39303	macrophages	NAMPT	#N/A	#N/A	Nampt
MAFB	3.6e-233	1.37596	macrophages	MAFB	YES	#N/A	Mafb
CLEC7A	0	1.3509	macrophages	CLEC7A	#N/A	#N/A	Clec7a
GZMA	0	1.34184	macrophages	GZMA	#N/A	#N/A	Gzma
TSC22D31	0	1.33276	macrophages	TSC22D3	YES	#N/A	Tsc22d3
HLA-A1	5.27e-234	1.32334	macrophages	HLA-A	#N/A	#N/A	H2-M11
STK17B	0	1.32166	macrophages	STK17B	#N/A	#N/A	Stk17b
LINC00936	0	1.30825	macrophages	LINC00936	#N/A	#N/A	#N/A
LYVE1	0	1.30785	macrophages	LYVE1	#N/A	#N/A	Lyve1
FCGRT1	6.4e-205	1.30718	macrophages	FCGRT	#N/A	#N/A	Fcgrt
ARHGDIB1	0	1.29811	macrophages	ARHGDIB	#N/A	#N/A	Arhgdib
TYMP	0	1.29313	macrophages	TYMP	#N/A	#N/A	Tymp
P2RY13	0	1.28657	macrophages	P2RY13	#N/A	#N/A	P2ry13
MNDA	0	1.27483	macrophages	MNDA	#N/A	#N/A	Ifi214
MARCKS	2.28e-162	1.27079	macrophages	MARCKS	#N/A	#N/A	Marcks
PTGS21	0	1.26237	macrophages	PTGS2	#N/A	#N/A	Ptgs2
NEAT11	6.33e-150	1.24321	macrophages	NEAT1	#N/A	#N/A	#N/A
LST1	0	1.24216	macrophages	LST1	#N/A	#N/A	Lst1
CTSZ1	0	1.24193	macrophages	CTSZ	#N/A	#N/A	Ctsz
IL321	2.41e-09	1.23885	macrophages	IL32	#N/A	#N/A	#N/A
CORO1A	0	1.23668	macrophages	CORO1A	#N/A	#N/A	Coro1a
FXYD51	0	1.23663	macrophages	FXYD5	#N/A	#N/A	#N/A
NR4A3	2.85e-300	1.22973	macrophages	NR4A3	YES	#N/A	Nr4a3
RNASET21	0	1.22512	macrophages	RNASET2	#N/A	#N/A	0
CD68	0	1.22065	macrophages	CD68	#N/A	#N/A	#N/A
HLA.E	6.87e-129	1.21008	macrophages	HLA.E	#N/A	#N/A	#N/A
GPR34	0	1.20657	macrophages	GPR34	#N/A	#N/A	Gpr34
ID21	3.04e-226	1.20003	macrophages	ID2	YES	#N/A	Id2
OTUD1	3.03e-201	1.19834	macrophages	OTUD1	#N/A	#N/A	Otud1
HLA.B1	6.83e-45	1.19683	macrophages	HLA.B	#N/A	#N/A	#N/A
MPEG1	0	1.19629	macrophages	MPEG1	#N/A	#N/A	Pfpl
PTGER4	0	1.19323	macrophages	PTGER4	#N/A	#N/A	Ptger4
MSR1	0	1.18608	macrophages	MSR1	#N/A	#N/A	Msr1
ADAP2	0	1.18504	macrophages	ADAP2	#N/A	#N/A	Adap2
OGFRL1	0	1.18419	macrophages	OGFRL1	#N/A	#N/A	Ogfrl1
FYB	0	1.18195	macrophages	FYB	#N/A	#N/A	#N/A
FTH11	8.13e-296	1.17837	macrophages	FTH1	#N/A	#N/A	#N/A
TGFBI	0	1.17722	macrophages	TGFBI	#N/A	#N/A	Tgfbi
HLA-DQA2	0	1.169	macrophages	HLA-DQA2	#N/A	#N/A	#N/A
SH3BGRL31	2.37e-193	1.16756	macrophages	SH3BGRL3	#N/A	#N/A	Sh3bgrl3
HLA-DMB	0	1.16468	macrophages	HLA-DMB	#N/A	#N/A	H2-DMb2
ARPC1B1	0	1.16406	macrophages	ARPC1B	#N/A	#N/A	Arpc1b
GZMK	0	1.15893	macrophages	GZMK	#N/A	#N/A	Gzmk
CD53	0	1.15319	macrophages	CD53	#N/A	#N/A	Cd53
MCL11	2.29e-199	1.15296	macrophages	MCL1	#N/A	#N/A	Mcl1
VSIG4	0	1.15041	macrophages	VSIG4	#N/A	#N/A	Vsig4
FCGR2B	0	1.14146	macrophages	FCGR2B	#N/A	#N/A	Fcgr2b
PMAIP11	1.89e-304	1.14097	macrophages	PMAIP1	#N/A	#N/A	Pmaip1
PPP1R15A1	1.45e-227	1.13657	macrophages	PPP1R15A	#N/A	#N/A	Ppp1r15a
CD371	0	1.13422	macrophages	CD37	#N/A	#N/A	Cd37
KLRB1	0	1.133	macrophages	KLRB1	#N/A	#N/A	Klrb1a
GLIPR1	0	1.12404	macrophages	GLIPR1	#N/A	#N/A	Glipr1
TNF	0	1.11912	macrophages	TNF	#N/A	#N/A	Tnf
LRRFIP11	0	1.11315	macrophages	LRRFIP1	YES	#N/A	Lrrfip1
RGS10	0	1.10195	macrophages	RGS10	#N/A	#N/A	Rgs10
RASGEF1B	0	1.09878	macrophages	RASGEF1B	#N/A	#N/A	Rasgef1b
PTPRE	0	1.08587	macrophages	PTPRE	#N/A	#N/A	Ptpre
HCLS1	0	1.08225	macrophages	HCLS1	#N/A	#N/A	Hcls1
A2M1	5.18e-216	1.08154	macrophages	A2M	#N/A	#N/A	A2m
CH25H	0	1.07963	macrophages	CH25H	#N/A	#N/A	Ch25h
CD52	0	1.06137	macrophages	CD52	#N/A	#N/A	Cd52
GMFG1	0	1.05859	macrophages	GMFG	#N/A	#N/A	Gmfg
GRN2	9.04e-211	1.05237	macrophages	GRN	#N/A	#N/A	Grn
ACTB1	2.75e-244	1.05188	macrophages	ACTB	#N/A	#N/A	Actb
REL	1.03e-225	1.05171	macrophages	REL	YES	#N/A	Rel
NPC2	1.45e-165	1.04904	macrophages	NPC2	#N/A	#N/A	Npc2
ZEB2	1.03e-168	1.047	macrophages	ZEB2	YES	#N/A	Zeb2
PDE4B	0	1.03993	macrophages	PDE4B	#N/A	#N/A	Pde4b
B3GNT5	6.63e-213	1.03803	macrophages	B3GNT5	#N/A	#N/A	B3gnt5
PSAP	1.66e-158	1.03792	macrophages	PSAP	#N/A	#N/A	Psap
LCP11	0	1.03367	macrophages	LCP1	#N/A	#N/A	Lcp1
SMAP2	4.59e-226	1.02547	macrophages	SMAP2	#N/A	#N/A	Smap2
S100A112	5.51e-183	1.02294	macrophages	S100A11	#N/A	#N/A	S100a11
HLA-DRB51	1.35e-59	1.01964	macrophages	HLA-DRB5	#N/A	#N/A	H2-Eb2
CLEC10A	0	1.01669	macrophages	CLEC10A	#N/A	#N/A	Mgl2
TXNIP1	1.2e-155	1.01008	macrophages	TXNIP	#N/A	#N/A	Txnip
CD44	0	1.00669	macrophages	CD44	#N/A	#N/A	Cd44
FCGR3A	0	0.994706	macrophages	FCGR3A	#N/A	#N/A	Fcgr4
MEF2C1	5.58e-160	0.989031	macrophages	MEF2C	YES	#N/A	Mef2c
SLCO2B11	0	0.988746	macrophages	SLCO2B1	#N/A	#N/A	Slco2b1
CD4	0	0.980249	macrophages	CD4	#N/A	#N/A	Cd4
NRP11	1.66e-205	0.970209	macrophages	NRP1	#N/A	#N/A	Nrp1
SLC40A1	1.56e-49	0.963191	macrophages	SLC40A1	#N/A	#N/A	Slc40a1
CD36	7.62e-241	0.958394	macrophages	CD36	#N/A	#N/A	Cd36
S100A61	1.6e-176	0.954679	macrophages	S100A6	#N/A	#N/A	S100a6
ICAM11	0	0.952343	macrophages	ICAM1	#N/A	#N/A	Icam1
HLA.A1	1.07e-31	0.951894	macrophages	HLA.A	#N/A	#N/A	#N/A
MS4A4A	0	0.951011	macrophages	MS4A4A	#N/A	#N/A	Ms4a4a
LYN	0	0.948412	macrophages	LYN	#N/A	#N/A	Lyn
C3AR1	0	0.947542	macrophages	C3AR1	#N/A	#N/A	C3ar1
ELF11	6.52e-261	0.944895	macrophages	ELF1	YES	#N/A	Elf1
ZFP36L21	6.17e-210	0.943988	macrophages	ZFP36L2	YES	#N/A	Zfp36l2
IFI44L1	1.05e-268	0.940441	macrophages	IFI44L	#N/A	#N/A	Ifi44l
EMB	0	0.939144	macrophages	EMB	#N/A	#N/A	Emb
EMP31	6.38e-193	0.936266	macrophages	EMP3	#N/A	#N/A	Emp3
EVI2B	0	0.934944	macrophages	EVI2B	#N/A	#N/A	Evi2
MALAT11	5.77e-175	0.933073	macrophages	MALAT1	#N/A	#N/A	#N/A
TMSB101	2.89e-273	0.932484	macrophages	TMSB10	#N/A	#N/A	Gm9844
RUNX1	1.96e-255	0.93158	macrophages	RUNX1	YES	#N/A	Runx1
PHACTR1	9.3e-210	0.922925	macrophages	PHACTR1	#N/A	#N/A	Phactr1
RNASE6	0	0.922038	macrophages	RNASE6	#N/A	#N/A	Rnase6
CLEC2B1	0	0.92006	macrophages	CLEC2B	#N/A	#N/A	#N/A
FRMD4B1	2.49e-281	0.917354	macrophages	FRMD4B	#N/A	#N/A	Frmd4b
ZNF331	7.91e-69	0.915609	macrophages	ZNF331	YES	#N/A	#N/A
KCTD121	1.76e-148	0.912054	macrophages	KCTD12	#N/A	#N/A	Kctd12
PFN12	1.99e-126	0.909636	macrophages	PFN1	#N/A	#N/A	Pfn1
CEBPD1	6.12e-142	0.904918	macrophages	CEBPD	YES	#N/A	Cebpd
ZFP361	1.12e-216	0.904706	macrophages	ZFP36	#N/A	#N/A	Zfp36
HSPA1A1	2.79e-37	0.90346	macrophages	HSPA1A	#N/A	#N/A	Hspa1b
ETS21	1.11e-258	0.901698	macrophages	ETS2	YES	#N/A	Ets2
IL10RA	0	0.901175	macrophages	IL10RA	#N/A	#N/A	Il10ra
KLF41	7.99e-65	0.900065	macrophages	KLF4	YES	#N/A	Klf4
CX3CR1	0	0.9	macrophages	CX3CR1	#N/A	#N/A	Cx3cr1
HERPUD1	1.17e-96	0.895671	macrophages	HERPUD1	#N/A	#N/A	Herpud1
VAMP81	4.07e-278	0.893883	macrophages	VAMP8	#N/A	#N/A	Vamp8
CLIC11	9.3e-141	0.890338	macrophages	CLIC1	#N/A	#N/A	Clic1
2020-03-01	0	0.88646	macrophages	2020-03-01	#N/A	#N/A	#N/A
IQGAP11	1.97e-185	0.883096	macrophages	IQGAP1	#N/A	#N/A	Iqgap1
NFKBID	0	0.880418	macrophages	NFKBID	#N/A	#N/A	Nfkbid
ISG151	2.19e-73	0.88006	macrophages	ISG15	#N/A	#N/A	Isg15
COTL11	2.8e-268	0.876022	macrophages	COTL1	#N/A	#N/A	Cotl1
C1orf162	0	0.875285	macrophages	C1orf162	#N/A	#N/A	I830077J02Rik
CFLAR1	7.94e-117	0.867967	macrophages	CFLAR	#N/A	#N/A	Cflar
IER51	4.3e-111	0.861977	macrophages	IER5	#N/A	#N/A	Ier5
PRDM1	0	0.860643	macrophages	PRDM1	YES	#N/A	Prdm1
SIGLEC1	0	0.857891	macrophages	SIGLEC1	#N/A	#N/A	Siglec1
CTSC	1.07e-208	0.857757	macrophages	CTSC	#N/A	#N/A	Ctsc
TPT12	1.21e-270	0.855903	macrophages	TPT1	#N/A	#N/A	#N/A
AHR1	9.29e-255	0.85443	macrophages	AHR	YES	#N/A	Ahr
RNF2131	3.1e-180	0.853168	macrophages	RNF213	#N/A	#N/A	Rnf213
SAMHD1	0	0.852842	macrophages	SAMHD1	#N/A	#N/A	Samhd1
ITM2B1	5.59e-201	0.85268	macrophages	ITM2B	#N/A	#N/A	Itm2b
CHMP1B	1.22e-94	0.851916	macrophages	CHMP1B	#N/A	#N/A	Chmp1b
PNRC11	1.56e-167	0.850188	macrophages	PNRC1	#N/A	#N/A	Pnrc1
ARRB2	0	0.848022	macrophages	ARRB2	#N/A	#N/A	Arrb2
BTG11	5e-116	0.844081	macrophages	BTG1	#N/A	#N/A	Btg1
CYTIP	0	0.842732	macrophages	CYTIP	#N/A	#N/A	Cytip
CITED2	7.67e-93	0.834621	macrophages	CITED2	#N/A	#N/A	Cited2
SOD21	3.16e-37	0.832673	macrophages	SOD2	#N/A	#N/A	Sod2
KDM6B	6.27e-105	0.831875	macrophages	KDM6B	#N/A	#N/A	Kdm6b
GYPC1	2.74e-239	0.83105	macrophages	GYPC	#N/A	#N/A	Gypc
PYCARD	0	0.830107	macrophages	PYCARD	#N/A	#N/A	Pycard
CD3D	0	0.828754	macrophages	CD3D	#N/A	#N/A	Cd3d
SDCBP1	9.16e-135	0.828024	macrophages	SDCBP	#N/A	#N/A	Sdcbp
MBNL11	1.19e-187	0.826538	macrophages	MBNL1	#N/A	#N/A	Mbnl1
LSP1	0	0.825665	macrophages	LSP1	#N/A	#N/A	Lsp1
TRIB1	0	0.8256	macrophages	TRIB1	#N/A	#N/A	Trib1
ZFP36L11	8.64e-106	0.824249	macrophages	ZFP36L1	YES	#N/A	Zfp36l1
IER21	6.96e-179	0.824002	macrophages	IER2	#N/A	#N/A	Ier2
MFSD1	9.8e-261	0.823816	macrophages	MFSD1	#N/A	#N/A	Mfsd1
TRAC	3.36e-17	0.823573	macrophages	TRAC	#N/A	#N/A	#N/A
GPSM3	0	0.815432	macrophages	GPSM3	#N/A	#N/A	Gpsm3
IGSF6	0	0.813215	macrophages	IGSF6	#N/A	#N/A	Igsf6
TAGAP	0	0.812632	macrophages	TAGAP	#N/A	#N/A	Tagap1
CD84	0	0.80898	macrophages	CD84	#N/A	#N/A	Cd84
RP11-386I14.4	0	0.801444	macrophages	RP11-386I14.4	#N/A	#N/A	#N/A
OLR1	8.4e-266	0.798389	macrophages	OLR1	#N/A	#N/A	Olr1
G0S2	2.69e-08	0.796727	macrophages	G0S2	#N/A	#N/A	G0s2
MSN1	1.22e-229	0.796694	macrophages	MSN	#N/A	#N/A	Msn
CTSD	6.58e-79	0.793874	macrophages	CTSD	#N/A	#N/A	Ctsd
RAC2	0	0.790402	macrophages	RAC2	#N/A	#N/A	Rac2
LITAF	4.45e-175	0.789196	macrophages	LITAF	YES	#N/A	Litaf
CD48	0	0.789193	macrophages	CD48	#N/A	#N/A	Cd48
SPI11	0	0.786421	macrophages	SPI1	YES	#N/A	Spi1
RGCC1	5.24e-49	0.784985	macrophages	RGCC	#N/A	#N/A	Rgcc
LPAR62	2.94e-88	0.781251	macrophages	LPAR6	#N/A	#N/A	Lpar6
AHNAK1	3.69e-138	0.77724	macrophages	AHNAK	#N/A	#N/A	Ahnak
IFI161	3.16e-189	0.777219	macrophages	IFI16	#N/A	#N/A	Ifi206
C10orf541	0	0.777018	macrophages	C10orf54	#N/A	#N/A	#N/A
RNF1301	2.78e-153	0.776628	macrophages	RNF130	#N/A	#N/A	Rnf130
CYTH4	0	0.772084	macrophages	CYTH4	#N/A	#N/A	Cyth4
HLA.C	2.86e-51	0.770201	macrophages	HLA.C	#N/A	#N/A	#N/A
CDKN1A1	3.04e-124	0.768603	macrophages	CDKN1A	#N/A	#N/A	Cdkn1a
MAP3K81	0	0.767544	macrophages	MAP3K8	#N/A	#N/A	Map3k8
SPRED1	1.34e-94	0.761224	macrophages	SPRED1	#N/A	#N/A	Spred1
TNFSF13B	0	0.758947	macrophages	TNFSF13B	#N/A	#N/A	Tnfsf13b
ITPR2	2.85e-135	0.7581	macrophages	ITPR2	#N/A	#N/A	Itpr2
LCP2	0	0.757928	macrophages	LCP2	#N/A	#N/A	Lcp2
CTD-3252C9.4	1.5e-193	0.75775	macrophages	CTD-3252C9.4	#N/A	#N/A	#N/A
STK4	2.79e-144	0.754523	macrophages	STK4	#N/A	#N/A	Stk4
NR4A1	5.44e-98	0.752442	macrophages	NR4A1	YES	#N/A	Nr4a1
FOS1	1.4e-135	0.748094	macrophages	FOS	YES	#N/A	Fos
ATF31	1.6e-97	0.745934	macrophages	ATF3	YES	#N/A	Atf3
RP11-160E2.6	3.17e-191	0.745106	macrophages	RP11-160E2.6	#N/A	#N/A	#N/A
CST7	0	0.742826	macrophages	CST7	#N/A	#N/A	Cst7
TSPO1	1.13e-209	0.742749	macrophages	TSPO	#N/A	#N/A	Tspo
IFITM21	1.12e-103	0.741532	macrophages	IFITM2	#N/A	#N/A	Ifitm2
VEGFA	2.1e-116	0.741202	macrophages	VEGFA	#N/A	#N/A	Vegfa
ACTR2	6.87e-97	0.741023	macrophages	ACTR2	#N/A	#N/A	Actr2
HBEGF1	4.27e-84	0.739147	macrophages	HBEGF	#N/A	#N/A	Hbegf
ARHGAP181	3.13e-130	0.738417	macrophages	ARHGAP18	#N/A	#N/A	Arhgap18
IL13RA11	2.96e-137	0.738078	macrophages	IL13RA1	#N/A	#N/A	Il13ra1
LGALS91	0	0.736717	macrophages	LGALS9	#N/A	#N/A	#N/A
XAF11	7.54e-204	0.735585	macrophages	XAF1	#N/A	#N/A	Xaf1
JAML	0	0.734974	macrophages	JAML	#N/A	#N/A	#N/A
IFIT21	1.28e-125	0.731083	macrophages	IFIT2	#N/A	#N/A	Ifit2
RILPL21	1.19e-144	0.72972	macrophages	RILPL2	#N/A	#N/A	Rilpl2
TPM32	3.39e-116	0.72917	macrophages	TPM3	#N/A	#N/A	Tpm3
TNFRSF1B1	0	0.728789	macrophages	TNFRSF1B	#N/A	#N/A	Tnfrsf1b
CD86	0	0.727538	macrophages	CD86	#N/A	#N/A	Cd86
AKAP13	2.31e-87	0.72551	macrophages	AKAP13	#N/A	#N/A	Akap13
ARPC31	2.37e-112	0.722376	macrophages	ARPC3	#N/A	#N/A	#N/A
MEF2A	6.92e-102	0.720592	macrophages	MEF2A	YES	#N/A	Mef2a
DOK2	0	0.713917	macrophages	DOK2	#N/A	#N/A	Dok2
PDK41	8.7e-05	0.710741	macrophages	PDK4	#N/A	#N/A	Pdk4
PLD4	0	0.70826	macrophages	PLD4	#N/A	#N/A	Pld4
NCKAP1L	0	0.706412	macrophages	NCKAP1L	#N/A	#N/A	Nckap1l
SYK	0	0.705324	macrophages	SYK	#N/A	#N/A	Syk
TNFAIP81	0	0.704975	macrophages	TNFAIP8	#N/A	#N/A	Tnfaip8
WIPF1	1.7e-252	0.704758	macrophages	WIPF1	#N/A	#N/A	Wipf1
CELF2	3.46e-98	0.703534	macrophages	CELF2	#N/A	#N/A	Celf2
SAMSN1	0	0.701194	macrophages	SAMSN1	#N/A	#N/A	Samsn1
FOSB1	2.13e-129	0.697882	macrophages	FOSB	YES	#N/A	Fosb
DSE	4.33e-130	0.695313	macrophages	DSE	#N/A	#N/A	Dse
NRP21	2.04e-206	0.69524	macrophages	NRP2	#N/A	#N/A	Nrp2
MX2	0	0.690779	macrophages	MX2	#N/A	#N/A	#N/A
IRF8	0	0.689283	macrophages	IRF8	YES	#N/A	Irf8
LAIR1	1.21e-270	0.688884	macrophages	LAIR1	#N/A	#N/A	Lair1
ATP2B11	1.48e-109	0.686752	macrophages	ATP2B1	#N/A	#N/A	Atp2b1
WSB11	8.07e-71	0.686523	macrophages	WSB1	#N/A	#N/A	Wsb1
TPP1	4.41e-164	0.686397	macrophages	TPP1	#N/A	#N/A	Tpp1
CSRNP11	1.39e-103	0.681957	macrophages	CSRNP1	YES	#N/A	Csrnp1
TCHH	4.03e-132	0.679178	macrophages	TCHH	#N/A	#N/A	Tchh
CEBPB	9.33e-86	0.67841	macrophages	CEBPB	YES	#N/A	Cebpb
NINJ1	4.44e-91	0.677208	macrophages	NINJ1	#N/A	#N/A	Ninj1
APLP21	5.86e-70	0.676492	macrophages	APLP2	#N/A	#N/A	Aplp2
LILRB5	0	0.674122	macrophages	LILRB5	#N/A	#N/A	Pirb
RB1	1.24e-87	0.671726	macrophages	RB1	#N/A	#N/A	Rb1
MAN1A11	1.44e-38	0.669776	macrophages	MAN1A1	#N/A	#N/A	Man1a
RAB11FIP1	3.87e-221	0.668434	macrophages	RAB11FIP1	#N/A	#N/A	Rab11fip1
IRF2BP21	4.65e-63	0.668188	macrophages	IRF2BP2	#N/A	#N/A	Irf2bp2
ITGAM	0	0.666952	macrophages	ITGAM	#N/A	#N/A	Itgam
NCF4	0	0.666156	macrophages	NCF4	#N/A	#N/A	Ncf4
ZFHX3	5.09e-110	0.663761	macrophages	ZFHX3	YES	#N/A	Zfhx3
C3	1.35e-66	0.663376	macrophages	C3	#N/A	#N/A	C3
GRB21	5.24e-119	0.663304	macrophages	GRB2	#N/A	#N/A	Grb2
STX11	0	0.662816	macrophages	STX11	#N/A	#N/A	Stx11
GPR65	0	0.659563	macrophages	GPR65	#N/A	#N/A	Gpr65
CTSH1	9.58e-99	0.656934	macrophages	CTSH	#N/A	#N/A	Ctsh
BLVRB	6.12e-104	0.653989	macrophages	BLVRB	#N/A	#N/A	Blvrb
MX11	3.28e-98	0.652366	macrophages	MX1	#N/A	#N/A	Mx2
IRS2	2.27e-44	0.651973	macrophages	IRS2	#N/A	#N/A	Irs2
JUND1	9.36e-105	0.651833	macrophages	JUND	YES	#N/A	Jund
IDS	4.34e-117	0.650285	macrophages	IDS	#N/A	#N/A	Ids
MYADM	9.8e-80	0.649756	macrophages	MYADM	#N/A	#N/A	Myadm
PTMA2	1.43e-181	0.64806	macrophages	PTMA	#N/A	#N/A	Ptma
CD931	4.18e-298	0.645799	macrophages	CD93	#N/A	#N/A	Cd93
FAM49B	2.88e-137	0.643327	macrophages	FAM49B	#N/A	#N/A	Fam49b
VMO1	0	0.641228	macrophages	VMO1	#N/A	#N/A	Vmo1
PLAU	0	0.638324	macrophages	PLAU	#N/A	#N/A	Plau
GNAI21	2.76e-72	0.637206	macrophages	GNAI2	#N/A	#N/A	Gnai2
LMNA1	4.65e-28	0.63551	macrophages	LMNA	#N/A	#N/A	Lmna
CMTM6	8.05e-92	0.634497	macrophages	CMTM6	#N/A	#N/A	Cmtm6
FNBP1	2.61e-116	0.632738	macrophages	FNBP1	#N/A	#N/A	Fnbp1
APBB1IP	0	0.632366	macrophages	APBB1IP	#N/A	#N/A	Apbb1ip
POU2F21	8.45e-128	0.632357	macrophages	POU2F2	YES	#N/A	Pou2f2
PDGFB1	0	0.632053	macrophages	PDGFB	#N/A	#N/A	Pdgfb
GLRX	1.02e-281	0.631727	macrophages	GLRX	#N/A	#N/A	Glrx
RBPJ1	5.43e-60	0.629719	macrophages	RBPJ	YES	#N/A	Rbpj
ADGRE5	0	0.625355	macrophages	ADGRE5	#N/A	#N/A	Adgre5
ASAH1	1.45e-65	0.624932	macrophages	ASAH1	#N/A	#N/A	Asah1
RHOG	1.56e-200	0.624663	macrophages	RHOG	#N/A	#N/A	Rhog
ADAM28	0	0.624185	macrophages	ADAM28	#N/A	#N/A	Adam28
RAP2B	1.21e-265	0.623269	macrophages	RAP2B	#N/A	#N/A	Rap2b
ARRDC31	5.66e-34	0.622708	macrophages	ARRDC3	#N/A	#N/A	Arrdc3
NFKB1	3.11e-72	0.621981	macrophages	NFKB1	YES	#N/A	Nfkb1
VMP1	2.63e-45	0.619957	macrophages	VMP1	#N/A	#N/A	Vmp1
RP5.1052M9.1	5.77e-07	0.619776	macrophages	RP5.1052M9.1	#N/A	#N/A	#N/A
TLR7	0	0.615463	macrophages	TLR7	#N/A	#N/A	Tlr7
PARP141	3.34e-126	0.61272	macrophages	PARP14	#N/A	#N/A	Parp14
TLR2	0	0.612204	macrophages	TLR2	#N/A	#N/A	Tlr2
CD3E	0	0.611907	macrophages	CD3E	#N/A	#N/A	Cd3e
HLA-F1	2.27e-200	0.611279	macrophages	HLA-F	#N/A	#N/A	H2-M11
TBXAS1	0	0.611139	macrophages	TBXAS1	#N/A	#N/A	Tbxas1
IFI441	5.26e-216	0.610263	macrophages	IFI44	#N/A	#N/A	Ifi44
SH3KBP1	3.9e-202	0.610166	macrophages	SH3KBP1	#N/A	#N/A	Sh3kbp1
TGFB1	7.83e-265	0.609435	macrophages	TGFB1	#N/A	#N/A	Tgfb1
SLA	0	0.607384	macrophages	SLA	#N/A	#N/A	Sla
RPL10P3	1.63e-75	0.606511	macrophages	RPL10P3	#N/A	#N/A	#N/A
JMJD1C1	1.93e-38	0.602671	macrophages	JMJD1C	#N/A	#N/A	Jmjd1c
PTAFR	0	0.601132	macrophages	PTAFR	#N/A	#N/A	Ptafr
FMNL1	0	0.600154	macrophages	FMNL1	#N/A	#N/A	Fmnl1
AP1S21	4.82e-125	0.599858	macrophages	AP1S2	#N/A	#N/A	Ap1s2
NABP11	6.09e-33	0.599567	macrophages	NABP1	#N/A	#N/A	Nabp1
CD209	0	0.598654	macrophages	CD209	#N/A	#N/A	Cd209a
PFKFB3	5.3e-67	0.597751	macrophages	PFKFB3	#N/A	#N/A	Pfkfb3
PIK3R1	4.52e-94	0.596905	macrophages	PIK3R1	#N/A	#N/A	Pik3r1
MGAT11	7.44e-48	0.59644	macrophages	MGAT1	#N/A	#N/A	Mgat1
MYL12A2	4.85e-61	0.595668	macrophages	MYL12A	#N/A	#N/A	#N/A
OAZ11	6.7e-128	0.595475	macrophages	OAZ1	#N/A	#N/A	Oaz1
IL2RG	0	0.59118	macrophages	IL2RG	#N/A	#N/A	Il2rg
UCP2	8.03e-134	0.590101	macrophages	UCP2	#N/A	#N/A	Ucp2
WAS	0	0.587211	macrophages	WAS	#N/A	#N/A	Was
ARHGAP4	0	0.585759	macrophages	ARHGAP4	#N/A	#N/A	Arhgap4
RCSD1	0	0.585448	macrophages	RCSD1	#N/A	#N/A	Rcsd1
LY86	0	0.581933	macrophages	LY86	#N/A	#N/A	Ly86
PREX1	3.3e-149	0.581456	macrophages	PREX1	#N/A	#N/A	Prex1
BTG21	3.72e-109	0.579628	macrophages	BTG2	#N/A	#N/A	Btg2
SH2B3	1.81e-113	0.579122	macrophages	SH2B3	#N/A	#N/A	Sh2b3
RGS19	0	0.578972	macrophages	RGS19	#N/A	#N/A	Rgs19
GIMAP41	0	0.578921	macrophages	GIMAP4	#N/A	#N/A	Gimap4
IFNGR11	8.02e-76	0.57854	macrophages	IFNGR1	#N/A	#N/A	Ifngr1
EVI2A	0	0.578489	macrophages	EVI2A	#N/A	#N/A	Evi2a
IL1RN	8.87e-68	0.578317	macrophages	IL1RN	#N/A	#N/A	Il1rn
EGR2	8.4e-47	0.578173	macrophages	EGR2	YES	#N/A	Egr2
PLD3	3.02e-15	0.577534	macrophages	PLD3	#N/A	#N/A	Pld3
CD2	6.71e-29	0.577289	macrophages	CD2	#N/A	#N/A	Cd2
ARHGAP30	0	0.574721	macrophages	ARHGAP30	#N/A	#N/A	Arhgap30
LTB	0	0.574694	macrophages	LTB	#N/A	#N/A	Ltb
CLEC5A	0	0.574116	macrophages	CLEC5A	#N/A	#N/A	Clec5a
TNFSF101	1.13e-212	0.570334	macrophages	TNFSF10	#N/A	#N/A	Tnfsf10
LTC4S1	0	0.569296	macrophages	LTC4S	#N/A	#N/A	Ltc4s
SAMD9L1	7.29e-208	0.569048	macrophages	SAMD9L	#N/A	#N/A	Samd9l
IL18	0	0.567673	macrophages	IL18	#N/A	#N/A	Il18
IKZF1	0	0.565015	macrophages	IKZF1	YES	#N/A	Ikzf1
PSMB91	2.19e-140	0.563743	macrophages	PSMB9	#N/A	#N/A	Psmb9
TLR4	0	0.563732	macrophages	TLR4	#N/A	#N/A	Tlr4
TMEM176B	3.31e-29	0.563676	macrophages	TMEM176B	#N/A	#N/A	Tmem176b
PECAM11	0	0.56348	macrophages	PECAM1	#N/A	#N/A	Pecam1
RHOB1	1.03e-43	0.562975	macrophages	RHOB	#N/A	#N/A	Rhob
MYO1F	0	0.562113	macrophages	MYO1F	#N/A	#N/A	Myo1f
INPP5D	0	0.558907	macrophages	INPP5D	#N/A	#N/A	Inpp5d
BST21	3.89e-124	0.558084	macrophages	BST2	#N/A	#N/A	Bst2
BASP1	0	0.558057	macrophages	BASP1	#N/A	#N/A	Basp1
YWHAH1	3.71e-67	0.557755	macrophages	YWHAH	#N/A	#N/A	Ywhah
SERPINA1	0	0.55345	macrophages	SERPINA1	#N/A	#N/A	Serpina1b
UNC93B1	0	0.551848	macrophages	UNC93B1	#N/A	#N/A	Unc93b1
BIRC3	1.56e-110	0.551405	macrophages	BIRC3	#N/A	#N/A	Birc3
NCF1	0	0.551358	macrophages	NCF1	#N/A	#N/A	Ncf1
RASSF4	0	0.550485	macrophages	RASSF4	#N/A	#N/A	Rassf4
CD302	5.41e-39	0.544749	macrophages	CD302	#N/A	#N/A	Cd302
FCGR1A	1.05e-215	0.544638	macrophages	FCGR1A	#N/A	#N/A	Fcgr1
COLEC12	6.74e-30	0.544357	macrophages	COLEC12	#N/A	#N/A	Colec12
NEU1	4.13e-60	0.544092	macrophages	NEU1	#N/A	#N/A	Neu1
RAB31	2.17e-132	0.54391	macrophages	RAB31	#N/A	#N/A	Rab31
DAZAP21	6.35e-48	0.543316	macrophages	DAZAP2	#N/A	#N/A	Dazap2
HPGDS	0	0.542517	macrophages	HPGDS	#N/A	#N/A	Hpgds
FAM129A1	3.16e-251	0.542041	macrophages	FAM129A	#N/A	#N/A	Fam129a
PELI1	1.02e-57	0.53983	macrophages	PELI1	#N/A	#N/A	Peli1
FAM26F1	1.17e-136	0.53936	macrophages	FAM26F	#N/A	#N/A	#N/A
LY96	0	0.536611	macrophages	LY96	#N/A	#N/A	Ly96
SP1001	5.12e-133	0.535028	macrophages	SP100	YES	#N/A	0
HCK	0	0.534907	macrophages	HCK	#N/A	#N/A	Hck
FERMT3	0	0.533392	macrophages	FERMT3	#N/A	#N/A	Fermt3
BHLHE41	4.41e-46	0.53069	macrophages	BHLHE41	YES	#N/A	Bhlhe41
PLXDC2	1.77e-78	0.529525	macrophages	PLXDC2	#N/A	#N/A	Plxdc2
PPP1R101	3.1e-31	0.529353	macrophages	PPP1R10	#N/A	#N/A	Ppp1r10
CSF2RA	0	0.529299	macrophages	CSF2RA	#N/A	#N/A	Csf2ra
FPR3	0	0.528228	macrophages	FPR3	#N/A	#N/A	Fpr3
CLEC4E	0	0.526582	macrophages	CLEC4E	#N/A	#N/A	Clec4e
CLK1	3.9e-64	0.526104	macrophages	CLK1	#N/A	#N/A	Clk1
ARL6IP51	1.44e-72	0.525712	macrophages	ARL6IP5	#N/A	#N/A	Arl6ip5
CPVL1	4.33e-33	0.525225	macrophages	CPVL	#N/A	#N/A	Cpvl
CD1C	1.26e-150	0.524936	macrophages	CD1C	#N/A	#N/A	#N/A
WWP1	4.64e-05	0.524419	macrophages	WWP1	#N/A	#N/A	Wwp1
TAPBP1	1.48e-111	0.523571	macrophages	TAPBP	#N/A	#N/A	Tapbp
PPT1	1.07e-41	0.521809	macrophages	PPT1	#N/A	#N/A	Ppt1
DOCK2	0	0.521622	macrophages	DOCK2	#N/A	#N/A	Dock2
LPCAT21	7.26e-159	0.52056	macrophages	LPCAT2	#N/A	#N/A	Lpcat2
TRBC2	6.52e-08	0.520211	macrophages	TRBC2	#N/A	#N/A	Trbc1
RPL101	3.27e-113	0.519494	macrophages	RPL10	#N/A	#N/A	#N/A
GRASP1	1.32e-143	0.519334	macrophages	GRASP	#N/A	#N/A	Grasp
FCGBP	9.78e-82	0.518442	macrophages	FCGBP	#N/A	#N/A	#N/A
CSF3R	0	0.516437	macrophages	CSF3R	#N/A	#N/A	Csf3r
HSPA6	3.45e-169	0.516169	macrophages	HSPA6	#N/A	#N/A	#N/A
TACC11	7.49e-52	0.515437	macrophages	TACC1	#N/A	#N/A	Tacc1
AAK11	3.88e-54	0.514417	macrophages	AAK1	#N/A	#N/A	Aak1
GZMM	0	0.514193	macrophages	GZMM	#N/A	#N/A	Gzmm
SIRPA	9.91e-190	0.513157	macrophages	SIRPA	#N/A	#N/A	#N/A
TNFAIP21	8.5e-37	0.510907	macrophages	TNFAIP2	#N/A	#N/A	Tnfaip2
TRA2B	1.75e-21	0.510806	macrophages	TRA2B	#N/A	#N/A	Tra2b
GPRIN3	0	0.510206	macrophages	GPRIN3	#N/A	#N/A	Gprin3
PTPN6	3.26e-151	0.508956	macrophages	PTPN6	#N/A	#N/A	Ptpn6
DOCK8	2e-71	0.508486	macrophages	DOCK8	#N/A	#N/A	Dock8
CASP1	0	0.507726	macrophages	CASP1	#N/A	#N/A	Casp1
TAGLN21	6.58e-60	0.506364	macrophages	TAGLN2	#N/A	#N/A	Tagln2
VPS13C	2.03e-53	0.506036	macrophages	VPS13C	#N/A	#N/A	Vps13c
CCR1	0	0.50489	macrophages	CCR1	#N/A	#N/A	Ccr1
CKLF1	2.45e-43	0.504631	macrophages	CKLF	#N/A	#N/A	Cklf
MBP	2.71e-165	0.503606	macrophages	MBP	#N/A	#N/A	Mbp
IFITM11	4.14e-13	0.50346	macrophages	IFITM1	#N/A	#N/A	Ifitm2
XBP1	2.86e-55	0.500702	macrophages	XBP1	YES	#N/A	Xbp1
PTGDS1	0	1.97991	PTM_cells	PTGDS	#N/A	#N/A	Ptgds
ENG2	0	1.88694	PTM_cells	ENG	#N/A	#N/A	Eng
MEG31	0	1.72844	PTM_cells	MEG3	#N/A	#N/A	#N/A
COL15A11	0	1.65145	PTM_cells	COL15A1	#N/A	#N/A	Col15a1
DPEP11	0	1.57124	PTM_cells	DPEP1	#N/A	#N/A	Dpep1
IGFBP72	0	1.53325	PTM_cells	IGFBP7	#N/A	#N/A	Igfbp7
ACTA2	0	1.52694	PTM_cells	ACTA2	#N/A	#N/A	Acta2
MMP21	0	1.46551	PTM_cells	MMP2	#N/A	#N/A	Mmp2
COL1A11	0	1.427	PTM_cells	COL1A1	#N/A	#N/A	Col1a1
MYH11	0	1.42549	PTM_cells	MYH11	#N/A	#N/A	Myh11
C71	0	1.42322	PTM_cells	C7	#N/A	#N/A	C7
SMOC21	0	1.40752	PTM_cells	SMOC2	#N/A	#N/A	Smoc2
C11orf961	0	1.38442	PTM_cells	C11orf96	#N/A	#N/A	Gm13889
BGN	0	1.36849	PTM_cells	BGN	#N/A	#N/A	Bgn
OSR21	0	1.35443	PTM_cells	OSR2	YES	#N/A	Osr2
TIMP11	0	1.34177	PTM_cells	TIMP1	#N/A	#N/A	Timp1
SPARCL12	0	1.33891	PTM_cells	SPARCL1	#N/A	#N/A	Sparcl1
FHL21	0	1.33419	PTM_cells	FHL2	#N/A	#N/A	Fhl2
CRISPLD21	0	1.33358	PTM_cells	CRISPLD2	#N/A	#N/A	Crispld2
TSHZ21	0	1.31716	PTM_cells	TSHZ2	YES	#N/A	Tshz2
COL3A11	0	1.31544	PTM_cells	COL3A1	#N/A	#N/A	Col3a1
MALAT13	0	1.3078	PTM_cells	MALAT1	#N/A	#N/A	#N/A
NR2F21	0	1.29105	PTM_cells	NR2F2	YES	#N/A	Nr2f2
AEBP11	0	1.28202	PTM_cells	AEBP1	#N/A	#N/A	Aebp1
DLK11	0	1.27329	PTM_cells	DLK1	#N/A	#N/A	Dlk1
COLEC111	0	1.25781	PTM_cells	COLEC11	#N/A	#N/A	Colec11
TIMP32	0	1.25273	PTM_cells	TIMP3	#N/A	#N/A	Timp3
APOD2	0	1.24998	PTM_cells	APOD	#N/A	#N/A	Apod
LAMC31	0	1.24553	PTM_cells	LAMC3	#N/A	#N/A	Lamc3
TMSB4X3	0	1.20345	PTM_cells	TMSB4X	#N/A	#N/A	#N/A
ZFP36L23	0	1.19946	PTM_cells	ZFP36L2	YES	#N/A	Zfp36l2
JUNB3	0	1.18454	PTM_cells	JUNB	YES	#N/A	Junb
KRT17	0	1.1814	PTM_cells	KRT17	#N/A	#N/A	Krt17
APOE1	0	1.15803	PTM_cells	APOE	#N/A	#N/A	Apoe
TPM2	0	1.15561	PTM_cells	TPM2	#N/A	#N/A	Tpm2
CALD11	0	1.14548	PTM_cells	CALD1	#N/A	#N/A	Cald1
2020-06-02	0	1.14058	PTM_cells	JUN	YES	#N/A	Jun
IGFBP51	0	1.11064	PTM_cells	IGFBP5	#N/A	#N/A	Igfbp5
ALDH1A31	0	1.10124	PTM_cells	ALDH1A3	#N/A	#N/A	Aldh1a3
IER23	0	1.09873	PTM_cells	IER2	#N/A	#N/A	Ier2
RASD1	0	1.0866	PTM_cells	RASD1	#N/A	#N/A	Rasd1
DCN1	0	1.08602	PTM_cells	DCN	#N/A	#N/A	Dcn
PDGFRA1	0	1.06722	PTM_cells	PDGFRA	#N/A	#N/A	Pdgfra
ADAMTS12	0	1.04929	PTM_cells	ADAMTS1	#N/A	#N/A	Adamts1
WFDC1	0	1.04882	PTM_cells	WFDC1	#N/A	#N/A	Wfdc1
ZFP36L13	0	1.04838	PTM_cells	ZFP36L1	YES	#N/A	Zfp36l1
COL6A21	0	1.04143	PTM_cells	COL6A2	#N/A	#N/A	Col6a2
LAMB11	0	1.0395	PTM_cells	LAMB1	#N/A	#N/A	Lamb1
PTCH11	0	1.03944	PTM_cells	PTCH1	#N/A	#N/A	Ptch1
LTBP41	0	1.03811	PTM_cells	LTBP4	#N/A	#N/A	Ltbp4
PEMT	0	1.03652	PTM_cells	PEMT	#N/A	#N/A	Pemt
MYC1	0	1.03288	PTM_cells	MYC	YES	#N/A	Bmyc
MGP2	0	1.02688	PTM_cells	MGP	#N/A	#N/A	Mgp
MATN21	0	1.02479	PTM_cells	MATN2	#N/A	#N/A	Matn2
IRF12	0	1.02444	PTM_cells	IRF1	YES	#N/A	Irf1
IGF11	0	1.01699	PTM_cells	IGF1	#N/A	#N/A	Igf1
C1S1	0	1.0086	PTM_cells	C1S	#N/A	#N/A	C1s1
FBLN21	0	1.00049	PTM_cells	FBLN2	#N/A	#N/A	Fbln2
PLAC91	0	0.993453	PTM_cells	PLAC9	#N/A	#N/A	Plac9a
FOS3	0	0.986035	PTM_cells	FOS	YES	#N/A	Fos
COL6A11	0	0.985741	PTM_cells	COL6A1	#N/A	#N/A	Col6a1
CILP1	0	0.985242	PTM_cells	CILP	#N/A	#N/A	Cilp
BST23	0	0.984374	PTM_cells	BST2	#N/A	#N/A	Bst2
LAMA21	0	0.983471	PTM_cells	LAMA2	#N/A	#N/A	Lama2
CCNL13	0	0.980978	PTM_cells	CCNL1	#N/A	#N/A	Ccnl1
TPM1	0	0.969857	PTM_cells	TPM1	#N/A	#N/A	Tpm1
CEBPD3	0	0.966895	PTM_cells	CEBPD	YES	#N/A	Cebpd
COL1A21	0	0.966221	PTM_cells	COL1A2	#N/A	#N/A	Col1a2
ZFP363	0	0.961136	PTM_cells	ZFP36	#N/A	#N/A	Zfp36
SOCS32	0	0.958085	PTM_cells	SOCS3	#N/A	#N/A	Socs3
F3	0	0.956519	PTM_cells	F3	#N/A	#N/A	F3
EMILIN11	0	0.948589	PTM_cells	EMILIN1	#N/A	#N/A	Emilin1
TCEAL41	0	0.935506	PTM_cells	TCEAL4	#N/A	#N/A	#N/A
FOSB3	0	0.92636	PTM_cells	FOSB	YES	#N/A	Fosb
PTMS2	0	0.925067	PTM_cells	PTMS	#N/A	#N/A	#N/A
SLC2A33	0	0.912456	PTM_cells	SLC2A3	#N/A	#N/A	#N/A
NEAT13	0	0.907248	PTM_cells	NEAT1	#N/A	#N/A	#N/A
RND31	0	0.893308	PTM_cells	RND3	#N/A	#N/A	Rnd3
MYLK	0	0.890593	PTM_cells	MYLK	#N/A	#N/A	Mylk
SFRP41	0	0.888842	PTM_cells	SFRP4	#N/A	#N/A	Sfrp4
NPTX2	0	0.886295	PTM_cells	NPTX2	#N/A	Tissue enhanced	Nptx2
TNS1	0	0.886261	PTM_cells	TNS1	#N/A	#N/A	Tns1
ITM2B3	0	0.884595	PTM_cells	ITM2B	#N/A	#N/A	Itm2b
GADD45B3	0	0.883231	PTM_cells	GADD45B	#N/A	#N/A	Gadd45b
FBN11	0	0.881498	PTM_cells	FBN1	#N/A	#N/A	Fbn1
KRT13	0	0.862097	PTM_cells	KRT13	#N/A	#N/A	#N/A
THBD3	0	0.861054	PTM_cells	THBD	#N/A	#N/A	Thbd
ITGB12	0	0.860739	PTM_cells	ITGB1	#N/A	#N/A	Itgb1
SPARC	0	0.857786	PTM_cells	SPARC	#N/A	#N/A	Sparc
SSPN1	0	0.857347	PTM_cells	SSPN	#N/A	#N/A	Sspn
MAGED21	0	0.842116	PTM_cells	MAGED2	#N/A	#N/A	Maged2
FBLN51	0	0.83808	PTM_cells	FBLN5	#N/A	#N/A	Fbln5
MT2A2	0	0.831154	PTM_cells	MT2A	#N/A	#N/A	#N/A
TAGLN	0	0.826768	PTM_cells	TAGLN	#N/A	#N/A	Tagln
DDIT43	0	0.824909	PTM_cells	DDIT4	#N/A	#N/A	Ddit4
MYL9	0	0.816511	PTM_cells	MYL9	#N/A	#N/A	Myl9
MXRA81	0	0.81536	PTM_cells	MXRA8	#N/A	#N/A	Mxra8
NR4A11	0	0.814287	PTM_cells	NR4A1	YES	#N/A	Nr4a1
C1R1	0	0.806037	PTM_cells	C1R	#N/A	#N/A	C1ra
SNED11	0	0.80206	PTM_cells	SNED1	#N/A	#N/A	Sned1
FCGRT3	0	0.801534	PTM_cells	FCGRT	#N/A	#N/A	Fcgrt
IGFBP42	0	0.799835	PTM_cells	IGFBP4	#N/A	#N/A	Igfbp4
CD632	0	0.799258	PTM_cells	CD63	#N/A	#N/A	Cd63
LRP12	0	0.79906	PTM_cells	LRP1	#N/A	#N/A	Lrp1
CFH1	0	0.798786	PTM_cells	CFH	#N/A	#N/A	#N/A
CYP1B11	0	0.795056	PTM_cells	CYP1B1	#N/A	#N/A	Cyp1b1
SPTBN12	0	0.790515	PTM_cells	SPTBN1	#N/A	#N/A	Sptbn1
AKR1C11	0	0.789825	PTM_cells	AKR1C1	#N/A	#N/A	#N/A
PPIB1	0	0.78434	PTM_cells	PPIB	#N/A	#N/A	Ppib
PDGFRB1	0	0.779798	PTM_cells	PDGFRB	#N/A	#N/A	Pdgfrb
DPT1	0	0.776098	PTM_cells	DPT	#N/A	#N/A	Dpt
CLEC11A1	0	0.773875	PTM_cells	CLEC11A	#N/A	#N/A	Clec11a
INMT1	0	0.766236	PTM_cells	INMT	#N/A	#N/A	Inmt
PHLDA12	0	0.763894	PTM_cells	PHLDA1	#N/A	#N/A	Phlda1
ABLIM11	0	0.759233	PTM_cells	ABLIM1	#N/A	#N/A	Ablim1
IER32	0	0.758808	PTM_cells	IER3	#N/A	#N/A	Ier3
RPL103	0	0.754968	PTM_cells	RPL10	#N/A	#N/A	#N/A
BTG23	0	0.752603	PTM_cells	BTG2	#N/A	#N/A	Btg2
KCNMB1	0	0.751962	PTM_cells	KCNMB1	#N/A	#N/A	Kcnmb1
DUSP14	0	0.745333	PTM_cells	DUSP1	#N/A	#N/A	Dusp1
BTG13	0	0.744729	PTM_cells	BTG1	#N/A	#N/A	Btg1
IGFBP61	0	0.739898	PTM_cells	IGFBP6	#N/A	#N/A	Igfbp6
FXYD61	0	0.737896	PTM_cells	FXYD6	#N/A	#N/A	Fxyd6
PLTP1	0	0.737581	PTM_cells	PLTP	#N/A	#N/A	Pltp
KLF43	0	0.734777	PTM_cells	KLF4	YES	#N/A	Klf4
PMP221	0	0.73201	PTM_cells	PMP22	#N/A	#N/A	Pmp22
PPP1R15A3	0	0.721206	PTM_cells	PPP1R15A	#N/A	#N/A	Ppp1r15a
C8orf42	0	0.720547	PTM_cells	C8orf4	#N/A	#N/A	#N/A
IGFBP22	0	0.720371	PTM_cells	IGFBP2	#N/A	#N/A	Igfbp2
TPM41	0	0.718338	PTM_cells	TPM4	#N/A	#N/A	#N/A
EGFR1	0	0.718102	PTM_cells	EGFR	#N/A	#N/A	Egfr
FBLIM11	0	0.714854	PTM_cells	FBLIM1	#N/A	#N/A	Fblim1
MFAP41	0	0.713103	PTM_cells	MFAP4	#N/A	#N/A	Mfap4
PLPP31	0	0.709684	PTM_cells	PLPP3	#N/A	#N/A	Plpp3
TMEM981	0	0.707519	PTM_cells	TMEM98	#N/A	#N/A	Tmem98
HES12	0	0.705344	PTM_cells	HES1	YES	#N/A	Hes1
KLF23	0	0.699157	PTM_cells	KLF2	YES	#N/A	Klf2
PRDX21	0	0.69888	PTM_cells	PRDX2	#N/A	#N/A	Prdx2
KANK21	0	0.694621	PTM_cells	KANK2	#N/A	#N/A	Kank2
OGN1	0	0.691309	PTM_cells	OGN	#N/A	#N/A	Ogn
MAFB2	0	0.690446	PTM_cells	MAFB	YES	#N/A	Mafb
PTCH21	0	0.685977	PTM_cells	PTCH2	#N/A	#N/A	Ptch2
TIMP21	0	0.68392	PTM_cells	TIMP2	#N/A	#N/A	Timp2
RHOB3	0	0.683209	PTM_cells	RHOB	#N/A	#N/A	Rhob
NUPR11	0	0.680739	PTM_cells	NUPR1	#N/A	#N/A	Nupr1
B2M3	0	0.680712	PTM_cells	B2M	#N/A	#N/A	B2m
IFITM33	0	0.680279	PTM_cells	IFITM3	#N/A	#N/A	Ifitm2
INSL31	0	0.678668	PTM_cells	INSL3	#N/A	Tissue enriched	#N/A
CYR61	0	0.678446	PTM_cells	CYR61	#N/A	#N/A	Cyr61
MIR503HG1	0	0.678131	PTM_cells	MIR503HG	#N/A	#N/A	#N/A
LY6E3	0	0.677131	PTM_cells	LY6E	#N/A	#N/A	Ly6e
KCNQ1OT11	0	0.671619	PTM_cells	KCNQ1OT1	#N/A	#N/A	#N/A
RPL10A2	0	0.669945	PTM_cells	RPL10A	#N/A	#N/A	Rpl10a
FTL3	0	0.669922	PTM_cells	FTL	#N/A	#N/A	Ftl1-ps1
FSTL11	0	0.66981	PTM_cells	FSTL1	#N/A	#N/A	Fstl1
VCAN	0	0.669531	PTM_cells	VCAN	#N/A	#N/A	Vcan
AHNAK3	0	0.669022	PTM_cells	AHNAK	#N/A	#N/A	Ahnak
CYP26B1	0	0.666129	PTM_cells	CYP26B1	#N/A	Tissue enhanced	Cyp26b1
ADD31	0	0.666031	PTM_cells	ADD3	#N/A	#N/A	Add3
EPHX11	0	0.665971	PTM_cells	EPHX1	#N/A	#N/A	Ephx1
COL4A2	0	0.665399	PTM_cells	COL4A2	#N/A	#N/A	Col4a2
PDE5A	0	0.6649	PTM_cells	PDE5A	#N/A	#N/A	Pde5a
F101	0	0.664711	PTM_cells	F10	#N/A	#N/A	F10
AK11	0	0.664029	PTM_cells	AK1	#N/A	#N/A	Ak1
ISLR3	0	0.662327	PTM_cells	ISLR	#N/A	#N/A	Islr
PRPS21	0	0.659093	PTM_cells	PRPS2	#N/A	Tissue enhanced	Prps2
PKDCC1	0	0.656464	PTM_cells	PKDCC	#N/A	#N/A	Pkdcc
RPL124	0	0.655958	PTM_cells	RPL12	#N/A	#N/A	Rpl12
EEF1A13	0	0.653502	PTM_cells	EEF1A1	#N/A	#N/A	#N/A
NBL11	0	0.649787	PTM_cells	NBL1	#N/A	#N/A	Nbl1
RPL13A2	0	0.649089	PTM_cells	RPL13A	#N/A	#N/A	Gm45713
COL6A31	0	0.6477	PTM_cells	COL6A3	#N/A	#N/A	Col6a3
NID11	0	0.644642	PTM_cells	NID1	#N/A	#N/A	Nid1
TSHZ11	0	0.643635	PTM_cells	TSHZ1	YES	#N/A	Tshz1
SERPINH12	0	0.637899	PTM_cells	SERPINH1	#N/A	#N/A	Serpinh1
ACTN11	0	0.637559	PTM_cells	ACTN1	#N/A	#N/A	Actn1
CDH111	0	0.635798	PTM_cells	CDH11	#N/A	#N/A	Cdh11
PNRC13	0	0.634974	PTM_cells	PNRC1	#N/A	#N/A	Pnrc1
NEXN	0	0.632844	PTM_cells	NEXN	#N/A	#N/A	Nexn
MT-ATP61	0	0.629307	PTM_cells	MT-ATP6	#N/A	#N/A	mt-Atp6
RPS82	0	0.627179	PTM_cells	RPS8	#N/A	#N/A	Rps8
NFKBIZ3	0	0.626868	PTM_cells	NFKBIZ	#N/A	#N/A	Nfkbiz
PDCD43	0	0.624613	PTM_cells	PDCD4	#N/A	#N/A	Pdcd4
RPL62	0	0.622683	PTM_cells	RPL6	#N/A	#N/A	Rpl6
SEPP12	0	0.621517	PTM_cells	SEPP1	#N/A	#N/A	#N/A
IGF22	0	0.619213	PTM_cells	IGF2	#N/A	#N/A	Igf2
ID23	0	0.614946	PTM_cells	ID2	YES	#N/A	Id2
IFIT33	0	0.61471	PTM_cells	IFIT3	#N/A	#N/A	Ifit3b
MORF4L21	0	0.613844	PTM_cells	MORF4L2	#N/A	#N/A	Morf4l2
NFIA1	0	0.612347	PTM_cells	NFIA	YES	#N/A	Nfia
IFITM23	0	0.609689	PTM_cells	IFITM2	#N/A	#N/A	Ifitm2
FLRT21	0	0.601913	PTM_cells	FLRT2	#N/A	#N/A	Flrt2
RHOBTB31	0	0.600952	PTM_cells	RHOBTB3	#N/A	#N/A	Rhobtb3
CTGF1	0	0.600068	PTM_cells	CTGF	#N/A	#N/A	Ctgf
ITM2C1	0	0.597826	PTM_cells	ITM2C	#N/A	#N/A	Itm2c
ACTB3	0	0.59248	PTM_cells	ACTB	#N/A	#N/A	Actb
HSPB61	0	0.590311	PTM_cells	HSPB6	#N/A	#N/A	Hspb6
CLMP	0	0.589977	PTM_cells	CLMP	#N/A	#N/A	Clmp
SOCS22	0	0.587431	PTM_cells	SOCS2	#N/A	#N/A	Socs2
IER5L1	0	0.587396	PTM_cells	IER5L	#N/A	#N/A	Ier5l
IFI63	0	0.585231	PTM_cells	IFI6	#N/A	#N/A	#N/A
ANXA53	0	0.585211	PTM_cells	ANXA5	#N/A	#N/A	Anxa5
RPS4X2	0	0.584482	PTM_cells	RPS4X	#N/A	#N/A	#N/A
CIRBP2	0	0.584011	PTM_cells	CIRBP	#N/A	#N/A	Cirbp
HSPA1B3	0	0.583799	PTM_cells	HSPA1B	#N/A	#N/A	Hspa1b
COL16A1	0	0.583418	PTM_cells	COL16A1	#N/A	#N/A	Col16a1
CTSL1	0	0.582693	PTM_cells	CTSL	#N/A	#N/A	#N/A
MYADM2	0	0.582282	PTM_cells	MYADM	#N/A	#N/A	Myadm
GSN2	0	0.581617	PTM_cells	GSN	#N/A	#N/A	Gsn
PGRMC11	0	0.581453	PTM_cells	PGRMC1	#N/A	#N/A	Pgrmc1
MMP23B1	0	0.57889	PTM_cells	MMP23B	#N/A	#N/A	Mmp23
LGALS3BP1	0	0.578106	PTM_cells	LGALS3BP	#N/A	#N/A	Lgals3bp
MMP141	0	0.57356	PTM_cells	MMP14	#N/A	#N/A	Mmp14
CPE1	0	0.573335	PTM_cells	CPE	#N/A	#N/A	Cpe
CNN32	0	0.572495	PTM_cells	CNN3	#N/A	#N/A	Cnn3
MT-CYB1	0	0.569072	PTM_cells	MT-CYB	#N/A	#N/A	mt-Cytb
COL18A11	0	0.568592	PTM_cells	COL18A1	#N/A	#N/A	Col18a1
IFI44L3	0	0.56712	PTM_cells	IFI44L	#N/A	#N/A	Ifi44l
HSPA1A3	0	0.56692	PTM_cells	HSPA1A	#N/A	#N/A	Hspa1b
FLNA	0	0.566282	PTM_cells	FLNA	#N/A	#N/A	Flna
COL4A1	0	0.560888	PTM_cells	COL4A1	#N/A	#N/A	Col4a1
IER53	0	0.560658	PTM_cells	IER5	#N/A	#N/A	Ier5
RAB341	0	0.559767	PTM_cells	RAB34	#N/A	#N/A	Rab34
PTRF2	0	0.556908	PTM_cells	PTRF	#N/A	#N/A	#N/A
SVIL1	0	0.555028	PTM_cells	SVIL	#N/A	#N/A	Svil
GSTP12	0	0.554338	PTM_cells	GSTP1	#N/A	#N/A	Gstp1
RARRES21	0	0.553071	PTM_cells	RARRES2	#N/A	#N/A	Rarres2
MT-ND52	0	0.550033	PTM_cells	MT-ND5	#N/A	#N/A	mt-Nd5
SERPINE22	0	0.549023	PTM_cells	SERPINE2	#N/A	#N/A	Serpine2
EPDR11	0	0.548738	PTM_cells	EPDR1	#N/A	#N/A	#N/A
CSRP11	0	0.548611	PTM_cells	CSRP1	#N/A	#N/A	Csrp1
NR4A21	0	0.548469	PTM_cells	NR4A2	YES	#N/A	Nr4a2
CAMK2N11	0	0.546451	PTM_cells	CAMK2N1	#N/A	#N/A	Camk2n1
CHSY11	0	0.546302	PTM_cells	CHSY1	#N/A	#N/A	Chsy1
CTSK1	0	0.54524	PTM_cells	CTSK	#N/A	#N/A	Ctsk
COL5A11	0	0.544852	PTM_cells	COL5A1	#N/A	#N/A	Col5a1
STC11	0	0.543374	PTM_cells	STC1	#N/A	#N/A	Stc1
TCEAL11	0	0.542289	PTM_cells	TCEAL1	#N/A	#N/A	Tceal1
HTRA12	0	0.542005	PTM_cells	HTRA1	#N/A	#N/A	Htra1
PLAGL11	0	0.541642	PTM_cells	PLAGL1	YES	#N/A	Plagl1
RPL72	0	0.54023	PTM_cells	RPL7	#N/A	#N/A	#N/A
EMP22	0	0.540137	PTM_cells	EMP2	#N/A	#N/A	Emp2
RBMS31	0	0.540069	PTM_cells	RBMS3	#N/A	#N/A	Rbms3
GADD45G1	0	0.536849	PTM_cells	GADD45G	#N/A	#N/A	Gadd45g
EGR11	0	0.534983	PTM_cells	EGR1	YES	#N/A	Egr1
SLC25A62	0	0.533611	PTM_cells	SLC25A6	#N/A	#N/A	#N/A
TCF211	0	0.532144	PTM_cells	TCF21	YES	#N/A	Tcf21
ELN2	0	0.532026	PTM_cells	ELN	#N/A	#N/A	Eln
COX7A12	0	0.531329	PTM_cells	COX7A1	#N/A	#N/A	Cox7a1
HTRA31	0	0.531173	PTM_cells	HTRA3	#N/A	#N/A	Htra3
LMNA3	0	0.52674	PTM_cells	LMNA	#N/A	#N/A	Lmna
SPRY11	0	0.526736	PTM_cells	SPRY1	#N/A	#N/A	Spry1
NDN1	0	0.526266	PTM_cells	NDN	#N/A	#N/A	Ndn
PDLIM22	0	0.526184	PTM_cells	PDLIM2	#N/A	#N/A	Pdlim2
CHD91	0	0.525962	PTM_cells	CHD9	#N/A	#N/A	Chd9
PSAP2	0	0.525004	PTM_cells	PSAP	#N/A	#N/A	Psap
GCSH1	0	0.521563	PTM_cells	GCSH	#N/A	#N/A	Gcsh
HSPG22	0	0.520967	PTM_cells	HSPG2	#N/A	#N/A	Hspg2
ABCA81	5.68e-253	0.519493	PTM_cells	ABCA8	#N/A	#N/A	Abca8b
PTN1	0	0.517435	PTM_cells	PTN	#N/A	#N/A	Ptn
LDHB2	0	0.516981	PTM_cells	LDHB	#N/A	#N/A	Ldhb
MRC21	0	0.516634	PTM_cells	MRC2	#N/A	#N/A	Mrc2
FOXS1	0	0.514148	PTM_cells	FOXS1	YES	#N/A	Foxs1
SRSF71	4.71e-186	0.514005	PTM_cells	SRSF7	#N/A	#N/A	Srsf7
RPS92	0	0.508709	PTM_cells	RPS9	#N/A	#N/A	Rps9
ATRX2	0	0.508542	PTM_cells	ATRX	#N/A	#N/A	Atrx
LUC7L31	2.3e-278	0.507588	PTM_cells	LUC7L3	#N/A	#N/A	Luc7l3
HLA-E3	0	0.507526	PTM_cells	HLA-E	#N/A	#N/A	H2-M11
CTSC2	0	0.506654	PTM_cells	CTSC	#N/A	#N/A	Ctsc
CALU1	0	0.50575	PTM_cells	CALU	#N/A	#N/A	Calu
LTBP31	0	0.505371	PTM_cells	LTBP3	#N/A	#N/A	Ltbp3
EMP33	0	0.504971	PTM_cells	EMP3	#N/A	#N/A	Emp3
SH3PXD2A1	0	0.504852	PTM_cells	SH3PXD2A	#N/A	#N/A	Sh3pxd2a
DUSP24	0	0.503656	PTM_cells	DUSP2	#N/A	#N/A	Dusp2
PCOLCE1	0	0.503308	PTM_cells	PCOLCE	#N/A	#N/A	Pcolce
ECEL1	0	0.502874	PTM_cells	ECEL1	#N/A	#N/A	Ecel1
TAGLN1	0	3.70353	VSM_cells	TAGLN	#N/A	#N/A	Tagln
ACTA21	0	3.17395	VSM_cells	ACTA2	#N/A	#N/A	Acta2
ADIRF2	0	2.94988	VSM_cells	ADIRF	#N/A	#N/A	#N/A
TPM21	0	2.83737	VSM_cells	TPM2	#N/A	#N/A	Tpm2
MYL91	0	2.61645	VSM_cells	MYL9	#N/A	#N/A	Myl9
MYH111	0	2.55948	VSM_cells	MYH11	#N/A	#N/A	Myh11
RGS5	0	2.4317	VSM_cells	RGS5	#N/A	#N/A	Rgs5
RERGL	0	2.38515	VSM_cells	RERGL	#N/A	#N/A	Rergl
MCAM1	0	2.1663	VSM_cells	MCAM	#N/A	#N/A	Mcam
GADD45B4	0	2.14378	VSM_cells	GADD45B	#N/A	#N/A	Gadd45b
RGS161	0	2.1359	VSM_cells	RGS16	#N/A	#N/A	Rgs16
DSTN2	0	2.0515	VSM_cells	DSTN	#N/A	#N/A	Dstn
C11orf962	0	2.03118	VSM_cells	C11orf96	#N/A	#N/A	Gm13889
TPM11	0	1.99501	VSM_cells	TPM1	#N/A	#N/A	Tpm1
CRIP11	0	1.95395	VSM_cells	CRIP1	#N/A	#N/A	Crip1
PLN	0	1.88789	VSM_cells	PLN	#N/A	#N/A	Pln
HSPB14	0	1.86495	VSM_cells	HSPB1	#N/A	#N/A	Hspb1
CAV12	0	1.8137	VSM_cells	CAV1	#N/A	#N/A	Cav1
MFGE82	0	1.81169	VSM_cells	MFGE8	#N/A	#N/A	Mfge8
MT2A3	0	1.81017	VSM_cells	MT2A	#N/A	#N/A	#N/A
CALD12	0	1.79929	VSM_cells	CALD1	#N/A	#N/A	Cald1
FLNA1	0	1.79571	VSM_cells	FLNA	#N/A	#N/A	Flna
LBH	0	1.78848	VSM_cells	LBH	#N/A	#N/A	Lbh
IGFBP52	0	1.73901	VSM_cells	IGFBP5	#N/A	#N/A	Igfbp5
IER24	0	1.72528	VSM_cells	IER2	#N/A	#N/A	Ier2
MT1M1	0	1.66623	VSM_cells	MT1M	#N/A	#N/A	#N/A
ATF33	0	1.66361	VSM_cells	ATF3	YES	#N/A	Atf3
CSRP12	0	1.63955	VSM_cells	CSRP1	#N/A	#N/A	Csrp1
TINAGL11	0	1.625	VSM_cells	TINAGL1	#N/A	#N/A	Tinagl1
NDUFA4L2	0	1.61964	VSM_cells	NDUFA4L2	#N/A	#N/A	Ndufa4l2
CCL24	0	1.59915	VSM_cells	CCL2	#N/A	#N/A	Ccl2
CD94	0	1.58373	VSM_cells	CD9	#N/A	#N/A	Cd9
RHOB4	0	1.57069	VSM_cells	RHOB	#N/A	#N/A	Rhob
C10orf101	0	1.54064	VSM_cells	C10orf10	#N/A	#N/A	#N/A
SELM3	0	1.5345	VSM_cells	SELM	#N/A	#N/A	#N/A
NET1	0	1.53443	VSM_cells	NET1	#N/A	#N/A	Net1
NOTCH3	0	1.5254	VSM_cells	NOTCH3	#N/A	#N/A	Notch3
MT1E1	0	1.5087	VSM_cells	MT1E	#N/A	#N/A	#N/A
TIMP33	0	1.50139	VSM_cells	TIMP3	#N/A	#N/A	Timp3
SOD31	0	1.47663	VSM_cells	SOD3	#N/A	#N/A	Sod3
SNCG2	0	1.46609	VSM_cells	SNCG	#N/A	#N/A	Sncg
BCAM1	0	1.46091	VSM_cells	BCAM	#N/A	#N/A	Bcam
KLF24	0	1.434	VSM_cells	KLF2	YES	#N/A	Klf2
ZFP364	0	1.42327	VSM_cells	ZFP36	#N/A	#N/A	Zfp36
SORBS21	0	1.41451	VSM_cells	SORBS2	#N/A	#N/A	Sorbs2
SPARCL13	0	1.38795	VSM_cells	SPARCL1	#N/A	#N/A	Sparcl1
MYLK1	0	1.38704	VSM_cells	MYLK	#N/A	#N/A	Mylk
S100A64	0	1.34689	VSM_cells	S100A6	#N/A	#N/A	S100a6
RRAD	0	1.34559	VSM_cells	RRAD	#N/A	#N/A	Rrad
MYL62	0	1.34071	VSM_cells	MYL6	#N/A	#N/A	Myl6
HES41	0	1.32463	VSM_cells	HES4	YES	#N/A	#N/A
AC013461.11	0	1.31692	VSM_cells	AC013461.1	#N/A	#N/A	#N/A
PTRF3	0	1.3104	VSM_cells	PTRF	#N/A	#N/A	#N/A
ACTB4	0	1.30285	VSM_cells	ACTB	#N/A	#N/A	Actb
CDKN1A3	0	1.30152	VSM_cells	CDKN1A	#N/A	#N/A	Cdkn1a
FRZB	0	1.29395	VSM_cells	FRZB	#N/A	#N/A	Frzb
VIM3	0	1.25912	VSM_cells	VIM	#N/A	#N/A	Vim
CTGF2	0	1.25909	VSM_cells	CTGF	#N/A	#N/A	Ctgf
LMOD11	0	1.22949	VSM_cells	LMOD1	#N/A	#N/A	Lmod1
TMSB4X4	0	1.22274	VSM_cells	TMSB4X	#N/A	#N/A	#N/A
BGN1	0	1.21636	VSM_cells	BGN	#N/A	#N/A	Bgn
PDLIM31	0	1.17447	VSM_cells	PDLIM3	#N/A	#N/A	Pdlim3
JUNB4	0	1.16706	VSM_cells	JUNB	YES	#N/A	Junb
CYR611	0	1.16701	VSM_cells	CYR61	#N/A	#N/A	Cyr61
RCAN2	0	1.15866	VSM_cells	RCAN2	#N/A	#N/A	Rcan2
CAV22	0	1.15508	VSM_cells	CAV2	#N/A	#N/A	Cav2
NTRK21	0	1.14939	VSM_cells	NTRK2	#N/A	#N/A	Ntrk2
COX4I2	0	1.13859	VSM_cells	COX4I2	#N/A	#N/A	Cox4i2
SLIT3	0	1.12812	VSM_cells	SLIT3	#N/A	#N/A	Slit3
MEF2C2	0	1.12641	VSM_cells	MEF2C	YES	#N/A	Mef2c
PDLIM12	0	1.12332	VSM_cells	PDLIM1	#N/A	#N/A	Pdlim1
BTG24	0	1.12106	VSM_cells	BTG2	#N/A	#N/A	Btg2
GUCY1A3	0	1.11964	VSM_cells	GUCY1A3	#N/A	#N/A	#N/A
AOC3	0	1.11811	VSM_cells	AOC3	#N/A	#N/A	Aoc3
MALAT14	0	1.08793	VSM_cells	MALAT1	#N/A	#N/A	#N/A
PTMA4	0	1.08346	VSM_cells	PTMA	#N/A	#N/A	Ptma
ZFHX31	0	1.08129	VSM_cells	ZFHX3	YES	#N/A	Zfhx3
PPP1R12B	0	1.0789	VSM_cells	PPP1R12B	#N/A	#N/A	Ppp1r12b
SERPINI11	0	1.07655	VSM_cells	SERPINI1	#N/A	#N/A	Serpini1
FXYD12	0	1.07618	VSM_cells	FXYD1	#N/A	#N/A	Fxyd1
CRIP23	0	1.07267	VSM_cells	CRIP2	#N/A	#N/A	Crip2
ACTN41	0	1.06968	VSM_cells	ACTN4	#N/A	#N/A	Actn4
ID32	0	1.0627	VSM_cells	ID3	YES	#N/A	Id3
IGFBP73	0	1.06061	VSM_cells	IGFBP7	#N/A	#N/A	Igfbp7
PPP1R15A4	0	1.055	VSM_cells	PPP1R15A	#N/A	#N/A	Ppp1r15a
SEPW12	0	1.0537	VSM_cells	SEPW1	#N/A	#N/A	#N/A
CD1512	0	1.04703	VSM_cells	CD151	#N/A	#N/A	Cd151
CRYAB1	0	1.04554	VSM_cells	CRYAB	#N/A	#N/A	Cryab
FAM129A2	0	1.04553	VSM_cells	FAM129A	#N/A	#N/A	Fam129a
TBX21	0	1.04162	VSM_cells	TBX2	YES	#N/A	Tbx2
2020-06-03	0	1.03592	VSM_cells	JUN	YES	#N/A	Jun
TGFB1I12	0	1.02838	VSM_cells	TGFB1I1	#N/A	#N/A	Tgfb1i1
DES	0	1.02265	VSM_cells	DES	#N/A	#N/A	Des
NDUFA42	0	1.02259	VSM_cells	NDUFA4	#N/A	#N/A	Ndufa4
PDGFRB2	0	1.01949	VSM_cells	PDGFRB	#N/A	#N/A	Pdgfrb
HCFC1R12	0	0.99253	VSM_cells	HCFC1R1	#N/A	#N/A	Hcfc1r1
CCND12	0	0.991568	VSM_cells	CCND1	#N/A	#N/A	Ccnd1
ITGA7	0	0.991151	VSM_cells	ITGA7	#N/A	#N/A	Itga7
PPP1R14A3	0	0.978409	VSM_cells	PPP1R14A	#N/A	#N/A	Ppp1r14a
NEXN1	0	0.975163	VSM_cells	NEXN	#N/A	#N/A	Nexn
MAP3K7CL	0	0.972724	VSM_cells	MAP3K7CL	#N/A	#N/A	#N/A
CSRP22	0	0.972302	VSM_cells	CSRP2	#N/A	#N/A	Csrp2
A2M2	0	0.969708	VSM_cells	A2M	#N/A	#N/A	A2m
FILIP1	0	0.968128	VSM_cells	FILIP1	#N/A	#N/A	Filip1
PPP1R12A	0	0.968066	VSM_cells	PPP1R12A	#N/A	#N/A	Ppp1r12a
MT1X2	0	0.96765	VSM_cells	MT1X	#N/A	#N/A	Mt1
SYNPO21	0	0.966368	VSM_cells	SYNPO2	#N/A	#N/A	Synpo2
ACTN12	0	0.964245	VSM_cells	ACTN1	#N/A	#N/A	Actn1
TNS11	0	0.956262	VSM_cells	TNS1	#N/A	#N/A	Tns1
ITGA8	0	0.951349	VSM_cells	ITGA8	#N/A	#N/A	Itga8
COX7A13	0	0.949605	VSM_cells	COX7A1	#N/A	#N/A	Cox7a1
CCDC31	0	0.942219	VSM_cells	CCDC3	#N/A	#N/A	Ccdc3
SH3BGRL4	0	0.929233	VSM_cells	SH3BGRL	#N/A	#N/A	Sh3bgrl
ITGB13	0	0.929143	VSM_cells	ITGB1	#N/A	#N/A	Itgb1
KLF63	0	0.925952	VSM_cells	KLF6	YES	#N/A	Klf6
HIGD1B	0	0.92425	VSM_cells	HIGD1B	#N/A	#N/A	Higd1b
MT1A1	0	0.923257	VSM_cells	MT1A	#N/A	#N/A	#N/A
KANK22	0	0.921776	VSM_cells	KANK2	#N/A	#N/A	Kank2
PLS31	0	0.920473	VSM_cells	PLS3	#N/A	#N/A	Pls3
ADAMTS13	0	0.913427	VSM_cells	ADAMTS1	#N/A	#N/A	Adamts1
GSTP13	0	0.913123	VSM_cells	GSTP1	#N/A	#N/A	Gstp1
MSRB32	0	0.904922	VSM_cells	MSRB3	#N/A	#N/A	Msrb3
GEM	0	0.903035	VSM_cells	GEM	#N/A	#N/A	Gem
JAG11	0	0.900381	VSM_cells	JAG1	#N/A	#N/A	Jag1
LMNA4	0	0.887947	VSM_cells	LMNA	#N/A	#N/A	Lmna
WTIP	0	0.883109	VSM_cells	WTIP	#N/A	#N/A	Wtip
IL61	0	0.881785	VSM_cells	IL6	#N/A	#N/A	Il6
NFIB3	0	0.873886	VSM_cells	NFIB	YES	#N/A	Nfib
MTHFD21	0	0.871534	VSM_cells	MTHFD2	#N/A	#N/A	Mthfd2
C2orf401	3.68e-250	0.862222	VSM_cells	C2orf40	#N/A	#N/A	1500015O10Rik
CRIM11	0	0.861113	VSM_cells	CRIM1	#N/A	#N/A	Crim1
ACTG2	0	0.860508	VSM_cells	ACTG2	#N/A	#N/A	Actg2
EHD23	0	0.860453	VSM_cells	EHD2	#N/A	#N/A	Ehd2
PFN13	1.36e-247	0.859412	VSM_cells	PFN1	#N/A	#N/A	Pfn1
TBX2-AS1	0	0.857243	VSM_cells	TBX2-AS1	#N/A	#N/A	#N/A
ARID5A1	0	0.856907	VSM_cells	ARID5A	YES	#N/A	Arid5a
MGST3	0	0.842116	VSM_cells	MGST3	#N/A	#N/A	Mgst3
SOCS33	0	0.841519	VSM_cells	SOCS3	#N/A	#N/A	Socs3
LGALS12	0	0.840476	VSM_cells	LGALS1	#N/A	#N/A	Lgals1
TSPO2	0	0.84031	VSM_cells	TSPO	#N/A	#N/A	Tspo
GPX3	0	0.839903	VSM_cells	GPX3	#N/A	#N/A	Gpx3
CD441	0	0.839356	VSM_cells	CD44	#N/A	#N/A	Cd44
RPL104	0	0.838753	VSM_cells	RPL10	#N/A	#N/A	#N/A
NTRK31	0	0.838301	VSM_cells	NTRK3	#N/A	#N/A	Ntrk3
RPL144	0	0.834824	VSM_cells	RPL14	#N/A	#N/A	Rpl14
FOXC13	0	0.829664	VSM_cells	FOXC1	YES	#N/A	Foxc1
PHLDA2	0	0.828112	VSM_cells	PHLDA2	#N/A	#N/A	Phlda2
LHFP2	0	0.827409	VSM_cells	LHFP	#N/A	#N/A	#N/A
UTRN2	1.25e-259	0.826656	VSM_cells	UTRN	#N/A	#N/A	Utrn
CNN11	6.3e-292	0.825443	VSM_cells	CNN1	#N/A	#N/A	Cnn1
LITAF3	0	0.819644	VSM_cells	LITAF	YES	#N/A	Litaf
ARHGAP292	1.43e-303	0.81464	VSM_cells	ARHGAP29	#N/A	#N/A	Arhgap29
KCNA5	0	0.812652	VSM_cells	KCNA5	#N/A	#N/A	Kcna5
B2M4	0	0.805924	VSM_cells	B2M	#N/A	#N/A	B2m
SERTAD14	0	0.802966	VSM_cells	SERTAD1	#N/A	#N/A	Sertad1
FOS4	0	0.801658	VSM_cells	FOS	YES	#N/A	Fos
THBS1	0	0.798019	VSM_cells	THBS1	#N/A	#N/A	Thbs1
HES13	0	0.791061	VSM_cells	HES1	YES	#N/A	Hes1
RRAS1	0	0.785212	VSM_cells	RRAS	#N/A	#N/A	Rras
PDLIM71	0	0.782001	VSM_cells	PDLIM7	#N/A	#N/A	Pdlim7
IRF13	2.03e-215	0.780667	VSM_cells	IRF1	YES	#N/A	Irf1
PCSK7	1.72e-250	0.776694	VSM_cells	PCSK7	#N/A	#N/A	Pcsk7
PDLIM51	0	0.775747	VSM_cells	PDLIM5	#N/A	#N/A	Pdlim5
GUCY1B3	0	0.77532	VSM_cells	GUCY1B3	#N/A	#N/A	#N/A
COL18A12	2.74e-260	0.769586	VSM_cells	COL18A1	#N/A	#N/A	Col18a1
MRVI1	0	0.765554	VSM_cells	MRVI1	#N/A	#N/A	Mrvi1
ILK1	9.79e-276	0.763365	VSM_cells	ILK	#N/A	#N/A	Ilk
CASQ2	0	0.761891	VSM_cells	CASQ2	#N/A	#N/A	Casq2
LPP1	4.14e-218	0.759502	VSM_cells	LPP	#N/A	#N/A	Lpp
1971-09-01	3.8e-249	0.757632	VSM_cells	2020-09-07	#N/A	#N/A	#N/A
NR2F22	0	0.756383	VSM_cells	NR2F2	YES	#N/A	Nr2f2
MT-CYB2	1.28e-262	0.755069	VSM_cells	MT-CYB	#N/A	#N/A	mt-Cytb
SMTN2	0	0.752892	VSM_cells	SMTN	#N/A	#N/A	Smtn
C9orf31	0	0.751588	VSM_cells	C9orf3	#N/A	#N/A	2010111I01Rik
FILIP1L1	1.02e-156	0.751332	VSM_cells	FILIP1L	#N/A	#N/A	Filip1l
PDGFA	0	0.747987	VSM_cells	PDGFA	#N/A	#N/A	Pdgfa
GJA41	0	0.747427	VSM_cells	GJA4	#N/A	#N/A	Gja4
EDNRA2	0	0.742808	VSM_cells	EDNRA	#N/A	#N/A	Ednra
CPE2	3.43e-271	0.736719	VSM_cells	CPE	#N/A	#N/A	Cpe
MFAP42	0	0.736197	VSM_cells	MFAP4	#N/A	#N/A	Mfap4
C12orf572	1.32e-258	0.731078	VSM_cells	C12orf57	#N/A	#N/A	Grcc10
MT-ATP62	3.08e-211	0.730169	VSM_cells	MT-ATP6	#N/A	#N/A	mt-Atp6
PTP4A31	0	0.729323	VSM_cells	PTP4A3	#N/A	#N/A	Ptp4a3
SLC25A63	2.2e-261	0.727863	VSM_cells	SLC25A6	#N/A	#N/A	#N/A
C1QTNF1	0	0.727518	VSM_cells	C1QTNF1	#N/A	#N/A	C1qtnf1
ISYNA1	1.56e-189	0.723687	VSM_cells	ISYNA1	#N/A	Tissue enhanced	Isyna1
ESAM1	0	0.716515	VSM_cells	ESAM	#N/A	#N/A	Esam
RAMP11	0	0.712909	VSM_cells	RAMP1	#N/A	#N/A	Ramp1
EPAS11	0	0.711457	VSM_cells	EPAS1	YES	#N/A	Epas1
ROCK11	2.93e-202	0.709511	VSM_cells	ROCK1	#N/A	#N/A	Rock1
TSC22D34	0	0.708394	VSM_cells	TSC22D3	YES	#N/A	Tsc22d3
ARID5B1	1.56e-262	0.708168	VSM_cells	ARID5B	YES	#N/A	Arid5b
ARPC1A1	5.24e-191	0.706385	VSM_cells	ARPC1A	#N/A	#N/A	Arpc1a
MT-ND21	0	0.706161	VSM_cells	MT-ND2	#N/A	#N/A	mt-Nd2
TLN11	3.18e-210	0.70531	VSM_cells	TLN1	#N/A	#N/A	Tln1
ISG154	4.47e-80	0.705173	VSM_cells	ISG15	#N/A	#N/A	Isg15
TPPP3	1.15e-108	0.698114	VSM_cells	TPPP3	#N/A	#N/A	Tppp3
CLIC13	1.22e-266	0.697264	VSM_cells	CLIC1	#N/A	#N/A	Clic1
TMEM511	0	0.692415	VSM_cells	TMEM51	#N/A	#N/A	Tmem51
CARMN1	0	0.691435	VSM_cells	CARMN	#N/A	#N/A	#N/A
ATP1A22	0	0.689858	VSM_cells	ATP1A2	#N/A	#N/A	Atp1a2
PLAC92	0	0.689116	VSM_cells	PLAC9	#N/A	#N/A	Plac9a
MAP1B1	6.8e-299	0.688901	VSM_cells	MAP1B	#N/A	#N/A	Map1b
MYOCD1	0	0.68586	VSM_cells	MYOCD	#N/A	#N/A	Myocd
MGLL2	0	0.685389	VSM_cells	MGLL	#N/A	#N/A	Mgll
RASL11A	0	0.682118	VSM_cells	RASL11A	#N/A	#N/A	Rasl11a
RPL73	6.28e-255	0.679096	VSM_cells	RPL7	#N/A	#N/A	#N/A
NR4A12	3.7e-217	0.678288	VSM_cells	NR4A1	YES	#N/A	Nr4a1
RBPMS2	0	0.678074	VSM_cells	RBPMS2	#N/A	#N/A	Rbpms2
EEF1A14	3.39e-293	0.677995	VSM_cells	EEF1A1	#N/A	#N/A	#N/A
NTF3	0	0.675875	VSM_cells	NTF3	#N/A	#N/A	Ntf3
CAP2	0	0.673827	VSM_cells	CAP2	#N/A	#N/A	Cap2
HLA-C4	2.55e-195	0.669446	VSM_cells	HLA-C	#N/A	#N/A	H2-M11
PTMS3	1.64e-279	0.669161	VSM_cells	PTMS	#N/A	#N/A	#N/A
RPL10A3	1.78e-241	0.66438	VSM_cells	RPL10A	#N/A	#N/A	Rpl10a
RPL27A4	2.5e-259	0.663352	VSM_cells	RPL27A	#N/A	#N/A	Rpl27a
AEBP12	0	0.659752	VSM_cells	AEBP1	#N/A	#N/A	Aebp1
MT-ND53	5.54e-220	0.65576	VSM_cells	MT-ND5	#N/A	#N/A	mt-Nd5
SYNM	0	0.655306	VSM_cells	SYNM	#N/A	#N/A	Synm
PLP22	0	0.654451	VSM_cells	PLP2	#N/A	#N/A	Plp2
BHLHE402	1.81e-307	0.652074	VSM_cells	BHLHE40	YES	#N/A	Bhlhe40
ID41	8.02e-232	0.650628	VSM_cells	ID4	YES	#N/A	Id4
ACKR3	0	0.65054	VSM_cells	ACKR3	#N/A	#N/A	Ackr3
CDH6	0	0.649461	VSM_cells	CDH6	#N/A	#N/A	Cdh6
NFASC	0	0.645245	VSM_cells	NFASC	#N/A	#N/A	Nfasc
GPRC5C	0	0.64312	VSM_cells	GPRC5C	#N/A	#N/A	Gprc5c
PDE3A	0	0.641861	VSM_cells	PDE3A	#N/A	#N/A	Pde3a
ASAH11	1.08e-202	0.640971	VSM_cells	ASAH1	#N/A	#N/A	Asah1
CHCHD101	4.01e-266	0.640853	VSM_cells	CHCHD10	#N/A	#N/A	Chchd10
COL4A21	8.27e-235	0.639428	VSM_cells	COL4A2	#N/A	#N/A	Col4a2
TPM42	5.74e-152	0.636663	VSM_cells	TPM4	#N/A	#N/A	#N/A
NUPR12	1.71e-273	0.631755	VSM_cells	NUPR1	#N/A	#N/A	Nupr1
PALLD1	7.47e-174	0.63005	VSM_cells	PALLD	#N/A	#N/A	Palld
RPS143	1.5e-258	0.62737	VSM_cells	RPS14	#N/A	#N/A	Rps14
OGN2	1.41e-122	0.625362	VSM_cells	OGN	#N/A	#N/A	Ogn
EFHD1	0	0.624525	VSM_cells	EFHD1	#N/A	#N/A	Efhd1
FAU3	3.17e-280	0.622975	VSM_cells	FAU	#N/A	#N/A	Fau
CCDC1071	1.07e-242	0.62293	VSM_cells	CCDC107	#N/A	#N/A	Ccdc107
NUDT41	1.52e-161	0.622898	VSM_cells	NUDT4	#N/A	#N/A	Nudt4
CAMK2N12	6.47e-154	0.618964	VSM_cells	CAMK2N1	#N/A	#N/A	Camk2n1
MSN2	0	0.617634	VSM_cells	MSN	#N/A	#N/A	Msn
RPL215	6.24e-218	0.616902	VSM_cells	RPL21	#N/A	#N/A	Rpl21
RPL414	1.97e-202	0.615673	VSM_cells	RPL41	#N/A	#N/A	#N/A
PLA2G52	0	0.614849	VSM_cells	PLA2G5	#N/A	#N/A	Pla2g5
LMO42	8.75e-208	0.610557	VSM_cells	LMO4	#N/A	#N/A	Lmo4
AHNAK4	1.19e-255	0.609901	VSM_cells	AHNAK	#N/A	#N/A	Ahnak
EGR12	5.66e-223	0.609899	VSM_cells	EGR1	YES	#N/A	Egr1
MAPRE21	0	0.608407	VSM_cells	MAPRE2	#N/A	#N/A	Mapre2
PNRC14	5.86e-200	0.607359	VSM_cells	PNRC1	#N/A	#N/A	Pnrc1
RERG	0	0.606235	VSM_cells	RERG	#N/A	#N/A	Rerg
NRP12	0	0.603692	VSM_cells	NRP1	#N/A	#N/A	Nrp1
ANXA112	0	0.603678	VSM_cells	ANXA11	#N/A	#N/A	Anxa11
COX7B	7.4e-226	0.596696	VSM_cells	COX7B	#N/A	#N/A	Cox7b
C12orf751	5.2e-76	0.594298	VSM_cells	C12orf75	#N/A	#N/A	1500009L16Rik
SYNE12	2.28e-182	0.591063	VSM_cells	SYNE1	#N/A	#N/A	Syne1
IFITM24	8.34e-201	0.582367	VSM_cells	IFITM2	#N/A	#N/A	Ifitm2
MYADM3	9.24e-206	0.581861	VSM_cells	MYADM	#N/A	#N/A	Myadm
PRKCDBP1	5.09e-202	0.579046	VSM_cells	PRKCDBP	#N/A	#N/A	#N/A
CRTAP2	1.95e-262	0.576795	VSM_cells	CRTAP	#N/A	#N/A	Crtap
TGFBI1	0	0.576162	VSM_cells	TGFBI	#N/A	#N/A	Tgfbi
LRRC321	0	0.575754	VSM_cells	LRRC32	#N/A	#N/A	Lrrc32
S100A41	3.91e-134	0.573756	VSM_cells	S100A4	#N/A	#N/A	S100a4
IER33	1.71e-148	0.573599	VSM_cells	IER3	#N/A	#N/A	Ier3
DDAH22	1.13e-211	0.571511	VSM_cells	DDAH2	#N/A	#N/A	Ddah2
SLC8A11	0	0.570351	VSM_cells	SLC8A1	#N/A	#N/A	Slc8a1
KCNAB1	0	0.570125	VSM_cells	KCNAB1	#N/A	#N/A	Kcnab1
ADI12	3.68e-226	0.56994	VSM_cells	ADI1	#N/A	#N/A	Adi1
MAFF3	1.75e-176	0.56938	VSM_cells	MAFF	YES	#N/A	Maff
EEF1D3	3.09e-204	0.566714	VSM_cells	EEF1D	#N/A	#N/A	Eef1d
CSRNP12	1.33e-135	0.565852	VSM_cells	CSRNP1	YES	#N/A	Csrnp1
COL4A11	1.13e-172	0.56156	VSM_cells	COL4A1	#N/A	#N/A	Col4a1
AVPR1A	0	0.558953	VSM_cells	AVPR1A	#N/A	#N/A	Avpr1a
IQGAP12	1.12e-159	0.555796	VSM_cells	IQGAP1	#N/A	#N/A	Iqgap1
ARPC1B2	4.84e-267	0.554841	VSM_cells	ARPC1B	#N/A	#N/A	Arpc1b
GSN3	1.79e-243	0.554741	VSM_cells	GSN	#N/A	#N/A	Gsn
PHLDB2	0	0.553281	VSM_cells	PHLDB2	#N/A	#N/A	Phldb2
LGI4	0	0.551763	VSM_cells	LGI4	#N/A	#N/A	Lgi4
CAMK2G	0	0.550582	VSM_cells	CAMK2G	#N/A	#N/A	Camk2g
IFITM34	2.72e-181	0.548969	VSM_cells	IFITM3	#N/A	#N/A	Ifitm2
MYC2	7.09e-223	0.548552	VSM_cells	MYC	YES	#N/A	Bmyc
FN12	2.25e-135	0.546191	VSM_cells	FN1	#N/A	#N/A	Fn1
NTN4	2.05e-296	0.545319	VSM_cells	NTN4	#N/A	#N/A	Ntn4
CD633	1.68e-196	0.544453	VSM_cells	CD63	#N/A	#N/A	Cd63
NRGN	0	0.54444	VSM_cells	NRGN	#N/A	#N/A	Nrgn
TACC13	6.58e-181	0.54396	VSM_cells	TACC1	#N/A	#N/A	Tacc1
NDRG22	2.04e-215	0.54194	VSM_cells	NDRG2	#N/A	#N/A	Ndrg2
EDIL3	0	0.540951	VSM_cells	EDIL3	#N/A	#N/A	Edil3
LDOC1	0	0.535369	VSM_cells	LDOC1	#N/A	#N/A	Ldoc1
MT-CO1	2.07e-256	0.534813	VSM_cells	MT-CO1	#N/A	#N/A	mt-Co1
CEBPB3	2.63e-179	0.531412	VSM_cells	CEBPB	YES	#N/A	Cebpb
LTBP12	6.89e-192	0.528868	VSM_cells	LTBP1	#N/A	#N/A	Ltbp1
MT-ND41	1.22e-239	0.52877	VSM_cells	MT-ND4	#N/A	#N/A	mt-Nd4
NFKBIZ4	1.11e-178	0.528403	VSM_cells	NFKBIZ	#N/A	#N/A	Nfkbiz
FAM162B	1.51e-223	0.526294	VSM_cells	FAM162B	#N/A	#N/A	Fam162b
TXNIP4	4.64e-120	0.523983	VSM_cells	TXNIP	#N/A	#N/A	Txnip
SGCA1	1.16e-259	0.522828	VSM_cells	SGCA	#N/A	#N/A	Sgca
RND32	8.96e-188	0.522407	VSM_cells	RND3	#N/A	#N/A	Rnd3
DLC13	1.5e-124	0.521817	VSM_cells	DLC1	#N/A	#N/A	Dlc1
MIDN4	3.41e-133	0.521704	VSM_cells	MIDN	#N/A	#N/A	Midn
MT-ND33	9e-205	0.520853	VSM_cells	MT-ND3	#N/A	#N/A	mt-Nd3
YWHAH2	1.24e-199	0.518721	VSM_cells	YWHAH	#N/A	#N/A	Ywhah
RPL63	1.33e-181	0.518008	VSM_cells	RPL6	#N/A	#N/A	Rpl6
CIRBP3	8.79e-167	0.517716	VSM_cells	CIRBP	#N/A	#N/A	Cirbp
OAZ2	6.28e-52	0.517637	VSM_cells	OAZ2	#N/A	#N/A	Oaz2
ZFP36L14	1.4e-177	0.516235	VSM_cells	ZFP36L1	YES	#N/A	Zfp36l1
COBLL11	0	0.515837	VSM_cells	COBLL1	#N/A	#N/A	Cobll1
MRGPRF2	0	0.515548	VSM_cells	MRGPRF	#N/A	#N/A	Mrgprf
FRY1	0	0.514822	VSM_cells	FRY	#N/A	#N/A	Fry
TBC1D1	4.56e-127	0.511218	VSM_cells	TBC1D1	#N/A	#N/A	Tbc1d1
MAP3K82	0	0.509593	VSM_cells	MAP3K8	#N/A	#N/A	Map3k8
HRC	0	0.509035	VSM_cells	HRC	#N/A	#N/A	Hrc
PGF	0	0.507857	VSM_cells	PGF	#N/A	#N/A	Pgf
CPM2	7.45e-147	0.50766	VSM_cells	CPM	#N/A	#N/A	Cpm
LDB3	0	0.507467	VSM_cells	LDB3	#N/A	#N/A	Ldb3
COL14A12	3.52e-265	0.507251	VSM_cells	COL14A1	#N/A	#N/A	Col14a1
BST24	1.06e-250	0.504519	VSM_cells	BST2	#N/A	#N/A	Bst2
TUBA1A2	8.67e-148	0.504454	VSM_cells	TUBA1A	#N/A	#N/A	Tuba1a
SLC25A32	3.78e-157	0.503999	VSM_cells	SLC25A3	#N/A	#N/A	Slc25a3
ITGA11	9.18e-239	0.501325	VSM_cells	ITGA1	#N/A	#N/A	Itga1
APOA1	0	2.30538	Sertoli_cells	APOA1	#N/A	#N/A	Apoa1
AMH	0	2.23985	Sertoli_cells	AMH	#N/A	Tissue enriched	Amh
BEX1	0	2.17428	Sertoli_cells	BEX1	#N/A	#N/A	Bex2
MIR202HG	0	2.15191	Sertoli_cells	MIR202HG	#N/A	#N/A	#N/A
CITED1	0	1.89142	Sertoli_cells	CITED1	#N/A	#N/A	Cited1
FATE1	0	1.82616	Sertoli_cells	FATE1	#N/A	Tissue enriched	Fate1
CLU1	0	1.82199	Sertoli_cells	CLU	#N/A	#N/A	Clu
RNASE12	0	1.8151	Sertoli_cells	RNASE1	#N/A	#N/A	Rnase1
GSTA1	0	1.66327	Sertoli_cells	GSTA1	#N/A	#N/A	Gstp3
MT-ND11	0	1.62652	Sertoli_cells	MT-ND1	#N/A	#N/A	mt-Nd1
INHA	0	1.61603	Sertoli_cells	INHA	#N/A	Tissue enhanced	Inha
HMGN5	0	1.59873	Sertoli_cells	HMGN5	#N/A	#N/A	Hmgn5
SYNE21	0	1.59519	Sertoli_cells	SYNE2	#N/A	#N/A	Syne2
SERPINA5	0	1.53777	Sertoli_cells	SERPINA5	#N/A	Tissue enhanced	Serpina5
CTSV	0	1.4984	Sertoli_cells	CTSV	#N/A	Tissue enhanced	#N/A
COPE	0	1.44146	Sertoli_cells	COPE	#N/A	#N/A	Cope
MARCKSL1	0	1.36016	Sertoli_cells	MARCKSL1	#N/A	#N/A	Marcksl1
DEFB119	6.96e-291	1.35971	Sertoli_cells	DEFB119	#N/A	Group enriched	#N/A
TCEAL2	0	1.35641	Sertoli_cells	TCEAL2	#N/A	#N/A	#N/A
MGST31	0	1.35552	Sertoli_cells	MGST3	#N/A	#N/A	Mgst3
TCEAL5	0	1.32163	Sertoli_cells	TCEAL5	#N/A	Group enriched	Tceal6
NGFRAP11	0	1.31864	Sertoli_cells	NGFRAP1	#N/A	#N/A	#N/A
S100A13	0	1.31465	Sertoli_cells	S100A13	#N/A	#N/A	S100a13
MT-CO31	0	1.28823	Sertoli_cells	MT-CO3	#N/A	#N/A	mt-Co3
GATM1	0	1.28821	Sertoli_cells	GATM	#N/A	#N/A	Gatm
CLDN11	0	1.2775	Sertoli_cells	CLDN11	#N/A	Tissue enhanced	Cldn11
MT-ND22	0	1.2428	Sertoli_cells	MT-ND2	#N/A	#N/A	mt-Nd2
MT-CO11	0	1.24152	Sertoli_cells	MT-CO1	#N/A	#N/A	mt-Co1
ALDH1A11	0	1.23759	Sertoli_cells	ALDH1A1	#N/A	#N/A	Aldh1a1
SCRG1	0	1.2372	Sertoli_cells	SCRG1	#N/A	Tissue enhanced	Scrg1
SOX9	0	1.23669	Sertoli_cells	SOX9	YES	#N/A	Sox9
MT-ND34	0	1.23042	Sertoli_cells	MT-ND3	#N/A	#N/A	mt-Nd3
BEX2	0	1.20158	Sertoli_cells	BEX2	#N/A	#N/A	Bex2
G6PD	0	1.20157	Sertoli_cells	G6PD	#N/A	#N/A	G6pdx
MYL6B	0	1.19554	Sertoli_cells	MYL6B	#N/A	#N/A	Myl6b
REEP1	0	1.18973	Sertoli_cells	REEP1	#N/A	Tissue enhanced	Reep1
FSCN1	0	1.18322	Sertoli_cells	FSCN1	#N/A	#N/A	Fscn1
TMSB103	0	1.17975	Sertoli_cells	TMSB10	#N/A	#N/A	Gm9844
MT-ND42	0	1.1705	Sertoli_cells	MT-ND4	#N/A	#N/A	mt-Nd4
C4orf481	0	1.15126	Sertoli_cells	C4orf48	#N/A	#N/A	Gm1673
SPARC2	0	1.14923	Sertoli_cells	SPARC	#N/A	#N/A	Sparc
VCL1	0	1.14467	Sertoli_cells	VCL	#N/A	#N/A	Vcl
PRDX6	0	1.13146	Sertoli_cells	PRDX6	#N/A	#N/A	Prdx6b
SUSD3	0	1.13111	Sertoli_cells	SUSD3	#N/A	Tissue enhanced	Susd3
2020-09-06	0	1.10459	Sertoli_cells	2020-09-06	#N/A	#N/A	#N/A
CKB	0	1.10193	Sertoli_cells	CKB	#N/A	#N/A	Ckb
LGALS13	0	1.09825	Sertoli_cells	LGALS1	#N/A	#N/A	Lgals1
FDXR	0	1.09572	Sertoli_cells	FDXR	#N/A	#N/A	#N/A
ISYNA11	0	1.05797	Sertoli_cells	ISYNA1	#N/A	Tissue enhanced	Isyna1
MT-ND4L1	0	1.05687	Sertoli_cells	MT-ND4L	#N/A	#N/A	mt-Nd4l
WBP52	0	1.05422	Sertoli_cells	WBP5	#N/A	#N/A	#N/A
RRAD1	0	1.04602	Sertoli_cells	RRAD	#N/A	#N/A	Rrad
EGR13	0	1.03779	Sertoli_cells	EGR1	YES	#N/A	Egr1
NDUFS51	0	1.03385	Sertoli_cells	NDUFS5	#N/A	#N/A	Ndufs5
PRNP	0	1.02958	Sertoli_cells	PRNP	#N/A	#N/A	Prnp
CALM12	0	1.02512	Sertoli_cells	CALM1	#N/A	#N/A	Calm1
RBP1	0	1.02352	Sertoli_cells	RBP1	#N/A	#N/A	Rbp1
GAS62	0	1.01678	Sertoli_cells	GAS6	#N/A	#N/A	Gas6
PPIF	0	1.01655	Sertoli_cells	PPIF	#N/A	#N/A	Ppif
EGR3	0	1.00849	Sertoli_cells	EGR3	YES	#N/A	Egr3
MYL63	0	0.998885	Sertoli_cells	MYL6	#N/A	#N/A	Myl6
WIPF3	0	0.995734	Sertoli_cells	WIPF3	#N/A	Tissue enhanced	Wipf3
PEG10	0	0.993208	Sertoli_cells	PEG10	#N/A	#N/A	Peg10
SMIM1	0	0.988004	Sertoli_cells	SMIM1	#N/A	Tissue enhanced	Smim1
TMEM97	0	0.985482	Sertoli_cells	TMEM97	#N/A	#N/A	Tmem97
SLC25A42	0	0.984049	Sertoli_cells	SLC25A4	#N/A	#N/A	Slc25a4
ZFAND5	0	0.980341	Sertoli_cells	ZFAND5	#N/A	#N/A	Zfand5
S100A102	0	0.963888	Sertoli_cells	S100A10	#N/A	#N/A	S100a10
RPL394	0	0.960488	Sertoli_cells	RPL39	#N/A	#N/A	Rpl39
HPRT11	0	0.95367	Sertoli_cells	HPRT1	#N/A	#N/A	Hprt
PLXNC1	0	0.94858	Sertoli_cells	PLXNC1	#N/A	#N/A	Plxnc1
TUBA1A3	0	0.946169	Sertoli_cells	TUBA1A	#N/A	#N/A	Tuba1a
ATP1A1	0	0.943842	Sertoli_cells	ATP1A1	#N/A	#N/A	Atp1a1
MBNL3	0	0.943561	Sertoli_cells	MBNL3	#N/A	Group enriched	Mbnl3
BOD1L1	0	0.934297	Sertoli_cells	BOD1L1	#N/A	#N/A	Bod1l
MT-CO22	0	0.932628	Sertoli_cells	MT-CO2	#N/A	#N/A	mt-Co2
BEX4	0	0.930976	Sertoli_cells	BEX4	#N/A	#N/A	Bex6
PLA2G16	0	0.922868	Sertoli_cells	PLA2G16	#N/A	#N/A	Pla2g16
S100A161	0	0.922655	Sertoli_cells	S100A16	#N/A	#N/A	S100a16
TNNI3	0	0.922009	Sertoli_cells	TNNI3	#N/A	#N/A	Tnni3
SLC7A51	0	0.91732	Sertoli_cells	SLC7A5	#N/A	Tissue enhanced	Slc7a5
NKX3-1	0	0.916881	Sertoli_cells	NKX3-1	YES	#N/A	Nkx3-1
WT11	0	0.915013	Sertoli_cells	WT1	YES	#N/A	Wt1
PEBP1	0	0.91477	Sertoli_cells	PEBP1	#N/A	#N/A	Pbp2
CDH2	0	0.910536	Sertoli_cells	CDH2	#N/A	#N/A	Cdh2
ABRACL	0	0.902537	Sertoli_cells	ABRACL	#N/A	#N/A	Abracl
GMPR	0	0.900457	Sertoli_cells	GMPR	#N/A	#N/A	Gmpr
RBBP71	0	0.898851	Sertoli_cells	RBBP7	#N/A	#N/A	Rbbp7
TMEM1232	0	0.893815	Sertoli_cells	TMEM123	#N/A	#N/A	Tmem123
MBOAT7	0	0.893203	Sertoli_cells	MBOAT7	#N/A	#N/A	Mboat7
HMGN3	0	0.892197	Sertoli_cells	HMGN3	#N/A	#N/A	Hmgn3
MT.RNR11	1.94e-180	0.891286	Sertoli_cells	MT.RNR1	#N/A	#N/A	#N/A
LINC00684	0	0.890123	Sertoli_cells	LINC00684	#N/A	#N/A	#N/A
CD992	0	0.888324	Sertoli_cells	CD99	#N/A	#N/A	#N/A
SERINC5	0	0.886259	Sertoli_cells	SERINC5	#N/A	#N/A	Serinc5
NUDT111	0	0.883889	Sertoli_cells	NUDT11	#N/A	Tissue enhanced	Nudt11
COX8A1	0	0.881461	Sertoli_cells	COX8A	#N/A	#N/A	Cox8a
KLHL231	0	0.876252	Sertoli_cells	KLHL23	#N/A	#N/A	Klhl23
HLTF	0	0.875406	Sertoli_cells	HLTF	#N/A	#N/A	Hltf
CTNNAL11	0	0.872891	Sertoli_cells	CTNNAL1	#N/A	#N/A	Ctnnal1
KIF21A	0	0.872223	Sertoli_cells	KIF21A	#N/A	#N/A	Kif21a
JAM21	0	0.869895	Sertoli_cells	JAM2	#N/A	#N/A	Jam2
SERPINF12	0	0.864935	Sertoli_cells	SERPINF1	#N/A	#N/A	Serpinf1
TCEAL6	0	0.86483	Sertoli_cells	TCEAL6	#N/A	Group enriched	Tceal6
ACSL4	0	0.863167	Sertoli_cells	ACSL4	#N/A	#N/A	Acsl4
AXL1	0	0.863073	Sertoli_cells	AXL	#N/A	#N/A	Axl
GATA4	0	0.862954	Sertoli_cells	GATA4	YES	#N/A	Gata4
PTBP3	0	0.854557	Sertoli_cells	PTBP3	#N/A	#N/A	Ptbp3
DAG1	0	0.850622	Sertoli_cells	DAG1	#N/A	#N/A	Dag1
MT-CYB3	0	0.850416	Sertoli_cells	MT-CYB	#N/A	#N/A	mt-Cytb
DCBLD2	0	0.850326	Sertoli_cells	DCBLD2	#N/A	#N/A	Dcbld2
MAGED1	0	0.84388	Sertoli_cells	MAGED1	#N/A	#N/A	Maged1
TSTD1	0	0.841936	Sertoli_cells	TSTD1	#N/A	#N/A	Tstd1
MT-ND54	0	0.841114	Sertoli_cells	MT-ND5	#N/A	#N/A	mt-Nd5
SCD	0	0.835614	Sertoli_cells	SCD	#N/A	#N/A	Scd4
COMT1	0	0.831972	Sertoli_cells	COMT	#N/A	#N/A	Comt
RPS292	0	0.831203	Sertoli_cells	RPS29	#N/A	#N/A	#N/A
NCOA2	0	0.830514	Sertoli_cells	NCOA2	#N/A	#N/A	Ncoa2
MAP1B2	0	0.821783	Sertoli_cells	MAP1B	#N/A	#N/A	Map1b
BEX5	0	0.814985	Sertoli_cells	BEX5	#N/A	#N/A	#N/A
ADGRG1	0	0.813417	Sertoli_cells	ADGRG1	#N/A	#N/A	Adgrg1
GTF2I	0	0.811979	Sertoli_cells	GTF2I	YES	#N/A	Gtf2i
CHPF	0	0.811306	Sertoli_cells	CHPF	#N/A	#N/A	Chpf
KIAA1462	0	0.811087	Sertoli_cells	KIAA1462	#N/A	#N/A	#N/A
KIAA1210	0	0.809814	Sertoli_cells	KIAA1210	#N/A	Group enriched	Gm14569
INHBB	0	0.80939	Sertoli_cells	INHBB	#N/A	Tissue enhanced	Inhbb
SRSF91	0	0.807506	Sertoli_cells	SRSF9	#N/A	#N/A	Srsf9
EID14	0	0.807018	Sertoli_cells	EID1	#N/A	#N/A	Eid1
DEFB123	0	0.804085	Sertoli_cells	DEFB123	#N/A	Group enriched	Defb36
SMARCA11	0	0.80292	Sertoli_cells	SMARCA1	YES	#N/A	Smarca1
GPRC5B	0	0.800434	Sertoli_cells	GPRC5B	#N/A	#N/A	Gprc5b
ZNF711	0	0.800413	Sertoli_cells	ZNF711	YES	Tissue enhanced	Zfp711
EPPIN	0	0.790115	Sertoli_cells	EPPIN	#N/A	Group enriched	Eppin
MT-ATP63	0	0.789027	Sertoli_cells	MT-ATP6	#N/A	#N/A	mt-Atp6
FBXO21	0	0.786765	Sertoli_cells	FBXO21	#N/A	#N/A	Fbxo21
CCDC28B	0	0.785985	Sertoli_cells	CCDC28B	#N/A	#N/A	Ccdc28b
TSPYL2	0	0.78497	Sertoli_cells	TSPYL2	#N/A	#N/A	Tspyl2
CCND21	0	0.78397	Sertoli_cells	CCND2	#N/A	#N/A	Ccnd2
PRND	0	0.782936	Sertoli_cells	PRND	#N/A	Tissue enriched	Prn
ENDOD1	0	0.781477	Sertoli_cells	ENDOD1	#N/A	#N/A	Endod1
GNG7	0	0.773547	Sertoli_cells	GNG7	#N/A	#N/A	Gng7
RPL364	0	0.772484	Sertoli_cells	RPL36	#N/A	#N/A	Rpl36
SAT22	0	0.771743	Sertoli_cells	SAT2	#N/A	#N/A	Sat2
ATP5C1	0	0.768112	Sertoli_cells	ATP5C1	#N/A	#N/A	#N/A
IL11RA	0	0.767911	Sertoli_cells	IL11RA	#N/A	#N/A	Il11ra1
UQCRH1	0	0.764204	Sertoli_cells	UQCRH	#N/A	#N/A	Uqcrh
FAM98A	0	0.763843	Sertoli_cells	FAM98A	#N/A	#N/A	Fam98a
MSI2	0	0.763526	Sertoli_cells	MSI2	#N/A	#N/A	Msi2
PPP1R14A4	0	0.762271	Sertoli_cells	PPP1R14A	#N/A	#N/A	Ppp1r14a
FOXO31	0	0.758928	Sertoli_cells	FOXO3	YES	#N/A	Foxo3
SLC3A21	0	0.753917	Sertoli_cells	SLC3A2	#N/A	#N/A	Slc3a2
PPM1K	0	0.752776	Sertoli_cells	PPM1K	#N/A	#N/A	Ppm1k
NEAT15	6.57e-232	0.751101	Sertoli_cells	NEAT1	#N/A	#N/A	#N/A
SDC4	0	0.75106	Sertoli_cells	SDC4	#N/A	#N/A	Sdc4
REL1	0	0.746579	Sertoli_cells	REL	YES	#N/A	Rel
[truncated: 2,988 more rows]
