# Supplementary material for: Single-cell analysis of developing and azoospermia human testicles reveals central role of Sertoli cells
Source: Nat Commun. 2020 Nov 10;11:5683. doi: 10.1038/s41467-020-19414-4 (PMC7655944; doi:10.1038/s41467-020-19414-4)
Supplement: Supplementary file 4 — Supplementary Data 2 [file 41467_2020_19414_MOESM4_ESM.xlsx]

## Sheet: Table S2 DEGs of 3 stages of Se
	p_val	avg_logFC	Stage	avg_logFC	highly expressed in other testicular cells	TFs
PRM1.2	0	4.91394	Stage_c	4.91394	spermatid	#N/A
PRM2.2	0	4.61951	Stage_c	4.61951	spermatid	#N/A
TNP1.2	0	3.83811	Stage_c	3.83811	spermatid	YES
HMGB4.2	0	3.02853	Stage_c	3.02853	spermatid	#N/A
DEFB119.2	0	2.72542	Stage_c	2.72542	Sertoli_cells	#N/A
NUPR2.2	0	2.5972	Stage_c	2.5972	spermatid	#N/A
CRISP2.2	0	2.54122	Stage_c	2.54122	spermatid	#N/A
TSACC.2	0	2.45072	Stage_c	2.45072	spermatid	YES
SMCP.2	0	2.44788	Stage_c	2.44788	spermatid	YES
NEAT1	0	2.43607	Stage_a	2.43607	macrophages	#N/A
LINC00467.2	0	2.26655	Stage_c	2.26655	spermatid	#N/A
LELP1.2	0	2.25292	Stage_c	2.25292	spermatid	#N/A
MALAT1	0	2.23916	Stage_a	2.23916	myoid_cells_a	#N/A
BOD1L2.2	0	2.21778	Stage_c	2.21778	spermatid	YES
TEX40.2	0	2.13821	Stage_c	2.13821	spermatocyte	#N/A
PHF7.2	0	2.0878	Stage_c	2.0878	spermatid	#N/A
ANKRD7.2	0	2.02173	Stage_c	2.02173	spermatocyte	#N/A
CMTM2.2	0	1.98345	Stage_c	1.98345	spermatocyte	#N/A
ROPN1L.2	0	1.94766	Stage_c	1.94766	spermatocyte	#N/A
DEFB123.2	0	1.91972	Stage_c	1.91972	Sertoli_cells	#N/A
AC007557.1.2	0	1.91208	Stage_c	1.91208	spermatid	#N/A
CST9L.2	0	1.89447	Stage_c	1.89447	Sertoli_cells	#N/A
SPTY2D1-AS1.2	0	1.8397	Stage_c	1.8397	spermatid	#N/A
TPPP2.2	0	1.77408	Stage_c	1.77408	spermatid	YES
GPX4.2	0	1.77214	Stage_c	1.77214	spermatid	#N/A
FAM229B.2	0	1.74909	Stage_c	1.74909	spermatid	#N/A
HOPX.2	0	1.74347	Stage_c	1.74347	#N/A	YES
ODF2.2	0	1.72549	Stage_c	1.72549	spermatid	YES
CDKN3.2	0	1.67729	Stage_c	1.67729	spermatid	#N/A
IZUMO4.2	0	1.66726	Stage_c	1.66726	spermatocyte	YES
CAPZA3.2	0	1.65228	Stage_c	1.65228	spermatid	YES
GSG1.2	0	1.64009	Stage_c	1.64009	spermatid	#N/A
EPPIN.2	0	1.63218	Stage_c	1.63218	Sertoli_cells	#N/A
GAPDHS.2	0	1.60831	Stage_c	1.60831	spermatid	#N/A
RNF151.2	0	1.58271	Stage_c	1.58271	spermatid	#N/A
ALKBH7.2	0	1.57599	Stage_c	1.57599	spermatocyte	#N/A
SMKR1.2	0	1.57051	Stage_c	1.57051	spermatid	#N/A
SPINK2.2	0	1.56306	Stage_c	1.56306	spermatocyte	#N/A
ROPN1B.2	0	1.55991	Stage_c	1.55991	spermatid	YES
C1orf194.2	0	1.55271	Stage_c	1.55271	spermatid	YES
CTD-2568A17.1.1	0	1.55094	Stage_c	1.55094	spermatid	#N/A
FAM229A.2	0	1.54969	Stage_c	1.54969	spermatid	#N/A
TCP11.2	0	1.53732	Stage_c	1.53732	spermatid	#N/A
DCUN1D1.2	2.19e-251	1.53445	Stage_c	1.53445	spermatid	#N/A
FOSB	0	1.53219	Stage_a	1.53219	Leydig_cells	#N/A
MT-ND4	0	1.53186	Stage_a	1.53186	Sertoli_cells	#N/A
MT-ND1	0	1.53163	Stage_a	1.53163	Sertoli_cells	#N/A
H2AFJ.2	0	1.52969	Stage_c	1.52969	spermatocyte	#N/A
C12orf75.2	0	1.52338	Stage_c	1.52338	spermatogonia	#N/A
MT-ND3	0	1.52148	Stage_a	1.52148	Sertoli_cells	YES
GTSF1L.2	0	1.51865	Stage_c	1.51865	spermatid	YES
INTS6	0	1.51117	Stage_a	1.51117	#N/A	YES
PROCA1.2	0	1.50833	Stage_c	1.50833	spermatid	#N/A
SH3RF2.2	0	1.50814	Stage_c	1.50814	spermatid	YES
NR4A1	0	1.50527	Stage_a	1.50527	myoid_cells_a	#N/A
UBL4B.1	0	1.4917	Stage_c	1.4917	spermatid	#N/A
SPATA42.1	0	1.48488	Stage_c	1.48488	spermatid	#N/A
MLF1.2	0	1.47582	Stage_c	1.47582	spermatid	#N/A
ATF3	0	1.47482	Stage_a	1.47482	myoid_cells_b	YES
SPA17.2	0	1.46952	Stage_c	1.46952	spermatocyte	#N/A
CYLC2.1	0	1.46926	Stage_c	1.46926	spermatid	#N/A
LINC00919.1	0	1.46704	Stage_c	1.46704	spermatid	#N/A
H1FNT.1	0	1.45698	Stage_c	1.45698	spermatid	#N/A
TSSK2.2	0	1.45421	Stage_c	1.45421	spermatid	#N/A
C10orf62.2	0	1.45409	Stage_c	1.45409	spermatid	#N/A
MT-CO3	0	1.44568	Stage_a	1.44568	Sertoli_cells	#N/A
GSTM3.2	0	1.43851	Stage_c	1.43851	spermatocyte	YES
MT-ND5	0	1.43044	Stage_a	1.43044	Sertoli_cells	#N/A
MT-ND4L	0	1.42911	Stage_a	1.42911	Sertoli_cells	#N/A
LDHC.2	0	1.42683	Stage_c	1.42683	spermatocyte	#N/A
MT-CO1	0	1.42401	Stage_a	1.42401	Sertoli_cells	#N/A
MPC2.2	5.21e-296	1.41356	Stage_c	1.41356	spermatid	#N/A
C20orf144.1	0	1.40454	Stage_c	1.40454	spermatid	#N/A
MORN2.2	0	1.40227	Stage_c	1.40227	spermatid	#N/A
FAM209B.1	0	1.40129	Stage_c	1.40129	spermatid	#N/A
TMCO2.1	0	1.39648	Stage_c	1.39648	spermatid	YES
TSSK6	0	1.39363	Stage_c	1.39363	spermatid	#N/A
FAM71E1.2	0	1.38883	Stage_c	1.38883	spermatid	YES
ARL4A.2	7.66e-256	1.38391	Stage_c	1.38391	spermatocyte	YES
DKKL1.2	0	1.37642	Stage_c	1.37642	spermatid	YES
TRIM36.2	0	1.37529	Stage_c	1.37529	spermatid	#N/A
EGR3	0	1.37397	Stage_a	1.37397	Sertoli_cells	#N/A
TMCO5A.1	0	1.37365	Stage_c	1.37365	spermatid	#N/A
DYNLRB2.2	0	1.37255	Stage_c	1.37255	spermatocyte	#N/A
AQP5.2	0	1.37206	Stage_c	1.37206	spermatid	#N/A
RP11-195F19.5.2	0	1.37062	Stage_c	1.37062	spermatid	#N/A
TSPAN16	0	1.36045	Stage_c	1.36045	spermatid	#N/A
MRVI1-AS1.1	0	1.35836	Stage_c	1.35836	spermatid	#N/A
CCNL1	0	1.35788	Stage_a	1.35788	myoid_cells_a	#N/A
AKAP12.2	1.42e-298	1.35738	Stage_c	1.35738	spermatocyte	#N/A
TEX38.1	0	1.35476	Stage_c	1.35476	spermatid	#N/A
SPATA33.2	0	1.35034	Stage_c	1.35034	spermatid	#N/A
MT-ATP6	0	1.34898	Stage_a	1.34898	Sertoli_cells	#N/A
TIMD4.1	0	1.34644	Stage_c	1.34644	spermatid	#N/A
MT-CYB	0	1.3395	Stage_a	1.3395	Sertoli_cells	#N/A
LINC01191.1	0	1.33549	Stage_c	1.33549	spermatocyte	#N/A
OAZ3.1	0	1.33342	Stage_c	1.33342	spermatid	#N/A
CABYR.2	0	1.332	Stage_c	1.332	spermatid	YES
C9orf9.2	0	1.33039	Stage_c	1.33039	spermatid	#N/A
THUMPD3-AS1	0	1.32809	Stage_a	1.32809	Sertoli_cells	YES
SYNE2	0	1.32727	Stage_a	1.32727	Sertoli_cells	#N/A
MT-CO2	0	1.3157	Stage_a	1.3157	Sertoli_cells	#N/A
KCNQ1OT1	0	1.31173	Stage_a	1.31173	myoid_cells_a	#N/A
FAM209A.1	0	1.31055	Stage_c	1.31055	spermatid	#N/A
ACTRT2.1	0	1.30968	Stage_c	1.30968	spermatid	#N/A
SPATA6.1	0	1.30424	Stage_c	1.30424	spermatid	YES
IQCF1	0	1.30393	Stage_c	1.30393	spermatid	#N/A
CCDC91.2	1.42e-164	1.30388	Stage_c	1.30388	spermatid	#N/A
YBX1.2	0	1.30387	Stage_c	1.30387	spermatocyte	#N/A
CLPB.1	0	1.29346	Stage_c	1.29346	spermatid	#N/A
ACTL7A	0	1.28959	Stage_c	1.28959	spermatid	#N/A
SPATA3.1	0	1.28759	Stage_c	1.28759	spermatid	#N/A
BTG2	0	1.28698	Stage_a	1.28698	myoid_cells_b	#N/A
CST3.2	6.17e-279	1.28421	Stage_c	1.28421	macrophages	#N/A
TEX35	0	1.28417	Stage_c	1.28417	spermatid	#N/A
RPL36A.1	0	1.26925	Stage_b	1.26925	Leydig_cells	#N/A
MT-ND2	0	1.26341	Stage_a	1.26341	Sertoli_cells	#N/A
PDXK.2	4.35e-230	1.25437	Stage_c	1.25437	spermatocyte	#N/A
IQCF3	0	1.24768	Stage_c	1.24768	spermatid	#N/A
JUN	0	1.24724	Stage_a	1.24724	Leydig_cells	#N/A
MCL1	0	1.24712	Stage_a	1.24712	macrophages	YES
IRGC	0	1.24439	Stage_c	1.24439	spermatid	YES
DNAJB8	0	1.23937	Stage_c	1.23937	spermatid	YES
IFT57.2	6.75e-201	1.23874	Stage_c	1.23874	spermatid	#N/A
NFKBIA	0	1.23367	Stage_a	1.23367	macrophages	#N/A
REL	0	1.23158	Stage_a	1.23158	macrophages	#N/A
UBE2N.2	5.8e-202	1.22367	Stage_c	1.22367	spermatid	#N/A
GSTA2.2	0	1.22197	Stage_c	1.22197	#N/A	#N/A
TCP10L.1	0	1.20975	Stage_c	1.20975	spermatocyte	#N/A
IFI27.2	2.95e-136	1.20715	Stage_c	1.20715	endotheliocyte	#N/A
RP5-1023B21.1	0	1.20417	Stage_c	1.20417	spermatocyte	YES
RPL31.1	0	1.19986	Stage_b	1.19986	Leydig_cells	#N/A
ERICH2	0	1.17954	Stage_c	1.17954	spermatid	#N/A
RPS17.1	0	1.17666	Stage_b	1.17666	Leydig_cells	#N/A
RPL17.1	7.3e-218	1.17549	Stage_b	1.17549	Leydig_cells	YES
PCP2.1	0	1.16845	Stage_c	1.16845	spermatid	#N/A
IQCF2	0	1.16697	Stage_c	1.16697	spermatid	#N/A
DBI.1	2.98e-195	1.15983	Stage_c	1.15983	spermatocyte	#N/A
KLF6	0	1.15868	Stage_a	1.15868	macrophages	#N/A
C17orf105	0	1.15866	Stage_c	1.15866	spermatid	#N/A
FAM81B	0	1.15841	Stage_c	1.15841	spermatid	#N/A
CABS1	0	1.15051	Stage_c	1.15051	spermatid	#N/A
SEPT14.2	0	1.15012	Stage_c	1.15012	#N/A	#N/A
RSRP1	0	1.14268	Stage_a	1.14268	#N/A	#N/A
MS4A6E	0	1.14139	Stage_c	1.14139	spermatid	YES
EGR1	0	1.13573	Stage_a	1.13573	Sertoli_cells	#N/A
PRND.1	9.56e-192	1.13374	Stage_c	1.13374	Sertoli_cells	#N/A
KLF10	0	1.12728	Stage_a	1.12728	Sertoli_cells	#N/A
C20orf141	0	1.12523	Stage_c	1.12523	spermatid	#N/A
WSB1	0	1.1249	Stage_a	1.1249	macrophages	#N/A
HEMGN	0	1.12211	Stage_c	1.12211	spermatid	YES
PCYT2.1	1.67e-297	1.11603	Stage_c	1.11603	spermatid	#N/A
SPATA4	0	1.115	Stage_c	1.115	spermatocyte	YES
FAM92A1.1	7.78e-242	1.11482	Stage_c	1.11482	spermatid	YES
ROPN1	0	1.11474	Stage_c	1.11474	spermatocyte	#N/A
RPL7.1	0	1.11296	Stage_b	1.11296	Leydig_cells	#N/A
RPL39.1	0	1.10829	Stage_b	1.10829	Sertoli_cells	#N/A
RPLP2.1	0	1.10458	Stage_b	1.10458	spermatogonia	#N/A
SCRG1.2	3.46e-126	1.10413	Stage_c	1.10413	Sertoli_cells	#N/A
PGP.2	4.45e-119	1.10255	Stage_c	1.10255	spermatid	#N/A
FAM104A.2	2.52e-180	1.10254	Stage_c	1.10254	spermatid	#N/A
APH1B.2	7.91e-199	1.1018	Stage_c	1.1018	spermatocyte	#N/A
LEMD1.1	2.54e-245	1.09842	Stage_c	1.09842	spermatid	#N/A
YME1L1	0	1.09394	Stage_a	1.09394	Sertoli_cells	#N/A
RPL23A.1	0	1.09382	Stage_b	1.09382	Leydig_cells	#N/A
PPP1R15A	0	1.091	Stage_a	1.091	macrophages	#N/A
LCA5L.1	0	1.09077	Stage_c	1.09077	spermatocyte	#N/A
CETN1.1	0	1.08959	Stage_c	1.08959	spermatocyte	#N/A
CCDC169.1	0	1.08907	Stage_c	1.08907	spermatid	#N/A
AARD.1	2.55e-163	1.08766	Stage_c	1.08766	Sertoli_cells	#N/A
RPS25.1	0	1.08384	Stage_b	1.08384	#N/A	#N/A
IFI6	5.03e-64	1.08072	Stage_b	1.08072	endotheliocyte	#N/A
C2orf88	0	1.07973	Stage_c	1.07973	spermatid	#N/A
PPP3R2	0	1.07571	Stage_c	1.07571	spermatocyte	YES
LINC00684.1	1.87e-206	1.07175	Stage_c	1.07175	Sertoli_cells	#N/A
GTSF1.1	0	1.07013	Stage_c	1.07013	spermatocyte	#N/A
FAM133B	0	1.06954	Stage_a	1.06954	#N/A	#N/A
GUK1.2	8.55e-162	1.06922	Stage_c	1.06922	endotheliocyte	#N/A
RRAD	0	1.06833	Stage_a	1.06833	myoid_cells_b	#N/A
RPL34.1	0	1.06727	Stage_b	1.06727	Leydig_cells	#N/A
AHI1	0	1.06664	Stage_a	1.06664	#N/A	#N/A
IQCF5	0	1.0665	Stage_c	1.0665	spermatid	#N/A
C11orf71.1	1.35e-178	1.06647	Stage_c	1.06647	spermatid	#N/A
RPS13.1	0	1.06541	Stage_b	1.06541	Leydig_cells	#N/A
TIMP1.1	3.64e-122	1.06488	Stage_c	1.06488	myoid_cells_a	#N/A
ZCCHC17.2	1.48e-167	1.0631	Stage_c	1.0631	#N/A	#N/A
DST	0	1.06107	Stage_a	1.06107	#N/A	YES
CALM3.2	5.25e-168	1.06101	Stage_c	1.06101	spermatocyte	#N/A
SPACA7	0	1.0608	Stage_c	1.0608	spermatid	YES
RPS27.1	0	1.05821	Stage_b	1.05821	Leydig_cells	#N/A
CRNDE.1	0	1.05799	Stage_c	1.05799	spermatocyte	YES
CARHSP1.1	2.55e-89	1.05797	Stage_c	1.05797	spermatid	#N/A
RPL11.1	0	1.05352	Stage_b	1.05352	Leydig_cells	#N/A
BAG5.2	1.12e-109	1.05227	Stage_c	1.05227	spermatid	#N/A
CXCL16.1	4.18e-195	1.04519	Stage_c	1.04519	spermatid	#N/A
RPL21.1	0	1.04448	Stage_b	1.04448	Leydig_cells	YES
FOS	0	1.04436	Stage_a	1.04436	Leydig_cells	#N/A
TUBA3C	0	1.04355	Stage_c	1.04355	spermatocyte	#N/A
IRF1	0	1.04262	Stage_a	1.04262	myoid_cells_a	#N/A
RPS23.1	0	1.04117	Stage_b	1.04117	Leydig_cells	#N/A
RPS27A.1	0	1.03875	Stage_b	1.03875	Leydig_cells	#N/A
SPATA19	0	1.03824	Stage_c	1.03824	spermatid	#N/A
RPL27A.1	0	1.03735	Stage_b	1.03735	Sertoli_cells	YES
RPL26.1	0	1.03629	Stage_b	1.03629	Leydig_cells	#N/A
RPL36.1	0	1.03484	Stage_b	1.03484	Sertoli_cells	#N/A
RPL32.1	0	1.03323	Stage_b	1.03323	spermatogonia	YES
RPL13A.1	0	1.03182	Stage_b	1.03182	Leydig_cells	#N/A
RP11-322N21.2	0	1.03118	Stage_c	1.03118	spermatid	#N/A
ANXA2.2	0	1.03081	Stage_c	1.03081	endotheliocyte	#N/A
HIST1H2AA	2.34e-298	1.03023	Stage_c	1.03023	spermatocyte	#N/A
AKAP9	0	1.03005	Stage_a	1.03005	#N/A	#N/A
SPACA3	0	1.02739	Stage_c	1.02739	spermatid	#N/A
RPLP1.1	0	1.02454	Stage_b	1.02454	Sertoli_cells	#N/A
PTN.2	1.32e-163	1.02441	Stage_c	1.02441	Leydig_cells	YES
NUFIP2	0	1.02374	Stage_a	1.02374	#N/A	#N/A
RPL37.1	0	1.02242	Stage_b	1.02242	Leydig_cells	#N/A
RPS4X.1	0	1.02237	Stage_b	1.02237	endotheliocyte	#N/A
RPS29.1	0	1.02088	Stage_b	1.02088	Sertoli_cells	#N/A
PPM1G.2	4.07e-115	1.01927	Stage_c	1.01927	spermatocyte	#N/A
DDX17	0	1.01727	Stage_a	1.01727	Sertoli_cells	#N/A
RPS15A.1	0	1.0142	Stage_b	1.0142	Leydig_cells	#N/A
CCDC70	0	1.00537	Stage_c	1.00537	spermatid	#N/A
C9orf24	0	1.00534	Stage_c	1.00534	spermatid	#N/A
CYR61	0	1.00463	Stage_a	1.00463	myoid_cells_b	#N/A
C17orf64	0	1.00458	Stage_c	1.00458	spermatid	YES
RPL35A.1	0	1.00409	Stage_b	1.00409	Leydig_cells	#N/A
CEP112.1	0	1.00341	Stage_c	1.00341	spermatid	#N/A
C10orf53	0	1.00259	Stage_c	1.00259	spermatid	#N/A
RPL41.1	0	1.00241	Stage_b	1.00241	Leydig_cells	#N/A
MIDN	0	1.00206	Stage_a	1.00206	endotheliocyte	#N/A
NKTR	0	1.00138	Stage_a	1.00138	#N/A	#N/A
CREM.2	1.28e-103	0.999966	Stage_c	0.999966	spermatid	#N/A
DNAJC5B	0	0.998993	Stage_c	0.998993	spermatid	#N/A
ACTL9	0	0.996114	Stage_c	0.996114	spermatid	#N/A
RPS6.1	0	0.995243	Stage_b	0.995243	endotheliocyte	#N/A
DCXR.1	6.54e-141	0.994096	Stage_c	0.994096	Sertoli_cells	#N/A
C16orf82	0	0.993958	Stage_c	0.993958	spermatid	#N/A
PRH1	0	0.99311	Stage_c	0.99311	spermatid	#N/A
GOLGB1	0	0.991537	Stage_a	0.991537	#N/A	#N/A
LINC00301	0	0.990446	Stage_c	0.990446	spermatocyte	#N/A
MAEL.2	7.73e-304	0.990147	Stage_c	0.990147	spermatid	#N/A
RPL23.1	0	0.988887	Stage_b	0.988887	Leydig_cells	#N/A
PDCL2	0	0.987864	Stage_c	0.987864	spermatid	#N/A
DNAJC4.2	4.09e-62	0.987203	Stage_c	0.987203	spermatid	#N/A
RPL38.1	0	0.984466	Stage_b	0.984466	spermatogonia	#N/A
RPS24.1	0	0.983984	Stage_b	0.983984	Leydig_cells	#N/A
RPL8.1	0	0.983884	Stage_b	0.983884	Leydig_cells	#N/A
RPS28.1	0	0.983838	Stage_b	0.983838	endotheliocyte	YES
C10orf82.2	8.42e-128	0.982677	Stage_c	0.982677	spermatid	YES
AKAP4	0	0.982575	Stage_c	0.982575	spermatid	YES
TMSB10.2	0	0.978035	Stage_c	0.978035	endotheliocyte	#N/A
KDM6B	0	0.97724	Stage_a	0.97724	macrophages	#N/A
LUC7L3	0	0.975369	Stage_a	0.975369	myoid_cells_a	#N/A
SFPQ	0	0.972238	Stage_a	0.972238	#N/A	#N/A
RPS16.1	0	0.970465	Stage_b	0.970465	Leydig_cells	#N/A
RPS3.1	0	0.969075	Stage_b	0.969075	Leydig_cells	#N/A
CHGA.2	0	0.968986	Stage_c	0.968986	#N/A	#N/A
RPL27.1	0	0.968433	Stage_b	0.968433	Leydig_cells	#N/A
DDIT3	0	0.964698	Stage_a	0.964698	#N/A	#N/A
CDIPT-AS1	0	0.963393	Stage_c	0.963393	spermatid	#N/A
RPS15.1	0	0.963325	Stage_b	0.963325	Leydig_cells	YES
RPL18A.1	0	0.962937	Stage_b	0.962937	Leydig_cells	#N/A
RPS3A.1	0	0.961457	Stage_b	0.961457	Leydig_cells	#N/A
AURKAIP1.1	5.93e-152	0.961125	Stage_c	0.961125	spermatocyte	YES
RPL10.1	0	0.960257	Stage_b	0.960257	Leydig_cells	#N/A
TEX26	0	0.960168	Stage_c	0.960168	spermatid	#N/A
FHL5	0	0.960095	Stage_c	0.960095	spermatid	#N/A
MRO.2	8.08e-161	0.959597	Stage_c	0.959597	#N/A	#N/A
EGR2	0	0.95938	Stage_a	0.95938	Sertoli_cells	#N/A
SAMD4A.2	8.21e-161	0.958115	Stage_c	0.958115	spermatid	YES
DUSP1	0	0.956739	Stage_a	0.956739	macrophages	#N/A
LYPLA1.2	7.06e-103	0.9565	Stage_c	0.9565	spermatogonia	#N/A
RPS18.1	0	0.956485	Stage_b	0.956485	Leydig_cells	#N/A
LRWD1.1	6.58e-213	0.954592	Stage_c	0.954592	spermatocyte	#N/A
CSRNP1	0	0.953911	Stage_a	0.953911	macrophages	#N/A
RNF138.2	5.28e-67	0.95359	Stage_c	0.95359	spermatid	#N/A
SPATA22	0	0.951895	Stage_c	0.951895	spermatocyte	#N/A
YBX3.2	1.17e-147	0.949226	Stage_c	0.949226	spermatocyte	#N/A
RPL9.1	0	0.948851	Stage_b	0.948851	Leydig_cells	#N/A
COX7A2.2	1.11e-196	0.948146	Stage_c	0.948146	spermatocyte	#N/A
CLU.2	3.91e-121	0.946259	Stage_c	0.946259	Sertoli_cells	#N/A
FBXW5.2	9.1e-80	0.945579	Stage_c	0.945579	spermatid	#N/A
MZT2B.2	2e-136	0.944777	Stage_c	0.944777	#N/A	#N/A
SWI5.2	2.38e-119	0.944667	Stage_c	0.944667	spermatid	#N/A
S100A13.1	0	0.94464	Stage_b	0.94464	Sertoli_cells	YES
MT-ATP8	0	0.942272	Stage_a	0.942272	Sertoli_cells	#N/A
RPL12.1	0	0.940456	Stage_b	0.940456	Leydig_cells	#N/A
RPL10A.1	0	0.938335	Stage_b	0.938335	Leydig_cells	#N/A
RPL35.1	0	0.936288	Stage_b	0.936288	spermatogonia	#N/A
FAM71F1	2.04e-269	0.936047	Stage_c	0.936047	spermatid	#N/A
BOD1L1	0	0.935447	Stage_a	0.935447	Sertoli_cells	#N/A
SCCPDH.2	1.97e-91	0.933721	Stage_c	0.933721	spermatocyte	#N/A
C12orf54	0	0.933495	Stage_c	0.933495	spermatid	#N/A
RPL14.1	0	0.932874	Stage_b	0.932874	myoid_cells_b	#N/A
CCDC53.2	5.26e-83	0.931926	Stage_c	0.931926	spermatid	#N/A
RPL30.1	0	0.931352	Stage_b	0.931352	Leydig_cells	#N/A
RPL22.1	0	0.931104	Stage_b	0.931104	Leydig_cells	YES
MRPS15.1	1.87e-86	0.928707	Stage_c	0.928707	spermatocyte	#N/A
BRD2	0	0.92762	Stage_a	0.92762	#N/A	#N/A
HNRNPU-AS1	0	0.926483	Stage_a	0.926483	#N/A	#N/A
TMEM210	0	0.925501	Stage_c	0.925501	spermatid	#N/A
PGK2	0	0.925205	Stage_c	0.925205	spermatid	YES
MAFF	0	0.924824	Stage_a	0.924824	myoid_cells_b	YES
RPS4Y1.1	0	0.924283	Stage_b	0.924283	Sertoli_cells	#N/A
HN1.1	4.36e-164	0.922956	Stage_c	0.922956	spermatocyte	YES
TAF7L.2	0	0.920931	Stage_c	0.920931	#N/A	#N/A
GKAP1.2	1.52e-66	0.919194	Stage_c	0.919194	spermatocyte	#N/A
TRA2A	0	0.917968	Stage_a	0.917968	#N/A	#N/A
SPACA4	0	0.917682	Stage_c	0.917682	spermatid	#N/A
TANC2	0	0.916819	Stage_a	0.916819	Sertoli_cells	#N/A
FUS	0	0.916267	Stage_a	0.916267	#N/A	#N/A
PTTG1.1	1.54e-150	0.915516	Stage_c	0.915516	spermatocyte	#N/A
GAMT.2	2.76e-114	0.915289	Stage_c	0.915289	#N/A	YES
YPEL1.2	4.2e-129	0.915008	Stage_c	0.915008	spermatocyte	#N/A
RPL5.1	0	0.914311	Stage_b	0.914311	Leydig_cells	#N/A
HMGCS2.2	0	0.913386	Stage_c	0.913386	#N/A	#N/A
RAB31.1	4.71e-186	0.913248	Stage_c	0.913248	macrophages	YES
SKIL	0	0.912607	Stage_a	0.912607	#N/A	YES
RPS19.1	0	0.912528	Stage_b	0.912528	spermatogonia	#N/A
DYNLL2.2	7.82e-50	0.911594	Stage_c	0.911594	spermatid	#N/A
GLUL.2	6.59e-112	0.911346	Stage_c	0.911346	spermatid	YES
PLP1.2	4.45e-298	0.910748	Stage_c	0.910748	#N/A	YES
SHCBP1L	0	0.910118	Stage_c	0.910118	spermatocyte	#N/A
BANF2	0	0.909899	Stage_c	0.909899	spermatid	#N/A
FAM53C	0	0.908152	Stage_a	0.908152	#N/A	#N/A
SPATA7.2	2.85e-103	0.907736	Stage_c	0.907736	spermatid	#N/A
RP11-597D13.8	0	0.905785	Stage_c	0.905785	spermatid	#N/A
GADD45B	0	0.904767	Stage_a	0.904767	myoid_cells_b	#N/A
C1orf100	0	0.904742	Stage_c	0.904742	spermatid	#N/A
EIF5	0	0.904647	Stage_a	0.904647	spermatogonia	#N/A
RPL39L.1	1.21e-112	0.902978	Stage_c	0.902978	spermatocyte	#N/A
RPL6.1	0	0.901514	Stage_b	0.901514	Leydig_cells	#N/A
ISG15.1	4.34e-33	0.899496	Stage_b	0.899496	endotheliocyte	#N/A
EHD1.2	2.49e-74	0.898735	Stage_c	0.898735	spermatid	#N/A
CHODL.2	5.09e-295	0.897051	Stage_c	0.897051	#N/A	#N/A
ELMSAN1	0	0.89468	Stage_a	0.89468	#N/A	#N/A
MS4A5	0	0.894035	Stage_c	0.894035	spermatid	#N/A
RPL19.1	0	0.893995	Stage_b	0.893995	spermatogonia	#N/A
SF1	0	0.887604	Stage_a	0.887604	#N/A	#N/A
RPL28.1	0	0.887272	Stage_b	0.887272	Sertoli_cells	#N/A
IFITM3.1	0	0.887231	Stage_b	0.887231	endotheliocyte	#N/A
RPS8.1	0	0.886053	Stage_b	0.886053	Leydig_cells	#N/A
CCDC173.2	5.99e-59	0.885857	Stage_c	0.885857	spermatocyte	#N/A
PNN	0	0.883844	Stage_a	0.883844	#N/A	#N/A
CCDC54	0	0.883505	Stage_c	0.883505	spermatid	#N/A
SPATA24	4.89e-254	0.881717	Stage_c	0.881717	spermatid	#N/A
BPIFA3	0	0.880489	Stage_c	0.880489	spermatid	#N/A
CIB1.2	2.63e-90	0.878976	Stage_c	0.878976	#N/A	#N/A
CCDC136	4.62e-305	0.877379	Stage_c	0.877379	spermatocyte	#N/A
TOB1	0	0.877056	Stage_a	0.877056	#N/A	#N/A
ADAD1	0	0.876987	Stage_c	0.876987	spermatid	#N/A
SERTAD1	0	0.873282	Stage_a	0.873282	myoid_cells_b	#N/A
RPL37A.1	0	0.872648	Stage_b	0.872648	#N/A	#N/A
IFRD1	0	0.870652	Stage_a	0.870652	#N/A	#N/A
ZPBP.1	1.84e-150	0.866927	Stage_c	0.866927	spermatocyte	#N/A
RPL3.1	0	0.866496	Stage_b	0.866496	endotheliocyte	#N/A
RGMB-AS1	0	0.86625	Stage_c	0.86625	spermatocyte	#N/A
CSMD2-AS1	0	0.866099	Stage_c	0.866099	spermatid	YES
RPS12.1	0	0.863003	Stage_b	0.863003	spermatogonia	#N/A
PPP1R10	0	0.862628	Stage_a	0.862628	macrophages	#N/A
LIMCH1	0	0.862444	Stage_a	0.862444	endotheliocyte	YES
SLC38A2	0	0.858636	Stage_a	0.858636	Sertoli_cells	#N/A
FAM71A	0	0.857776	Stage_c	0.857776	spermatid	YES
AFF4	0	0.857277	Stage_a	0.857277	#N/A	#N/A
FUZ.2	1.78e-76	0.856189	Stage_c	0.856189	spermatid	#N/A
RPS20.1	0	0.85506	Stage_b	0.85506	spermatogonia	#N/A
GTF2A2.2	9.45e-86	0.854671	Stage_c	0.854671	spermatocyte	#N/A
DNALI1.1	2.59e-170	0.853949	Stage_c	0.853949	spermatid	#N/A
RHOB	0	0.853011	Stage_a	0.853011	myoid_cells_b	#N/A
C5orf49	0	0.852139	Stage_c	0.852139	spermatid	#N/A
HNRNPA1.1	0	0.850711	Stage_b	0.850711	Leydig_cells	#N/A
RPS14.1	0	0.850693	Stage_b	0.850693	endotheliocyte	#N/A
RPL15.1	0	0.850543	Stage_b	0.850543	#N/A	#N/A
SPERT	0	0.850268	Stage_c	0.850268	spermatid	#N/A
LYZL2	0	0.850154	Stage_c	0.850154	spermatid	#N/A
FTMT	0	0.850151	Stage_c	0.850151	spermatid	#N/A
RP4-586O15.1	0	0.849617	Stage_c	0.849617	spermatid	#N/A
OOSP2	0	0.845915	Stage_c	0.845915	#N/A	#N/A
NR4A3	0	0.844849	Stage_a	0.844849	macrophages	#N/A
WFDC6.1	4.45e-251	0.844325	Stage_c	0.844325	#N/A	#N/A
ATP5G2.1	0	0.843629	Stage_b	0.843629	Sertoli_cells	#N/A
ATF7IP2.2	3.22e-76	0.843026	Stage_c	0.843026	#N/A	#N/A
TAF10.2	4.31e-55	0.842298	Stage_c	0.842298	spermatid	#N/A
FATE1.2	7.08e-251	0.841156	Stage_c	0.841156	Sertoli_cells	#N/A
SPACA1	0	0.84096	Stage_c	0.84096	spermatid	#N/A
ACRBP	1.56e-236	0.839896	Stage_c	0.839896	spermatocyte	#N/A
CFAP36.2	1.04e-63	0.839166	Stage_c	0.839166	spermatid	#N/A
RPS10.1	0	0.839153	Stage_b	0.839153	spermatogonia	#N/A
JUNB	0	0.836875	Stage_a	0.836875	Leydig_cells	YES
RPL29.1	0	0.834247	Stage_b	0.834247	Leydig_cells	YES
PEG10.2	3.75e-91	0.831731	Stage_c	0.831731	Sertoli_cells	#N/A
HES1	0	0.830719	Stage_a	0.830719	myoid_cells_b	#N/A
BEX1.1	0	0.830545	Stage_b	0.830545	Sertoli_cells	#N/A
FLNA	0	0.830492	Stage_a	0.830492	myoid_cells_b	#N/A
TOMM7.1	0	0.829619	Stage_b	0.829619	#N/A	YES
COX7C.1	0	0.829177	Stage_b	0.829177	Sertoli_cells	YES
HEXIM1	0	0.828538	Stage_a	0.828538	Sertoli_cells	#N/A
PCF11	0	0.827906	Stage_a	0.827906	#N/A	YES
VMP1	0	0.827627	Stage_a	0.827627	macrophages	#N/A
TOB2	0	0.827455	Stage_a	0.827455	#N/A	#N/A
TMEM191C	2.09e-278	0.827146	Stage_c	0.827146	spermatid	#N/A
RBBP6	0	0.826756	Stage_a	0.826756	#N/A	#N/A
VSIG1.2	2.48e-119	0.826351	Stage_c	0.826351	#N/A	#N/A
SOD3.2	1.94e-238	0.825219	Stage_c	0.825219	myoid_cells_b	#N/A
C2orf40	1.99e-132	0.824972	Stage_c	0.824972	spermatid	#N/A
POLR2A	0	0.822587	Stage_a	0.822587	#N/A	#N/A
RPL18.1	0	0.822512	Stage_b	0.822512	Leydig_cells	#N/A
KHDRBS3.2	1.91e-153	0.820763	Stage_c	0.820763	spermatocyte	YES
RPSA.1	0	0.818437	Stage_b	0.818437	spermatogonia	#N/A
ACTRT3	9.19e-305	0.818128	Stage_c	0.818128	spermatid	#N/A
JMJD1C	0	0.817484	Stage_a	0.817484	macrophages	#N/A
COPRS.2	6.83e-51	0.817381	Stage_c	0.817381	spermatocyte	#N/A
PPP1R7.2	2.74e-59	0.814947	Stage_c	0.814947	spermatid	YES
COMMD6.1	7.57e-266	0.811751	Stage_b	0.811751	Sertoli_cells	#N/A
BAG1.2	2.62e-43	0.808856	Stage_c	0.808856	spermatid	#N/A
C20orf195	0	0.807474	Stage_c	0.807474	spermatid	#N/A
RPS5.1	0	0.806599	Stage_b	0.806599	spermatogonia	#N/A
FTH1.1	0	0.806287	Stage_b	0.806287	macrophages	YES
PSMG1.2	6.38e-56	0.806207	Stage_c	0.806207	spermatocyte	#N/A
LINC00943	0	0.804925	Stage_c	0.804925	spermatid	#N/A
MACF1	0	0.804565	Stage_a	0.804565	#N/A	#N/A
ACTL7B	1.52e-304	0.803385	Stage_c	0.803385	spermatid	#N/A
UNC119.1	1.23e-155	0.802999	Stage_c	0.802999	#N/A	YES
RABIF.2	2.97e-79	0.802974	Stage_c	0.802974	spermatid	#N/A
LGALS1.1	0	0.801828	Stage_b	0.801828	Sertoli_cells	#N/A
SPATA8	2.92e-247	0.801771	Stage_c	0.801771	spermatocyte	YES
ARPC5L.2	3.08e-70	0.80165	Stage_c	0.80165	spermatocyte	#N/A
ACSBG2	0	0.799882	Stage_c	0.799882	spermatid	#N/A
TRA2B	0	0.799678	Stage_a	0.799678	macrophages	YES
ASB17	7.68e-303	0.798981	Stage_c	0.798981	spermatid	YES
GADD45A	0	0.798187	Stage_a	0.798187	endotheliocyte	#N/A
PGAM2	0	0.797653	Stage_c	0.797653	spermatocyte	#N/A
DGCR6L.1	7.25e-53	0.797448	Stage_c	0.797448	spermatid	YES
EFCAB1	0	0.79679	Stage_c	0.79679	spermatid	#N/A
ACP1.2	2.83e-44	0.796466	Stage_c	0.796466	spermatid	#N/A
NACA.1	0	0.79605	Stage_b	0.79605	Leydig_cells	#N/A
WBSCR28	0	0.795989	Stage_c	0.795989	spermatid	#N/A
FLNB	0	0.792237	Stage_a	0.792237	Sertoli_cells	#N/A
ANXA5.2	5.07e-66	0.791777	Stage_c	0.791777	Leydig_cells	#N/A
BRDT	1.36e-287	0.79141	Stage_c	0.79141	spermatocyte	#N/A
G0S2	8.72e-295	0.79028	Stage_c	0.79028	macrophages	YES
KMT2A	0	0.789675	Stage_a	0.789675	#N/A	#N/A
C2orf57	0	0.789384	Stage_c	0.789384	spermatid	#N/A
RPS7.1	0	0.789056	Stage_b	0.789056	Leydig_cells	YES
HNRNPH1	0	0.788801	Stage_a	0.788801	#N/A	#N/A
IER5	0	0.78733	Stage_a	0.78733	macrophages	#N/A
S100A11.2	1.18e-58	0.787196	Stage_c	0.787196	macrophages	YES
UQCRB.1	0	0.787171	Stage_b	0.787171	#N/A	#N/A
MIF.1	3.54e-73	0.786913	Stage_b	0.786913	Sertoli_cells	#N/A
SSR4.2	9.06e-72	0.785858	Stage_c	0.785858	#N/A	#N/A
LRTOMT	5.4e-212	0.785385	Stage_c	0.785385	spermatid	#N/A
SPEM1	0	0.784748	Stage_c	0.784748	spermatid	YES
CBX4	0	0.784678	Stage_a	0.784678	Sertoli_cells	#N/A
C2orf73	4.36e-277	0.784016	Stage_c	0.784016	spermatid	YES
LINC00608	0	0.783918	Stage_c	0.783918	spermatid	#N/A
RPL24.1	0	0.783858	Stage_b	0.783858	Leydig_cells	#N/A
RNF141.2	1.67e-45	0.783766	Stage_c	0.783766	spermatid	#N/A
YBX2.1	2.21e-222	0.783543	Stage_c	0.783543	spermatocyte	#N/A
RPS11.1	0	0.782491	Stage_b	0.782491	Leydig_cells	#N/A
ARGLU1	0	0.778591	Stage_a	0.778591	endotheliocyte	#N/A
BTF3.1	0	0.778478	Stage_b	0.778478	#N/A	#N/A
KIF2B	0	0.777077	Stage_c	0.777077	spermatid	#N/A
PEG3	0	0.773882	Stage_a	0.773882	Sertoli_cells	#N/A
FTL.1	0	0.77356	Stage_b	0.77356	macrophages	#N/A
RPL13.1	0	0.772953	Stage_b	0.772953	Leydig_cells	YES
ID4.2	9.94e-136	0.770591	Stage_c	0.770591	spermatogonia	YES
HMGN5.1	2.24e-162	0.770121	Stage_c	0.770121	Sertoli_cells	#N/A
MIR22HG	0	0.769635	Stage_a	0.769635	#N/A	#N/A
EEF1A1.1	0	0.768078	Stage_b	0.768078	Leydig_cells	#N/A
GNB2L1.1	0	0.767738	Stage_b	0.767738	spermatogonia	#N/A
PSMF1.2	1.57e-48	0.767091	Stage_c	0.767091	spermatid	#N/A
RP11-498B4.5	5.81e-261	0.767065	Stage_c	0.767065	spermatid	#N/A
SCP2D1	0	0.763928	Stage_c	0.763928	spermatid	#N/A
CEP170.2	1.35e-19	0.763867	Stage_c	0.763867	spermatid	#N/A
STAT3	0	0.762617	Stage_a	0.762617	endotheliocyte	#N/A
TSKS	3.8e-286	0.762591	Stage_c	0.762591	spermatid	#N/A
GHITM.1	1.14e-53	0.761925	Stage_c	0.761925	spermatid	#N/A
UQCRH.1	4.77e-295	0.761131	Stage_b	0.761131	Sertoli_cells	#N/A
NDUFS5.1	0	0.75709	Stage_b	0.75709	Sertoli_cells	#N/A
PABPN1	0	0.756911	Stage_a	0.756911	Sertoli_cells	#N/A
CFAP53.1	6.15e-145	0.756746	Stage_c	0.756746	spermatocyte	#N/A
TPD52L3	5.3e-296	0.754719	Stage_c	0.754719	spermatocyte	#N/A
TEX33	0	0.753888	Stage_c	0.753888	spermatid	#N/A
TPT1.1	0	0.753752	Stage_b	0.753752	macrophages	#N/A
TAF1D	0	0.752923	Stage_a	0.752923	#N/A	#N/A
LMNA	0	0.752875	Stage_a	0.752875	myoid_cells_b	#N/A
PCMT1.2	8.77e-48	0.752673	Stage_c	0.752673	spermatid	#N/A
CMYA5	0	0.751782	Stage_a	0.751782	Sertoli_cells	#N/A
SMIM10.2	1.37e-60	0.750778	Stage_c	0.750778	Sertoli_cells	#N/A
DDX4	1.85e-208	0.750268	Stage_c	0.750268	spermatocyte	#N/A
PNISR	0	0.750031	Stage_a	0.750031	#N/A	#N/A
ATF4	0	0.747896	Stage_a	0.747896	#N/A	#N/A
PLEKHH2	0	0.747237	Stage_a	0.747237	#N/A	#N/A
IER2	0	0.746905	Stage_a	0.746905	myoid_cells_b	#N/A
CD83	0	0.746536	Stage_a	0.746536	macrophages	#N/A
AC004381.6	4.3e-215	0.743702	Stage_c	0.743702	spermatocyte	#N/A
RPLP0.1	0	0.743367	Stage_b	0.743367	spermatogonia	#N/A
RPL4.1	0	0.743365	Stage_b	0.743365	#N/A	#N/A
RFPL3S	7.79e-252	0.742885	Stage_c	0.742885	spermatid	#N/A
CCDC37-AS1	0	0.742521	Stage_c	0.742521	spermatid	#N/A
SLC25A36	0	0.740417	Stage_a	0.740417	Sertoli_cells	#N/A
PRM3	0	0.738989	Stage_c	0.738989	spermatid	#N/A
AKAP3	2.77e-208	0.73672	Stage_c	0.73672	spermatid	#N/A
ALDOA.1	4.32e-283	0.736023	Stage_b	0.736023	#N/A	#N/A
IGFBP7.1	2.32e-77	0.735518	Stage_b	0.735518	myoid_cells_a	#N/A
SSX2IP.2	4.14e-44	0.734541	Stage_c	0.734541	spermatid	#N/A
PPP1R15B	0	0.734056	Stage_a	0.734056	#N/A	#N/A
GABARAP	6.78e-29	0.733198	Stage_b	0.733198	#N/A	#N/A
RGS22.1	6.87e-125	0.73316	Stage_c	0.73316	spermatid	YES
CCT6B.1	3.21e-112	0.732811	Stage_c	0.732811	spermatocyte	#N/A
SETD9.1	7.56e-125	0.731267	Stage_c	0.731267	spermatid	#N/A
GTF3C6.1	6.99e-51	0.730932	Stage_c	0.730932	#N/A	#N/A
DZIP1	9.93e-243	0.730241	Stage_c	0.730241	spermatocyte	#N/A
LINC00969	0	0.729522	Stage_a	0.729522	#N/A	#N/A
NME5.1	7.44e-123	0.729406	Stage_c	0.729406	spermatocyte	#N/A
MAP3K14-AS1	0	0.729237	Stage_c	0.729237	spermatid	YES
FAM120B.2	1.51e-37	0.727132	Stage_c	0.727132	spermatid	YES
SH3GL3	1.71e-291	0.726383	Stage_c	0.726383	spermatid	#N/A
C12orf50	1.17e-223	0.726315	Stage_c	0.726315	spermatid	#N/A
POLR2J3	0	0.726218	Stage_a	0.726218	#N/A	#N/A
C1orf111	3.3e-305	0.725995	Stage_c	0.725995	spermatid	#N/A
SPATA12	5.27e-299	0.725124	Stage_c	0.725124	spermatid	YES
OTUB2	8.67e-209	0.724676	Stage_c	0.724676	spermatid	#N/A
AKIRIN1.2	5.53e-55	0.724311	Stage_c	0.724311	spermatid	#N/A
RPL7A.1	0	0.724074	Stage_b	0.724074	Leydig_cells	YES
ACOT13.2	3.45e-35	0.723554	Stage_c	0.723554	spermatid	#N/A
SPTAN1	0	0.723148	Stage_a	0.723148	Sertoli_cells	#N/A
SPATA3-AS1	0	0.72041	Stage_c	0.72041	spermatid	#N/A
RBM25	0	0.720245	Stage_a	0.720245	spermatogonia	#N/A
KCNH2.2	1.44e-106	0.71937	Stage_c	0.71937	#N/A	#N/A
SLC25A6.1	9.67e-164	0.718699	Stage_b	0.718699	myoid_cells_b	#N/A
COX8C	1.94e-232	0.717725	Stage_c	0.717725	spermatocyte	#N/A
MAP7.2	5.58e-136	0.71765	Stage_c	0.71765	spermatid	#N/A
DAB1-AS1	0	0.71748	Stage_c	0.71748	spermatid	#N/A
SPATA18	1.49e-287	0.716974	Stage_c	0.716974	spermatid	#N/A
ARL5B	0	0.716531	Stage_a	0.716531	#N/A	#N/A
LINC01350	7.16e-300	0.714052	Stage_c	0.714052	spermatid	#N/A
ZFP36	0	0.713955	Stage_a	0.713955	myoid_cells_b	YES
C10orf120	5.82e-276	0.712961	Stage_c	0.712961	spermatid	#N/A
SPATA9	7.73e-262	0.712528	Stage_c	0.712528	spermatid	#N/A
N4BP2L2	0	0.712394	Stage_a	0.712394	#N/A	#N/A
TMEM258.1	1.23e-155	0.711448	Stage_b	0.711448	#N/A	YES
HRASLS5.1	1.03e-131	0.710728	Stage_c	0.710728	spermatid	YES
MYLIP	0	0.71001	Stage_a	0.71001	#N/A	#N/A
PFKP	7.64e-211	0.70943	Stage_c	0.70943	spermatocyte	#N/A
SRSF2	0	0.709425	Stage_a	0.709425	#N/A	YES
SPATA17	3.18e-198	0.707934	Stage_c	0.707934	spermatocyte	YES
RNF114.2	2.18e-23	0.707201	Stage_c	0.707201	spermatocyte	#N/A
EIF5A2.2	5.32e-51	0.707142	Stage_c	0.707142	spermatid	#N/A
SUMO2.1	5.04e-283	0.706976	Stage_b	0.706976	spermatogonia	#N/A
RP11-1223D19.1	4.22e-160	0.706491	Stage_c	0.706491	spermatocyte	#N/A
BCL6	0	0.705847	Stage_a	0.705847	#N/A	#N/A
APOE.1	4.74e-71	0.703444	Stage_b	0.703444	Leydig_cells	#N/A
C20orf85	0	0.702862	Stage_c	0.702862	spermatid	#N/A
DNAJA4.2	3.57e-25	0.702304	Stage_c	0.702304	spermatid	#N/A
DUSP15.2	1.74e-43	0.702292	Stage_c	0.702292	spermatocyte	#N/A
CCIN	5.2e-268	0.702237	Stage_c	0.702237	spermatid	#N/A
PTGDS.2	7.82e-104	0.701854	Stage_c	0.701854	myoid_cells_a	#N/A
HRASLS	7.8e-150	0.70161	Stage_c	0.70161	spermatocyte	#N/A
FEZ1.1	4.55e-108	0.701515	Stage_c	0.701515	#N/A	#N/A
PQLC1.2	1.38e-71	0.701385	Stage_c	0.701385	spermatid	#N/A
BAZ2B	0	0.701354	Stage_a	0.701354	#N/A	YES
TNNI3.1	5.47e-50	0.700946	Stage_b	0.700946	Sertoli_cells	#N/A
C17orf74	2.46e-232	0.698781	Stage_c	0.698781	spermatid	#N/A
ZNF292	0	0.698686	Stage_a	0.698686	#N/A	#N/A
SNRPE.1	1.37e-96	0.698649	Stage_b	0.698649	#N/A	#N/A
DDX5	0	0.697272	Stage_a	0.697272	#N/A	#N/A
TTYH1.2	6e-40	0.696959	Stage_c	0.696959	Sertoli_cells	#N/A
HMGN3.1	1e-89	0.695451	Stage_c	0.695451	Sertoli_cells	#N/A
OSER1.2	2.43e-25	0.695059	Stage_c	0.695059	spermatid	#N/A
NDUFAF3.1	2.52e-33	0.694966	Stage_c	0.694966	spermatocyte	#N/A
TFAM.2	2.95e-19	0.694556	Stage_c	0.694556	spermatid	#N/A
BCAT1	3.1e-276	0.694388	Stage_c	0.694388	#N/A	YES
TSSK1B	1.03e-260	0.694373	Stage_c	0.694373	spermatid	#N/A
SYCN.2	3.2e-63	0.693842	Stage_c	0.693842	#N/A	#N/A
DDX26B	0	0.693354	Stage_a	0.693354	#N/A	#N/A
BCL2L14	2.23e-298	0.693146	Stage_c	0.693146	spermatid	#N/A
NUPR1.1	1.24e-62	0.691829	Stage_c	0.691829	myoid_cells_a	YES
ATAD1.2	2.38e-29	0.691626	Stage_c	0.691626	spermatid	#N/A
CENPU	4.98e-167	0.691315	Stage_c	0.691315	spermatocyte	#N/A
LKAAEAR1	6.58e-283	0.691244	Stage_c	0.691244	spermatid	#N/A
GLRX5.1	7.41e-40	0.691021	Stage_c	0.691021	#N/A	#N/A
NGFRAP1.1	0	0.690448	Stage_b	0.690448	Sertoli_cells	#N/A
RASSF8.2	5.25e-34	0.690185	Stage_c	0.690185	spermatid	#N/A
NABP1	0	0.689728	Stage_a	0.689728	macrophages	#N/A
CCDC126.2	3.8e-80	0.689098	Stage_c	0.689098	spermatid	#N/A
OST4.1	1.59e-160	0.689001	Stage_b	0.689001	spermatogonia	YES
AMD1	0	0.688929	Stage_a	0.688929	#N/A	#N/A
NDUFA1.1	6.93e-148	0.688168	Stage_b	0.688168	Sertoli_cells	YES
ZFAND3.2	5.35e-23	0.68738	Stage_c	0.68738	spermatid	#N/A
TPP2.2	6.03e-24	0.68705	Stage_c	0.68705	spermatid	#N/A
XXyac-YX155B6.5	0	0.686795	Stage_c	0.686795	spermatid	YES
KIAA1210.1	4.88e-35	0.686766	Stage_c	0.686766	Sertoli_cells	#N/A
KRT10.2	2.3e-32	0.686478	Stage_c	0.686478	spermatocyte	YES
KRBOX1.1	1.06e-71	0.686151	Stage_c	0.686151	spermatocyte	YES
PPP1R9A	0	0.686117	Stage_a	0.686117	#N/A	YES
TTC29	7.05e-285	0.685678	Stage_c	0.685678	spermatid	#N/A
CALCOCO2.2	3.41e-27	0.684876	Stage_c	0.684876	spermatid	#N/A
FAM71B	2.44e-240	0.68421	Stage_c	0.68421	spermatid	#N/A
ECHS1.1	2.97e-40	0.684068	Stage_c	0.684068	spermatogonia	#N/A
GABRG3-AS1	1.83e-291	0.683716	Stage_c	0.683716	spermatid	#N/A
PDLIM3	0	0.683541	Stage_a	0.683541	myoid_cells_b	#N/A
GS1-259H13.2	1.03e-208	0.683187	Stage_c	0.683187	spermatocyte	#N/A
LYZL1	8.76e-303	0.683116	Stage_c	0.683116	spermatid	#N/A
CIRBP.1	1.39e-281	0.682761	Stage_b	0.682761	Leydig_cells	#N/A
TEX30.1	1.36e-114	0.682732	Stage_c	0.682732	spermatocyte	#N/A
ATP5E.1	0	0.682356	Stage_b	0.682356	spermatogonia	#N/A
C17orf50	7.51e-262	0.681795	Stage_c	0.681795	spermatid	YES
EEF1D.1	2.14e-180	0.681625	Stage_b	0.681625	endotheliocyte	#N/A
MFF.2	1.02e-37	0.681577	Stage_c	0.681577	spermatocyte	#N/A
DESI1.2	1.01e-47	0.681007	Stage_c	0.681007	spermatid	#N/A
ASB9.1	9.87e-109	0.680994	Stage_c	0.680994	spermatogonia	#N/A
SLC25A25	0	0.680961	Stage_a	0.680961	endotheliocyte	#N/A
HIGD2A.1	2.63e-105	0.679897	Stage_b	0.679897	Sertoli_cells	#N/A
RP11-545G3.1	0	0.679657	Stage_c	0.679657	spermatid	#N/A
IQGAP2	2.43e-234	0.679344	Stage_c	0.679344	spermatid	#N/A
NTMT1.2	1.18e-26	0.679282	Stage_c	0.679282	spermatid	#N/A
JUND	0	0.679129	Stage_a	0.679129	Leydig_cells	#N/A
C7orf73.2	3.9e-47	0.678979	Stage_c	0.678979	#N/A	#N/A
FANK1	7.95e-156	0.67828	Stage_c	0.67828	spermatid	#N/A
UBQLN3	4.51e-243	0.677503	Stage_c	0.677503	spermatid	#N/A
ZFAND5	0	0.676621	Stage_a	0.676621	Sertoli_cells	YES
FAM134B.2	1.02e-61	0.6766	Stage_c	0.6766	spermatid	#N/A
TFF3.1	1.53e-19	0.674838	Stage_b	0.674838	Sertoli_cells	#N/A
CLK1	0	0.674653	Stage_a	0.674653	macrophages	#N/A
CMAS.1	6.79e-45	0.674636	Stage_c	0.674636	Sertoli_cells	#N/A
GLRX2.2	5.12e-49	0.674285	Stage_c	0.674285	spermatid	#N/A
VRK3.2	1.2e-41	0.674253	Stage_c	0.674253	spermatid	#N/A
C6orf62	0	0.674214	Stage_a	0.674214	spermatogonia	#N/A
CCSER2.2	6.23e-16	0.673566	Stage_c	0.673566	spermatid	#N/A
TBX18-AS1	8.44e-293	0.673341	Stage_c	0.673341	spermatid	#N/A
NUCB2.2	8.79e-28	0.673229	Stage_c	0.673229	spermatid	#N/A
ZNRF4	1.33e-299	0.672776	Stage_c	0.672776	spermatid	#N/A
SRP14.1	0	0.671517	Stage_b	0.671517	spermatogonia	YES
ZMYND10	1.05e-210	0.671492	Stage_c	0.671492	spermatocyte	#N/A
PFN3	8.46e-276	0.67145	Stage_c	0.67145	spermatid	#N/A
RP1-202O8.3	9.8e-195	0.671136	Stage_c	0.671136	spermatid	#N/A
ZNF331	0	0.670664	Stage_a	0.670664	macrophages	YES
CCDC110.1	3.86e-121	0.669934	Stage_c	0.669934	spermatocyte	#N/A
RPS9.1	0	0.668849	Stage_b	0.668849	Leydig_cells	#N/A
COX7B2	7.61e-262	0.667982	Stage_c	0.667982	spermatocyte	#N/A
ZDHHC3.2	1.11e-38	0.66623	Stage_c	0.66623	spermatid	#N/A
CHD4	0	0.665997	Stage_a	0.665997	#N/A	#N/A
ANKRD12	0	0.664489	Stage_a	0.664489	#N/A	#N/A
LGALS3.2	1.33e-49	0.663887	Stage_c	0.663887	endotheliocyte	#N/A
SLC25A37	0	0.662502	Stage_a	0.662502	spermatid	YES
DYNLRB1.1	2.64e-71	0.662257	Stage_b	0.662257	#N/A	#N/A
PFN1.1	2.68e-55	0.662241	Stage_b	0.662241	spermatogonia	#N/A
DPCD.1	2.04e-90	0.661055	Stage_c	0.661055	spermatocyte	#N/A
COX8A.1	1.9e-166	0.660956	Stage_b	0.660956	Sertoli_cells	#N/A
ANKRD11	0	0.660141	Stage_a	0.660141	#N/A	#N/A
ENO1.1	3.37e-238	0.659919	Stage_b	0.659919	Sertoli_cells	#N/A
BBIP1.2	1.38e-22	0.65937	Stage_c	0.65937	spermatocyte	#N/A
MTIF3.2	8.37e-28	0.657841	Stage_c	0.657841	#N/A	#N/A
SGK1	0	0.657551	Stage_a	0.657551	macrophages	#N/A
MUM1	0	0.657077	Stage_a	0.657077	#N/A	#N/A
LINC00226	5.64e-295	0.656728	Stage_c	0.656728	spermatid	#N/A
TAGLN2.2	4.97e-48	0.654726	Stage_c	0.654726	endotheliocyte	#N/A
RP11-502N13.2	2.14e-288	0.654579	Stage_c	0.654579	spermatid	#N/A
TMEM31	2.33e-211	0.653753	Stage_c	0.653753	spermatid	#N/A
AGO3	0	0.653658	Stage_a	0.653658	#N/A	#N/A
MFAP3L	2.99e-191	0.653506	Stage_c	0.653506	spermatid	#N/A
SERF2.1	0	0.653033	Stage_b	0.653033	#N/A	#N/A
CCNY.2	1.64e-13	0.652739	Stage_c	0.652739	spermatid	#N/A
IDH1.2	2.42e-44	0.652447	Stage_c	0.652447	#N/A	#N/A
PRKAR2A.2	2.52e-19	0.652296	Stage_c	0.652296	spermatid	#N/A
DNAJC18.2	3.99e-42	0.652137	Stage_c	0.652137	spermatid	#N/A
FNDC8	7.24e-292	0.652024	Stage_c	0.652024	spermatid	YES
HMOX2.2	5.4e-47	0.651438	Stage_c	0.651438	spermatid	#N/A
TP53TG5	1.33e-269	0.651417	Stage_c	0.651417	spermatid	#N/A
RP5-942I16.1	1.77e-237	0.651247	Stage_c	0.651247	spermatocyte	#N/A
GK2	1.66e-271	0.650081	Stage_c	0.650081	spermatocyte	#N/A
ZC3H12A	0	0.649756	Stage_a	0.649756	#N/A	#N/A
RP11-251P6.1	0	0.649499	Stage_c	0.649499	spermatid	#N/A
TRMT112.1	3.64e-166	0.64904	Stage_b	0.64904	spermatogonia	YES
GYG1.2	2.29e-39	0.648963	Stage_c	0.648963	spermatocyte	#N/A
ADI1.2	1.02e-53	0.648653	Stage_c	0.648653	myoid_cells_b	YES
TEX37	4.27e-239	0.64745	Stage_c	0.64745	spermatid	#N/A
PLK3	0	0.647433	Stage_a	0.647433	#N/A	#N/A
RP11-402G3.5	8.28e-297	0.646453	Stage_c	0.646453	spermatid	#N/A
BLOC1S1	4.29e-48	0.646051	Stage_b	0.646051	Sertoli_cells	#N/A
COX6B1.1	6.24e-103	0.645872	Stage_b	0.645872	#N/A	#N/A
GRPEL1.2	1.74e-33	0.645796	Stage_c	0.645796	#N/A	#N/A
AKAP14	1.78e-273	0.645716	Stage_c	0.645716	spermatid	#N/A
INHA.1	3.48e-153	0.645713	Stage_b	0.645713	Sertoli_cells	#N/A
GID4.2	5.36e-50	0.64568	Stage_c	0.64568	spermatid	#N/A
PAQR7.2	7.29e-34	0.645235	Stage_c	0.645235	spermatid	#N/A
SVIP.2	1.13e-16	0.644035	Stage_c	0.644035	spermatid	#N/A
ARHGAP28.2	4.8e-53	0.64339	Stage_c	0.64339	spermatid	#N/A
DGCR14.1	2e-71	0.64307	Stage_c	0.64307	spermatid	#N/A
ZFAND4.1	6.94e-109	0.642947	Stage_c	0.642947	spermatid	#N/A
PTP4A1.2	9.71e-19	0.642767	Stage_c	0.642767	spermatid	#N/A
SNRPD2.1	2.38e-62	0.642691	Stage_b	0.642691	#N/A	#N/A
RPS2.1	0	0.641945	Stage_b	0.641945	spermatogonia	YES
ZFP36L1	0	0.641589	Stage_a	0.641589	Leydig_cells	#N/A
KIF1B	0	0.64117	Stage_a	0.64117	#N/A	#N/A
EFHD2.2	2.23e-53	0.640995	Stage_c	0.640995	spermatid	#N/A
MDM4	0	0.640752	Stage_a	0.640752	#N/A	#N/A
LY6E.1	2.21e-10	0.640141	Stage_b	0.640141	endotheliocyte	#N/A
PSME4	0	0.639834	Stage_a	0.639834	spermatid	#N/A
S100A10.1	6.82e-284	0.639462	Stage_b	0.639462	endotheliocyte	YES
ST6GALNAC2.2	3.04e-33	0.638639	Stage_c	0.638639	spermatid	#N/A
RIC3	0	0.637453	Stage_a	0.637453	#N/A	#N/A
MRPL51.1	5.81e-44	0.636864	Stage_c	0.636864	spermatocyte	#N/A
ATRX	0	0.636455	Stage_a	0.636455	myoid_cells_a	YES
CH17-140K24.2	1.5e-273	0.636316	Stage_c	0.636316	spermatocyte	#N/A
POMP.2	1.03e-42	0.636293	Stage_c	0.636293	spermatocyte	#N/A
TOLLIP.2	5.51e-44	0.635935	Stage_c	0.635935	#N/A	YES
KIF2C	5.08e-192	0.635914	Stage_c	0.635914	spermatid	#N/A
UQCR11.1	2.97e-71	0.635749	Stage_b	0.635749	#N/A	#N/A
CSNK1G2.2	1.97e-25	0.634162	Stage_c	0.634162	spermatid	#N/A
NR4A2	0	0.633572	Stage_a	0.633572	macrophages	#N/A
RPL10L	1.65e-272	0.63357	Stage_c	0.63357	spermatocyte	#N/A
RP11-80B9.4	3.8e-264	0.633147	Stage_c	0.633147	spermatid	YES
IGSF11-AS1	1.36e-304	0.630355	Stage_c	0.630355	spermatid	YES
TTC39A	3.82e-189	0.630247	Stage_c	0.630247	spermatid	#N/A
POLR2L.1	2.96e-69	0.62966	Stage_b	0.62966	spermatogonia	#N/A
TSTD1.1	1.42e-65	0.628936	Stage_b	0.628936	Sertoli_cells	#N/A
ZRANB2	0	0.627544	Stage_a	0.627544	#N/A	#N/A
ZBTB7A	0	0.626571	Stage_a	0.626571	#N/A	#N/A
MGST3.1	0	0.626452	Stage_b	0.626452	Sertoli_cells	#N/A
KMT2C	0	0.62618	Stage_a	0.62618	Sertoli_cells	#N/A
COX5A.1	6.81e-26	0.62582	Stage_c	0.62582	spermatocyte	#N/A
PKN2	0	0.625273	Stage_a	0.625273	#N/A	#N/A
BANF1	3.2e-54	0.62501	Stage_b	0.62501	spermatogonia	YES
SRSF10	0	0.624331	Stage_a	0.624331	#N/A	#N/A
C6orf201	3.47e-233	0.623877	Stage_c	0.623877	spermatid	#N/A
PDHA2	6.58e-220	0.623451	Stage_c	0.623451	spermatocyte	YES
BZW1.2	9.19e-37	0.622541	Stage_c	0.622541	spermatid	YES
GLTSCR2.1	1.67e-61	0.622427	Stage_b	0.622427	spermatogonia	#N/A
ZMYM2	0	0.62189	Stage_a	0.62189	#N/A	#N/A
C4orf48.1	1.95e-154	0.62144	Stage_b	0.62144	Sertoli_cells	#N/A
C14orf2.1	1.8e-87	0.621065	Stage_b	0.621065	spermatogonia	#N/A
TUBB4A.2	1.48e-48	0.619992	Stage_c	0.619992	Sertoli_cells	#N/A
SMIM6	2.43e-232	0.618552	Stage_c	0.618552	spermatid	#N/A
APOPT1.2	5.03e-23	0.618349	Stage_c	0.618349	spermatid	#N/A
PRDX6.1	0	0.618331	Stage_b	0.618331	Sertoli_cells	#N/A
KMT2E	0	0.61806	Stage_a	0.61806	#N/A	#N/A
TBCA.1	1.33e-91	0.617245	Stage_b	0.617245	Sertoli_cells	#N/A
RBM39	0	0.616647	Stage_a	0.616647	#N/A	#N/A
SCML1	0	0.615993	Stage_a	0.615993	spermatocyte	#N/A
IFT22.2	3.16e-38	0.615902	Stage_c	0.615902	spermatocyte	#N/A
FNBP4	0	0.615667	Stage_a	0.615667	#N/A	#N/A
BTG1	0	0.615614	Stage_a	0.615614	macrophages	#N/A
SRPK2.2	5.97e-41	0.61515	Stage_c	0.61515	spermatid	#N/A
CHD9	0	0.614969	Stage_a	0.614969	myoid_cells_a	YES
TMEM8A.2	3.21e-36	0.61494	Stage_c	0.61494	#N/A	#N/A
RPS19BP1.2	6.79e-32	0.614915	Stage_c	0.614915	spermatogonia	#N/A
IFI27L2.1	1.51e-49	0.614842	Stage_b	0.614842	Sertoli_cells	#N/A
CCND2	0	0.614681	Stage_a	0.614681	Sertoli_cells	#N/A
LINC01016	4.27e-259	0.613632	Stage_c	0.613632	spermatocyte	#N/A
RGS5	7.09e-209	0.613476	Stage_c	0.613476	myoid_cells_b	YES
C12orf10.2	8.1e-30	0.612691	Stage_c	0.612691	spermatid	#N/A
TNRC6B	0	0.612679	Stage_a	0.612679	#N/A	#N/A
EIF4E.2	5.39e-22	0.611902	Stage_c	0.611902	spermatid	#N/A
HDAC11	2.83e-108	0.611664	Stage_c	0.611664	spermatid	#N/A
GSTA1.1	1.65e-224	0.611383	Stage_b	0.611383	Sertoli_cells	#N/A
LIMA1	0	0.610668	Stage_a	0.610668	#N/A	#N/A
SHFM1.1	4.85e-136	0.610352	Stage_b	0.610352	#N/A	#N/A
IPO5.2	1.42e-15	0.609965	Stage_c	0.609965	spermatid	#N/A
UBA52.1	0	0.609749	Stage_b	0.609749	#N/A	#N/A
C1orf234	1.93e-261	0.609428	Stage_c	0.609428	spermatid	#N/A
FHOD3	0	0.609391	Stage_a	0.609391	Sertoli_cells	#N/A
ZCCHC11	0	0.60885	Stage_a	0.60885	#N/A	#N/A
FBXO24	1.33e-210	0.60883	Stage_c	0.60883	spermatid	#N/A
MYL6.1	0	0.608721	Stage_b	0.608721	myoid_cells_b	#N/A
PWAR6	0	0.608228	Stage_a	0.608228	#N/A	#N/A
GLS	0	0.608217	Stage_a	0.608217	#N/A	#N/A
ADIG	1.83e-249	0.607649	Stage_c	0.607649	spermatid	#N/A
AZGP1	1.43e-198	0.607323	Stage_c	0.607323	#N/A	#N/A
NDUFA11.1	2.95e-76	0.606258	Stage_b	0.606258	#N/A	#N/A
PDGFA	0	0.606214	Stage_a	0.606214	myoid_cells_b	#N/A
TMEM130.2	7.7e-50	0.605904	Stage_c	0.605904	#N/A	#N/A
CHD1	0	0.605878	Stage_a	0.605878	#N/A	#N/A
DKK3.2	2.9e-31	0.605841	Stage_c	0.605841	#N/A	#N/A
MLLT6	0	0.605566	Stage_a	0.605566	#N/A	YES
C6orf99	1.46e-165	0.605409	Stage_c	0.605409	spermatocyte	#N/A
ACAP1.1	1.1e-68	0.604848	Stage_c	0.604848	spermatid	#N/A
FBXO25.2	6.22e-21	0.604778	Stage_c	0.604778	spermatocyte	#N/A
IFITM2	2.5e-33	0.604761	Stage_b	0.604761	endotheliocyte	#N/A
MARCKSL1.1	0	0.604307	Stage_b	0.604307	Sertoli_cells	#N/A
TUBA3D	9.43e-180	0.60386	Stage_c	0.60386	spermatocyte	#N/A
ZBTB20	0	0.603544	Stage_a	0.603544	spermatid	#N/A
SOD1.1	1.04e-146	0.60282	Stage_b	0.60282	spermatogonia	#N/A
TBL2.2	4.25e-43	0.602534	Stage_c	0.602534	spermatocyte	YES
TBPL1.2	1.4e-53	0.602169	Stage_c	0.602169	spermatocyte	#N/A
C19orf71	1.37e-256	0.602127	Stage_c	0.602127	spermatid	#N/A
DDX20.2	5.57e-52	0.602002	Stage_c	0.602002	spermatid	#N/A
FANCD2OS	8.32e-231	0.601911	Stage_c	0.601911	spermatid	#N/A
RFK.2	5.29e-31	0.601766	Stage_c	0.601766	#N/A	#N/A
HAGH.2	1.83e-25	0.600967	Stage_c	0.600967	spermatocyte	#N/A
TNFAIP2	0	0.600509	Stage_a	0.600509	macrophages	#N/A
IER5L	0	0.600378	Stage_a	0.600378	myoid_cells_a	#N/A
NGLY1.2	3.3e-22	0.600292	Stage_c	0.600292	spermatid	#N/A
TEKT5	4.67e-242	0.599844	Stage_c	0.599844	spermatid	#N/A
PRRC2C	0	0.59969	Stage_a	0.59969	#N/A	#N/A
C3orf22	3.68e-263	0.599346	Stage_c	0.599346	spermatid	YES
USMG5.1	2e-173	0.599248	Stage_b	0.599248	Sertoli_cells	#N/A
HRSP12.1	6.57e-107	0.59911	Stage_c	0.59911	#N/A	#N/A
SCP2.2	3.08e-24	0.598649	Stage_c	0.598649	#N/A	#N/A
LDHA.1	6.37e-30	0.597894	Stage_c	0.597894	endotheliocyte	#N/A
CMTM3.2	4.39e-37	0.596903	Stage_c	0.596903	#N/A	YES
MFSD2A.2	8.58e-12	0.595765	Stage_c	0.595765	Sertoli_cells	#N/A
PLEKHO1.2	8.08e-64	0.594857	Stage_c	0.594857	spermatid	#N/A
DUSP5	0	0.593702	Stage_a	0.593702	spermatogonia	#N/A
LYPD4	1.52e-199	0.593541	Stage_c	0.593541	spermatocyte	YES
NFKBIB.2	3.08e-11	0.593253	Stage_c	0.593253	spermatid	#N/A
GADD45GIP1	6.52e-35	0.59295	Stage_b	0.59295	spermatogonia	#N/A
MNS1.2	3.78e-11	0.591527	Stage_c	0.591527	spermatocyte	#N/A
ATP5I.1	1.02e-91	0.591335	Stage_b	0.591335	Sertoli_cells	#N/A
CCDC7	4.66e-100	0.591038	Stage_c	0.591038	spermatid	#N/A
ODC1.2	6.42e-25	0.590112	Stage_c	0.590112	#N/A	#N/A
DYNC1H1	0	0.589943	Stage_a	0.589943	#N/A	#N/A
ZPBP2	6.37e-210	0.589704	Stage_c	0.589704	spermatocyte	#N/A
ADSSL1	5.1e-100	0.588987	Stage_c	0.588987	spermatid	#N/A
TMEM247	9.65e-226	0.587911	Stage_c	0.587911	spermatid	#N/A
MORN5	3.2e-197	0.587841	Stage_c	0.587841	spermatid	#N/A
C17orf97	1.21e-132	0.58783	Stage_c	0.58783	spermatid	#N/A
SPATA20.2	3.08e-32	0.587808	Stage_c	0.587808	spermatid	#N/A
NACA2	4.15e-198	0.587507	Stage_c	0.587507	spermatocyte	#N/A
C19orf70.1	7.3e-14	0.587151	Stage_c	0.587151	spermatid	#N/A
METAP1.2	8.37e-19	0.58698	Stage_c	0.58698	spermatid	YES
C12orf57.1	7.01e-36	0.586724	Stage_b	0.586724	myoid_cells_b	#N/A
CD99.1	4.31e-209	0.586683	Stage_b	0.586683	Sertoli_cells	#N/A
RUVBL2.2	3.55e-21	0.586448	Stage_c	0.586448	spermatocyte	#N/A
SERP2.2	6.82e-40	0.586126	Stage_c	0.586126	spermatid	#N/A
SPZ1	2.41e-223	0.585904	Stage_c	0.585904	spermatid	#N/A
MIR193BHG	5.13e-88	0.585839	Stage_c	0.585839	spermatid	YES
ATP5L.1	1.93e-127	0.585636	Stage_b	0.585636	#N/A	#N/A
INTU	0	0.585605	Stage_a	0.585605	#N/A	#N/A
MEA1.1	5.45e-21	0.585555	Stage_c	0.585555	spermatocyte	#N/A
KNSTRN	1.96e-102	0.585036	Stage_c	0.585036	spermatid	#N/A
IZUMO2	9.76e-236	0.584785	Stage_c	0.584785	spermatid	#N/A
C1orf185	3.86e-218	0.584682	Stage_c	0.584682	spermatid	#N/A
TFRC	0	0.584405	Stage_a	0.584405	#N/A	#N/A
SRRM2	0	0.584272	Stage_a	0.584272	#N/A	#N/A
SPEN	0	0.584272	Stage_a	0.584272	#N/A	#N/A
NUTM2B-AS1	0	0.583955	Stage_a	0.583955	#N/A	#N/A
TSGA10.2	6.43e-35	0.583776	Stage_c	0.583776	spermatocyte	#N/A
TEX29	5.58e-196	0.583063	Stage_c	0.583063	spermatid	#N/A
ATXN2	0	0.582361	Stage_a	0.582361	#N/A	#N/A
GALK1.1	3.21e-74	0.580981	Stage_c	0.580981	#N/A	#N/A
SRSF7	0	0.580746	Stage_a	0.580746	myoid_cells_a	#N/A
ASRGL1	1.11e-80	0.580344	Stage_c	0.580344	spermatocyte	#N/A
EGR4	0	0.580307	Stage_a	0.580307	#N/A	#N/A
PHGDH.1	1.09e-30	0.580195	Stage_b	0.580195	Sertoli_cells	#N/A
MRGBP.2	1.32e-29	0.579706	Stage_c	0.579706	spermatocyte	#N/A
MTCH2.2	2.69e-21	0.579416	Stage_c	0.579416	spermatocyte	#N/A
SRSF11	0	0.579408	Stage_a	0.579408	#N/A	#N/A
NDUFC2.1	4.15e-64	0.579235	Stage_b	0.579235	#N/A	#N/A
TCEB1.2	2.17e-19	0.579076	Stage_c	0.579076	spermatocyte	#N/A
PRDX5.1	9.61e-96	0.579037	Stage_b	0.579037	spermatogonia	YES
TEX36-AS1	1.73e-255	0.578893	Stage_c	0.578893	spermatid	#N/A
CHCHD2.1	2.1e-192	0.578659	Stage_b	0.578659	spermatogonia	YES
EEF1B2.1	5.23e-256	0.578594	Stage_b	0.578594	spermatogonia	#N/A
COPE.1	0	0.578051	Stage_b	0.578051	Sertoli_cells	#N/A
INPP1.2	3.44e-35	0.577495	Stage_c	0.577495	spermatid	#N/A
RPS21.1	0	0.576871	Stage_b	0.576871	spermatogonia	#N/A
TSC22D2	0	0.57676	Stage_a	0.57676	#N/A	#N/A
DYNLL1.1	0	0.576461	Stage_b	0.576461	Sertoli_cells	#N/A
GSK3A	0	0.576431	Stage_a	0.576431	#N/A	#N/A
SMIM20.2	8.99e-25	0.575758	Stage_c	0.575758	#N/A	#N/A
EIF3E.1	4.07e-60	0.575304	Stage_b	0.575304	#N/A	YES
LACE1	4.78e-69	0.575132	Stage_c	0.575132	spermatid	#N/A
DUSP13	1.28e-245	0.574841	Stage_c	0.574841	spermatid	#N/A
NRIP3	9.75e-90	0.57468	Stage_c	0.57468	spermatocyte	#N/A
SON	0	0.573994	Stage_a	0.573994	#N/A	#N/A
PHACTR4	0	0.573918	Stage_a	0.573918	#N/A	#N/A
RBM6	0	0.573262	Stage_a	0.573262	#N/A	#N/A
ASH1L	0	0.573158	Stage_a	0.573158	#N/A	#N/A
SURF2.2	3.3e-27	0.572993	Stage_c	0.572993	spermatogonia	#N/A
RPL36AL.1	8.45e-117	0.572355	Stage_b	0.572355	#N/A	#N/A
STX8.2	1.52e-21	0.572188	Stage_c	0.572188	#N/A	#N/A
PBK	2.19e-209	0.572179	Stage_c	0.572179	spermatocyte	#N/A
ARHGEF10	0	0.57098	Stage_a	0.57098	#N/A	#N/A
DRAP1.1	2.47e-115	0.570253	Stage_b	0.570253	#N/A	#N/A
AIFM1.2	5.21e-37	0.570147	Stage_c	0.570147	#N/A	#N/A
LINC00929	2.82e-222	0.570078	Stage_c	0.570078	spermatid	#N/A
CUL9.2	7.2e-28	0.569741	Stage_c	0.569741	spermatid	#N/A
NDUFA4.1	3.85e-192	0.569676	Stage_b	0.569676	myoid_cells_b	#N/A
PSMC1.2	7.95e-13	0.569612	Stage_c	0.569612	spermatid	#N/A
FAU.1	0	0.569502	Stage_b	0.569502	myoid_cells_b	#N/A
TSC22D1.2	1.52e-49	0.569342	Stage_c	0.569342	endotheliocyte	#N/A
ZEB2	0	0.56916	Stage_a	0.56916	macrophages	#N/A
MAATS1	4.87e-101	0.569117	Stage_c	0.569117	spermatid	#N/A
MORN3	2.44e-151	0.569031	Stage_c	0.569031	spermatid	#N/A
TMEM176B.1	6.4e-10	0.569031	Stage_b	0.569031	Sertoli_cells	#N/A
NDUFB7.1	1.14e-79	0.568703	Stage_b	0.568703	spermatogonia	#N/A
JMJD6	0	0.568639	Stage_a	0.568639	#N/A	#N/A
PRPH	9.23e-198	0.568462	Stage_c	0.568462	spermatocyte	YES
RHOC.1	9.91e-29	0.568353	Stage_b	0.568353	#N/A	#N/A
DDX3X	0	0.56751	Stage_a	0.56751	#N/A	#N/A
AZIN1-AS1	4.32e-79	0.56608	Stage_c	0.56608	spermatid	#N/A
MLLT4	0	0.56602	Stage_a	0.56602	#N/A	YES
ICA1.2	1.5e-30	0.565981	Stage_c	0.565981	spermatid	#N/A
UBTD2.2	4.98e-29	0.565291	Stage_c	0.565291	spermatid	#N/A
NDUFC1.1	7.7e-65	0.565112	Stage_b	0.565112	spermatocyte	#N/A
KAT6B	0	0.565013	Stage_a	0.565013	#N/A	#N/A
MSI2	0	0.565008	Stage_a	0.565008	Sertoli_cells	#N/A
EQTN	4.65e-217	0.564787	Stage_c	0.564787	spermatid	#N/A
NAMPT	0	0.564623	Stage_a	0.564623	macrophages	#N/A
KLF2	0	0.56433	Stage_a	0.56433	myoid_cells_b	#N/A
KLHL7.2	6.55e-27	0.564024	Stage_c	0.564024	spermatid	YES
NDUFV3.2	7.38e-16	0.563455	Stage_c	0.563455	spermatocyte	#N/A
GABPB1-AS1	0	0.563312	Stage_a	0.563312	#N/A	#N/A
RAC3.1	8.53e-08	0.562379	Stage_b	0.562379	spermatogonia	#N/A
TUBG1.2	5.52e-33	0.562158	Stage_c	0.562158	spermatid	#N/A
OLAH	2.15e-188	0.561872	Stage_c	0.561872	spermatid	YES
SEC11A	2.6e-38	0.561462	Stage_b	0.561462	#N/A	#N/A
SCAF11	0	0.561114	Stage_a	0.561114	#N/A	#N/A
ZNF791	0	0.560869	Stage_a	0.560869	#N/A	#N/A
SLC2A3	0	0.560708	Stage_a	0.560708	endotheliocyte	#N/A
SMS.1	3.43e-12	0.560542	Stage_b	0.560542	spermatogonia	#N/A
CCDC90B.2	3.42e-13	0.560453	Stage_c	0.560453	spermatocyte	YES
UBB.2	6.55e-190	0.560064	Stage_c	0.560064	spermatocyte	#N/A
MRPL36.2	3.92e-15	0.559841	Stage_c	0.559841	#N/A	#N/A
CHD6	0	0.55957	Stage_a	0.55957	#N/A	#N/A
VEGFA	0	0.558694	Stage_a	0.558694	macrophages	#N/A
PRSS54	4.82e-184	0.558598	Stage_c	0.558598	spermatid	#N/A
RUFY3	0	0.558534	Stage_a	0.558534	#N/A	YES
ODF1	9.9e-114	0.557826	Stage_c	0.557826	spermatid	#N/A
KLHDC9.1	1.46e-58	0.557295	Stage_c	0.557295	spermatocyte	#N/A
GPATCH2L	0	0.557077	Stage_a	0.557077	#N/A	#N/A
MTX1.2	1.15e-22	0.556669	Stage_c	0.556669	spermatid	#N/A
ATP5C1.1	7.35e-82	0.556015	Stage_b	0.556015	Sertoli_cells	#N/A
EDF1.1	6.71e-88	0.555648	Stage_b	0.555648	#N/A	#N/A
CCDC188	1.32e-235	0.555557	Stage_c	0.555557	spermatid	#N/A
ACE2.2	1.06e-33	0.555123	Stage_c	0.555123	#N/A	#N/A
SERPINB6.1	7.52e-16	0.555074	Stage_c	0.555074	spermatid	YES
VWA3B	9.82e-229	0.554578	Stage_c	0.554578	spermatid	#N/A
FAM195A.2	6.6e-15	0.554423	Stage_c	0.554423	#N/A	#N/A
DDX25	1.5e-116	0.554362	Stage_c	0.554362	spermatocyte	#N/A
TEKT2	2.05e-215	0.554199	Stage_c	0.554199	spermatid	#N/A
MAT2A	0	0.554083	Stage_a	0.554083	#N/A	#N/A
TBC1D21	9.34e-217	0.55357	Stage_c	0.55357	spermatid	#N/A
IL11RA.1	8.11e-15	0.552708	Stage_b	0.552708	Sertoli_cells	#N/A
C5orf52	1.16e-228	0.552092	Stage_c	0.552092	spermatid	#N/A
AMH.1	9.76e-109	0.55163	Stage_b	0.55163	Sertoli_cells	#N/A
ATP6V0A1	0	0.550642	Stage_a	0.550642	#N/A	#N/A
PHOSPHO1	2.73e-201	0.550614	Stage_c	0.550614	spermatid	YES
ROMO1.1	8.12e-41	0.550113	Stage_b	0.550113	#N/A	#N/A
TIMM13	2.19e-22	0.550026	Stage_b	0.550026	#N/A	YES
MMP28.1	4.55e-114	0.549918	Stage_c	0.549918	#N/A	#N/A
ESPN.2	7.72e-80	0.54967	Stage_c	0.54967	#N/A	#N/A
SERPINF1.1	7.87e-142	0.549314	Stage_b	0.549314	Leydig_cells	#N/A
TIPARP-AS1	4.59e-66	0.549304	Stage_c	0.549304	spermatid	#N/A
CALD1.2	1.08e-15	0.549216	Stage_c	0.549216	myoid_cells_b	#N/A
AKAP1.2	7.15e-27	0.549125	Stage_c	0.549125	spermatid	YES
GRK4.2	4.85e-49	0.547424	Stage_c	0.547424	spermatocyte	YES
LYZL6	1.78e-194	0.546805	Stage_c	0.546805	spermatid	#N/A
ARID4A	0	0.546014	Stage_a	0.546014	#N/A	#N/A
POGZ	0	0.546	Stage_a	0.546	#N/A	#N/A
TIPARP	0	0.545554	Stage_a	0.545554	#N/A	#N/A
ZNF677.2	0.0002591	0.545477	Stage_c	0.545477	spermatid	#N/A
DDI1	2.23e-231	0.545273	Stage_c	0.545273	spermatid	#N/A
COX5B.1	3.88e-166	0.544933	Stage_b	0.544933	spermatogonia	#N/A
ADD3.2	1.22e-23	0.544793	Stage_c	0.544793	myoid_cells_a	#N/A
UXT.1	2.98e-07	0.544738	Stage_b	0.544738	#N/A	#N/A
USP15	0	0.544623	Stage_a	0.544623	#N/A	YES
STARD10.2	1.93e-17	0.544502	Stage_c	0.544502	spermatid	#N/A
ACRV1	3.44e-151	0.544447	Stage_c	0.544447	spermatid	#N/A
IQGAP1	0	0.54382	Stage_a	0.54382	macrophages	#N/A
PHKG2.2	8.73e-28	0.54356	Stage_c	0.54356	spermatocyte	#N/A
DSTN.2	3.03e-26	0.542853	Stage_c	0.542853	myoid_cells_b	#N/A
EFCAB11.2	3.3e-39	0.542794	Stage_c	0.542794	spermatid	YES
PIH1D2	3.23e-139	0.542758	Stage_c	0.542758	spermatocyte	#N/A
ZMAT1	0	0.542128	Stage_a	0.542128	#N/A	YES
PIN1.1	4.86e-21	0.54208	Stage_c	0.54208	#N/A	#N/A
ZNF295-AS1	2.23e-246	0.541919	Stage_c	0.541919	spermatid	#N/A
PRSS58	1.88e-200	0.541767	Stage_c	0.541767	spermatid	#N/A
RP11-493E12.1	2.44e-253	0.541655	Stage_c	0.541655	spermatid	#N/A
RANGAP1.2	4.09e-17	0.541615	Stage_c	0.541615	spermatid	#N/A
2020-03-10	9.36e-147	0.540525	Stage_c	0.540525	spermatid	#N/A
RP11-399E6.1	8.99e-242	0.540425	Stage_c	0.540425	#N/A	#N/A
C11orf1.2	3.96e-15	0.539779	Stage_c	0.539779	spermatid	#N/A
TTC19	0	0.539548	Stage_a	0.539548	#N/A	#N/A
SLIT1-AS1	1.25e-227	0.539108	Stage_c	0.539108	spermatid	#N/A
MT-ND6	0	0.538966	Stage_a	0.538966	#N/A	#N/A
HUWE1	0	0.538861	Stage_a	0.538861	Sertoli_cells	#N/A
UCHL3.2	8.58e-20	0.538826	Stage_c	0.538826	spermatocyte	#N/A
TF.2	3.01e-66	0.538484	Stage_c	0.538484	#N/A	#N/A
RORA.2	4.57e-17	0.538322	Stage_c	0.538322	#N/A	#N/A
LRRC71	2.17e-170	0.538298	Stage_c	0.538298	spermatid	#N/A
RP11-146F11.1	2.54e-114	0.537679	Stage_c	0.537679	spermatid	#N/A
MIR7515HG	8.96e-229	0.537544	Stage_c	0.537544	spermatid	#N/A
C8orf88.2	2.22e-29	0.537373	Stage_c	0.537373	spermatocyte	#N/A
TAF9.2	1.97e-10	0.537205	Stage_c	0.537205	spermatocyte	#N/A
PRPS2.2	6.64e-16	0.537034	Stage_c	0.537034	myoid_cells_a	#N/A
PDE1A	7.37e-201	0.536879	Stage_c	0.536879	spermatid	#N/A
RB1CC1	0	0.536839	Stage_a	0.536839	spermatocyte	#N/A
MEX3D.2	0.00833773	0.536633	Stage_c	0.536633	spermatid	YES
FNIP1	0	0.536587	Stage_a	0.536587	#N/A	#N/A
ZFP36L2	0	0.536407	Stage_a	0.536407	Leydig_cells	#N/A
CHPT1.1	4.22e-79	0.536301	Stage_c	0.536301	spermatocyte	#N/A
HOOK1.2	1.86e-05	0.536078	Stage_c	0.536078	spermatid	#N/A
PLCE1	0	0.53584	Stage_a	0.53584	#N/A	#N/A
UFD1L.2	3.19e-19	0.535724	Stage_c	0.535724	spermatid	#N/A
ARMC12	4.47e-132	0.534924	Stage_c	0.534924	spermatid	#N/A
GNG5.1	5.32e-70	0.534898	Stage_b	0.534898	#N/A	#N/A
DBF4.2	2.69e-06	0.534805	Stage_c	0.534805	spermatocyte	#N/A
AP2M1.1	1.33e-53	0.534752	Stage_b	0.534752	#N/A	#N/A
TCEB2.2	1.76e-72	0.534547	Stage_c	0.534547	spermatogonia	#N/A
HINT1.2	6.34e-36	0.534462	Stage_c	0.534462	spermatocyte	#N/A
NAA38.2	5.21e-09	0.534075	Stage_c	0.534075	spermatid	#N/A
SPAG6	2.14e-78	0.53381	Stage_c	0.53381	spermatocyte	#N/A
KIF5C	0	0.5334	Stage_a	0.5334	spermatid	#N/A
ITFG1-AS1	1.93e-206	0.532808	Stage_c	0.532808	spermatocyte	#N/A
MCHR2-AS1	1.64e-240	0.53244	Stage_c	0.53244	spermatocyte	#N/A
RP11-242D8.1	0	0.53233	Stage_a	0.53233	#N/A	#N/A
FAM187B	5.3e-201	0.532317	Stage_c	0.532317	spermatid	#N/A
CAPZB.2	8.16e-27	0.532263	Stage_c	0.532263	spermatid	#N/A
SPANXB1	1.16e-190	0.531907	Stage_c	0.531907	spermatid	#N/A
KDELR2.2	5.71e-07	0.531601	Stage_c	0.531601	spermatocyte	#N/A
FAM166A	2.09e-195	0.53145	Stage_c	0.53145	spermatid	#N/A
SH3GLB1.2	5e-08	0.531396	Stage_c	0.531396	spermatocyte	#N/A
OBP2B.2	5.25e-39	0.531258	Stage_c	0.531258	#N/A	YES
ANKRD36C	0	0.531207	Stage_a	0.531207	#N/A	#N/A
SSR2.1	2.46e-10	0.531205	Stage_b	0.531205	#N/A	#N/A
PRSS37	2.44e-201	0.530965	Stage_c	0.530965	spermatid	YES
TRABD2A	1.61e-196	0.530548	Stage_c	0.530548	spermatid	#N/A
RGPD4-AS1	6.03e-219	0.530405	Stage_c	0.530405	spermatid	#N/A
TAX1BP3.1	0.000139094	0.529755	Stage_b	0.529755	#N/A	#N/A
FAM96B.1	1.54e-34	0.529501	Stage_b	0.529501	spermatogonia	#N/A
GOLGA4	0	0.529438	Stage_a	0.529438	spermatocyte	#N/A
LRRC27.1	6.51e-61	0.529374	Stage_c	0.529374	spermatid	#N/A
CAMLG.2	8.87e-06	0.529217	Stage_c	0.529217	spermatid	YES
CYB5D1	0	0.529068	Stage_a	0.529068	#N/A	#N/A
CHD2	0	0.528545	Stage_a	0.528545	#N/A	#N/A
CCDC185	2.67e-203	0.528241	Stage_c	0.528241	spermatid	#N/A
ATP5O.1	3.3e-30	0.528198	Stage_b	0.528198	#N/A	#N/A
UQCR10.1	1.53e-127	0.528075	Stage_b	0.528075	spermatocyte	#N/A
GSTP1.1	3.49e-19	0.527806	Stage_b	0.527806	myoid_cells_b	#N/A
DYDC1	1.59e-191	0.527631	Stage_c	0.527631	spermatocyte	#N/A
ERH.1	3.43e-41	0.527325	Stage_b	0.527325	#N/A	#N/A
BPTF	0	0.526966	Stage_a	0.526966	#N/A	#N/A
PRPF4B	0	0.526749	Stage_a	0.526749	Sertoli_cells	YES
TNRC6A	0	0.526568	Stage_a	0.526568	#N/A	#N/A
APOA1.1	1.66e-296	0.526537	Stage_b	0.526537	Sertoli_cells	#N/A
EID1.1	6.23e-198	0.526008	Stage_b	0.526008	Sertoli_cells	#N/A
VIM.1	3.01e-292	0.525932	Stage_b	0.525932	Leydig_cells	#N/A
DUSP8	0	0.52588	Stage_a	0.52588	#N/A	#N/A
SUN5	4.75e-210	0.525877	Stage_c	0.525877	spermatid	#N/A
LSM10.2	1.21e-19	0.52568	Stage_c	0.52568	#N/A	#N/A
CCDC62	2.97e-129	0.525563	Stage_c	0.525563	spermatocyte	#N/A
MAGED2	1.58e-103	0.525409	Stage_b	0.525409	myoid_cells_a	#N/A
GOSR2.2	1.36e-39	0.525405	Stage_c	0.525405	spermatid	YES
PSME1.1	0.000584428	0.525347	Stage_b	0.525347	endotheliocyte	#N/A
TSSK3	3.99e-103	0.525223	Stage_c	0.525223	spermatid	#N/A
GADD45G	0	0.524687	Stage_a	0.524687	Leydig_cells	#N/A
C15orf48.1	1.95e-38	0.5244	Stage_c	0.5244	spermatocyte	#N/A
RBM26	0	0.523867	Stage_a	0.523867	#N/A	#N/A
UBL5.1	2.12e-133	0.523411	Stage_b	0.523411	spermatogonia	#N/A
EPM2AIP1	0	0.523225	Stage_a	0.523225	#N/A	#N/A
IQCF6	6.68e-227	0.522961	Stage_c	0.522961	spermatid	#N/A
PRDX1.1	9.93e-132	0.522822	Stage_b	0.522822	spermatogonia	YES
GGN	3.06e-169	0.522171	Stage_c	0.522171	spermatid	#N/A
CLTA	8.05e-40	0.522046	Stage_b	0.522046	#N/A	#N/A
PFN4	2.63e-175	0.521919	Stage_c	0.521919	spermatocyte	#N/A
REG3G	2.45e-80	0.521854	Stage_c	0.521854	#N/A	#N/A
TUBB4B.1	1.08e-73	0.521423	Stage_c	0.521423	spermatocyte	YES
PSMD8.2	6.85e-15	0.521229	Stage_c	0.521229	spermatocyte	YES
PHIP	0	0.520766	Stage_a	0.520766	#N/A	#N/A
FBXL20	0	0.520282	Stage_a	0.520282	#N/A	YES
TXNL4A.2	1.12e-09	0.520043	Stage_c	0.520043	#N/A	#N/A
LAPTM4A.1	6.47e-237	0.519789	Stage_b	0.519789	#N/A	YES
EIF4A1	0	0.519688	Stage_a	0.519688	#N/A	YES
RANBP2	0	0.519376	Stage_a	0.519376	#N/A	#N/A
TNP2	3.7e-176	0.51929	Stage_c	0.51929	spermatid	#N/A
C2orf74.2	2.68e-19	0.519191	Stage_c	0.519191	spermatid	YES
SYPL1.2	1.55e-07	0.519065	Stage_c	0.519065	spermatocyte	#N/A
C1orf122.1	1.8e-18	0.518862	Stage_c	0.518862	Sertoli_cells	#N/A
TMA7.1	7.12e-182	0.518861	Stage_b	0.518861	spermatogonia	#N/A
S100A16.1	1.34e-31	0.518377	Stage_b	0.518377	Sertoli_cells	#N/A
CCDC28B.1	1.05e-15	0.518049	Stage_c	0.518049	Sertoli_cells	#N/A
TEX36	6.24e-233	0.517726	Stage_c	0.517726	spermatid	#N/A
BDP1	0	0.516465	Stage_a	0.516465	#N/A	#N/A
ISCU.1	7.16e-35	0.515973	Stage_b	0.515973	#N/A	#N/A
NEDD9	0	0.515724	Stage_a	0.515724	#N/A	YES
PEBP1.1	0	0.514524	Stage_b	0.514524	Sertoli_cells	#N/A
SRP9.1	3.54e-27	0.514512	Stage_b	0.514512	#N/A	#N/A
EPHA2	0	0.514126	Stage_a	0.514126	#N/A	#N/A
MT1X.2	9.6e-18	0.513753	Stage_c	0.513753	myoid_cells_b	#N/A
IFITM1	4.94e-29	0.513329	Stage_b	0.513329	endotheliocyte	#N/A
LYAR.2	2.99e-06	0.51327	Stage_c	0.51327	spermatocyte	YES
ENPP5.2	1.24e-55	0.513204	Stage_c	0.513204	#N/A	#N/A
CT83	2.92e-212	0.512871	Stage_c	0.512871	spermatid	#N/A
PSORS1C1	1.4e-210	0.512485	Stage_c	0.512485	spermatocyte	#N/A
NIPBL	0	0.512304	Stage_a	0.512304	#N/A	#N/A
PLCD1.2	1.27e-36	0.511491	Stage_c	0.511491	#N/A	#N/A
PKM.2	1.72e-32	0.511288	Stage_c	0.511288	#N/A	#N/A
SYCE3	6.96e-149	0.511183	Stage_c	0.511183	spermatocyte	#N/A
PAFAH1B1.1	5.58e-11	0.511085	Stage_c	0.511085	spermatid	#N/A
PPA1.1	3.61e-21	0.510826	Stage_c	0.510826	spermatogonia	#N/A
RP11-126O1.2	5.94e-229	0.510615	Stage_c	0.510615	spermatid	#N/A
NR6A1	0	0.510237	Stage_a	0.510237	spermatogonia	#N/A
GLIPR1L2	3.59e-83	0.510103	Stage_c	0.510103	spermatocyte	#N/A
ZNF518A	0	0.510018	Stage_a	0.510018	spermatogonia	#N/A
ZNF431	0	0.509829	Stage_a	0.509829	#N/A	#N/A
ZNF649-AS1	3.38e-229	0.509213	Stage_c	0.509213	spermatid	YES
ELOF1.2	1.64e-12	0.509209	Stage_c	0.509209	spermatocyte	#N/A
FKBP5.2	1.6e-13	0.508754	Stage_c	0.508754	#N/A	YES
SSMEM1	1.73e-189	0.507757	Stage_c	0.507757	spermatid	#N/A
ITM2B.1	1.77e-126	0.50764	Stage_b	0.50764	Leydig_cells	#N/A
ATPIF1.2	1.21e-29	0.507171	Stage_c	0.507171	spermatocyte	#N/A
AC006019.3	7.1e-199	0.506917	Stage_c	0.506917	spermatid	YES
PPP1R36	2.5e-168	0.506845	Stage_c	0.506845	spermatocyte	#N/A
TCEA3.1	0.00349709	0.506506	Stage_b	0.506506	Sertoli_cells	YES
RNF7.1	1.04e-11	0.506202	Stage_c	0.506202	#N/A	YES
MAP1B	0	0.506149	Stage_a	0.506149	Sertoli_cells	#N/A
TUBA1C.1	3.59e-99	0.506104	Stage_c	0.506104	#N/A	#N/A
CEP95	0	0.505575	Stage_a	0.505575	#N/A	YES
HBEGF	0	0.505185	Stage_a	0.505185	macrophages	#N/A
CCDC14	0	0.505056	Stage_a	0.505056	#N/A	#N/A
RNF32	1.24e-109	0.504877	Stage_c	0.504877	spermatocyte	#N/A
SNX6.2	1.12e-07	0.504876	Stage_c	0.504876	spermatogonia	#N/A
SNHG8.2	9.82e-17	0.504291	Stage_c	0.504291	endotheliocyte	#N/A
MYL12B.1	1.27e-155	0.504225	Stage_b	0.504225	Sertoli_cells	#N/A
PPIB.1	1.59e-28	0.504109	Stage_b	0.504109	myoid_cells_a	#N/A
PTMS.1	9.46e-05	0.503799	Stage_b	0.503799	Leydig_cells	#N/A
FILIP1L	0	0.503625	Stage_a	0.503625	myoid_cells_b	#N/A
FAM8A1.2	5.31e-09	0.50337	Stage_c	0.50337	spermatid	#N/A
OSCP1	4.16e-53	0.502869	Stage_c	0.502869	spermatocyte	#N/A
TRIM55.1	8.13e-06	0.502439	Stage_b	0.502439	Sertoli_cells	#N/A
ABI2	0	0.502387	Stage_a	0.502387	#N/A	#N/A
CLGN	1.14e-86	0.501605	Stage_c	0.501605	spermatocyte	#N/A
LAPTM4B.2	2.29e-09	0.501597	Stage_c	0.501597	Sertoli_cells	#N/A
LENG8	0	0.501319	Stage_a	0.501319	#N/A	YES
WDFY2	0	0.50118	Stage_a	0.50118	#N/A	#N/A
CUL3.2	1.94e-05	0.501022	Stage_c	0.501022	spermatocyte	#N/A
PPP1R1C	9.8e-188	0.500844	Stage_c	0.500844	spermatocyte	#N/A
DOCK5	0	0.500478	Stage_a	0.500478	#N/A	#N/A
INSR	0	0.500304	Stage_a	0.500304	#N/A	#N/A
KLF9	0	0.500219	Stage_a	0.500219	#N/A	#N/A
PARK7.1	5.97e-58	0.500204	Stage_b	0.500204	spermatogonia	#N/A
RP11-434D9.1	7.73e-237	0.500026	Stage_c	0.500026	#N/A	#N/A
GALNTL5	1.12e-204	0.499782	Stage_c	0.499782	spermatid	#N/A
MBD3L1	2.22e-189	0.499777	Stage_c	0.499777	spermatid	#N/A
TMEM97	5.16e-32	0.499711	Stage_b	0.499711	Sertoli_cells	YES
SPCS1.1	7.54e-12	0.499569	Stage_c	0.499569	spermatocyte	#N/A
SPAG16.1	1.18e-13	0.49937	Stage_c	0.49937	#N/A	#N/A
NDUFA2.1	3.96e-35	0.499124	Stage_b	0.499124	#N/A	#N/A
CAPN3	1.57e-77	0.499004	Stage_c	0.499004	spermatid	#N/A
C11orf31.1	4.41e-39	0.498017	Stage_b	0.498017	spermatogonia	#N/A
CSNK2A2.2	3.45e-09	0.497929	Stage_c	0.497929	spermatid	#N/A
C7orf50.1	8.38e-18	0.49786	Stage_c	0.49786	#N/A	#N/A
CXorf65	4.88e-192	0.49761	Stage_c	0.49761	spermatid	#N/A
PPDPF.1	2.37e-49	0.497283	Stage_b	0.497283	spermatogonia	#N/A
DDX3Y	0	0.49707	Stage_a	0.49707	#N/A	#N/A
TRPM3	0	0.496993	Stage_a	0.496993	#N/A	#N/A
ATP1B3.2	0.000166589	0.496902	Stage_c	0.496902	spermatogonia	#N/A
RNASEH2C.1	0.000840552	0.496879	Stage_b	0.496879	#N/A	#N/A
NFKB2	0	0.496577	Stage_a	0.496577	#N/A	#N/A
SVIL	0	0.496201	Stage_a	0.496201	myoid_cells_a	#N/A
LSM7.1	6.37e-13	0.495647	Stage_b	0.495647	spermatogonia	#N/A
GSKIP.2	6.97e-26	0.495549	Stage_c	0.495549	spermatid	#N/A
ARAP2	0	0.495416	Stage_a	0.495416	Sertoli_cells	#N/A
CELF1	0	0.49535	Stage_a	0.49535	#N/A	YES
LINC00658	1.21e-192	0.495332	Stage_c	0.495332	spermatid	#N/A
C7orf61.2	8.42e-20	0.494922	Stage_c	0.494922	spermatid	YES
PLXNA3	0	0.49459	Stage_a	0.49459	#N/A	YES
GAPDH.1	7.41e-253	0.494001	Stage_b	0.494001	spermatogonia	#N/A
CA2	1.23e-178	0.493922	Stage_c	0.493922	spermatid	#N/A
ATP5D.1	1.18e-30	0.493323	Stage_b	0.493323	#N/A	#N/A
IFI27L1.2	1.65e-47	0.493117	Stage_c	0.493117	Sertoli_cells	YES
SCOC.2	0.000101018	0.493085	Stage_c	0.493085	spermatid	#N/A
KDM2A	0	0.49284	Stage_a	0.49284	#N/A	#N/A
PPIA.1	3.77e-184	0.49265	Stage_b	0.49265	Sertoli_cells	#N/A
TXN.1	1.85e-08	0.492145	Stage_b	0.492145	Leydig_cells	#N/A
ETNK2.2	1.22e-07	0.492127	Stage_c	0.492127	spermatid	#N/A
SOX4	0	0.491527	Stage_a	0.491527	spermatogonia	#N/A
AAK1	0	0.491501	Stage_a	0.491501	macrophages	#N/A
NUP58	0	0.491473	Stage_a	0.491473	#N/A	#N/A
ADM	0	0.490871	Stage_a	0.490871	#N/A	YES
RANGRF.2	7.34e-17	0.490399	Stage_c	0.490399	spermatocyte	#N/A
C14orf1.1	2.68e-14	0.490287	Stage_c	0.490287	#N/A	YES
ZMYND8	0	0.490166	Stage_a	0.490166	Sertoli_cells	YES
PLCZ1	9.38e-179	0.48976	Stage_c	0.48976	spermatid	#N/A
TNFAIP6	2.97e-184	0.489742	Stage_c	0.489742	spermatid	#N/A
TRAPPC1.1	3.74e-13	0.489645	Stage_b	0.489645	Sertoli_cells	#N/A
ATG3.2	3.88e-05	0.489594	Stage_c	0.489594	spermatocyte	#N/A
PMAIP1	0	0.489222	Stage_a	0.489222	macrophages	YES
NR0B1.2	3.3e-35	0.488907	Stage_c	0.488907	#N/A	#N/A
SNRPN.1	9.43e-11	0.488823	Stage_b	0.488823	#N/A	#N/A
TUBB.1	1.01e-63	0.488135	Stage_b	0.488135	Leydig_cells	#N/A
BAG3	0	0.487877	Stage_a	0.487877	#N/A	#N/A
TTC14	0	0.487484	Stage_a	0.487484	#N/A	#N/A
TMEM70.2	4.8e-25	0.487306	Stage_c	0.487306	#N/A	#N/A
RNF19A	0	0.487004	Stage_a	0.487004	#N/A	#N/A
RTFDC1.2	1.25e-08	0.486558	Stage_c	0.486558	#N/A	#N/A
U2AF1	0	0.486184	Stage_a	0.486184	#N/A	#N/A
BMPR2	0	0.485898	Stage_a	0.485898	Sertoli_cells	#N/A
WDR83OS.1	1.51e-33	0.485453	Stage_b	0.485453	Sertoli_cells	#N/A
ATP5J.1	5.25e-84	0.48541	Stage_b	0.48541	#N/A	#N/A
COX7A2L.1	3.02e-07	0.485348	Stage_b	0.485348	spermatogonia	#N/A
RAB11FIP4.2	3.52e-21	0.485241	Stage_c	0.485241	spermatid	#N/A
KDM3A	0	0.484985	Stage_a	0.484985	#N/A	YES
MYL9.1	6.28e-30	0.484866	Stage_b	0.484866	myoid_cells_b	#N/A
SLC16A3.2	6.19e-52	0.484534	Stage_c	0.484534	#N/A	#N/A
TPGS2.2	2.17e-08	0.48425	Stage_c	0.48425	spermatocyte	#N/A
ZCRB1.2	1.83e-06	0.48389	Stage_c	0.48389	spermatocyte	YES
MAGEH1.2	4.47e-22	0.483809	Stage_c	0.483809	#N/A	#N/A
PCAT6	3.62e-35	0.483478	Stage_c	0.483478	spermatid	#N/A
CUTA.1	5.49e-08	0.483363	Stage_b	0.483363	#N/A	#N/A
WDR53	8.63e-81	0.48313	Stage_c	0.48313	spermatocyte	#N/A
BRK1.1	2.27e-40	0.482615	Stage_b	0.482615	#N/A	#N/A
NPM1.1	2.77e-188	0.482476	Stage_b	0.482476	#N/A	#N/A
TNFAIP8L1	1.47e-41	0.482209	Stage_c	0.482209	spermatid	#N/A
RAB11A.2	7.64e-13	0.482158	Stage_c	0.482158	spermatocyte	#N/A
EP300	0	0.481723	Stage_a	0.481723	#N/A	#N/A
EIF3K	4.12e-09	0.481605	Stage_b	0.481605	#N/A	#N/A
LACTB2.2	4.13e-25	0.48148	Stage_c	0.48148	spermatocyte	#N/A
ALDH2.2	5.9e-10	0.480746	Stage_c	0.480746	#N/A	YES
PLIN2.2	4.28e-26	0.4807	Stage_c	0.4807	#N/A	#N/A
CITED1.2	2.92e-101	0.480659	Stage_c	0.480659	Sertoli_cells	#N/A
LONRF2	0	0.480603	Stage_a	0.480603	#N/A	#N/A
SEMA6A	0	0.480589	Stage_a	0.480589	Sertoli_cells	#N/A
ARID1A	0	0.48009	Stage_a	0.48009	#N/A	YES
NDUFB1.1	3.67e-18	0.47778	Stage_b	0.47778	#N/A	YES
ACTN4	0	0.477711	Stage_a	0.477711	myoid_cells_b	#N/A
C14orf166.2	5.21e-52	0.477611	Stage_c	0.477611	#N/A	#N/A
EIF3H.1	9.41e-22	0.477158	Stage_b	0.477158	spermatogonia	#N/A
NDUFB8.1	1.6e-16	0.477126	Stage_b	0.477126	#N/A	#N/A
C11orf65	6.54e-63	0.477059	Stage_c	0.477059	spermatid	#N/A
UBA6	0	0.476403	Stage_a	0.476403	#N/A	#N/A
LINC01304	2.75e-206	0.476032	Stage_c	0.476032	spermatid	#N/A
ACE.2	5.16e-29	0.47597	Stage_c	0.47597	spermatid	#N/A
HERPUD1	0	0.475569	Stage_a	0.475569	macrophages	#N/A
PSMA7.1	1.15e-27	0.475093	Stage_b	0.475093	#N/A	#N/A
CAST.2	5.12e-15	0.474998	Stage_c	0.474998	spermatid	YES
FMNL2	0	0.474788	Stage_a	0.474788	#N/A	#N/A
FBXO39	5.29e-152	0.474776	Stage_c	0.474776	spermatid	YES
TMEM41B	0	0.474731	Stage_a	0.474731	#N/A	#N/A
ACTL10	6.65e-201	0.474488	Stage_c	0.474488	spermatid	YES
EMC6.2	8.34e-07	0.474406	Stage_c	0.474406	#N/A	#N/A
WNK3.2	3.5e-09	0.474379	Stage_c	0.474379	#N/A	#N/A
PSMA4.2	0.000909249	0.474362	Stage_c	0.474362	spermatocyte	#N/A
RPS27L.1	0.00769533	0.474259	Stage_b	0.474259	#N/A	#N/A
SERTAD2	0	0.47406	Stage_a	0.47406	#N/A	YES
SRSF9.1	4.32e-84	0.473324	Stage_b	0.473324	Sertoli_cells	#N/A
GABARAPL2	4.01e-26	0.473236	Stage_b	0.473236	spermatogonia	#N/A
GOLGA8B	0	0.473222	Stage_a	0.473222	#N/A	#N/A
BRWD1-AS2	2.31e-147	0.47312	Stage_c	0.47312	spermatid	#N/A
SF3B6.1	5.65e-16	0.473076	Stage_b	0.473076	#N/A	#N/A
SPTY2D1	0	0.473076	Stage_a	0.473076	#N/A	#N/A
CTSV	2.8e-45	0.47298	Stage_b	0.47298	Sertoli_cells	#N/A
ATP5H	1.07e-07	0.472921	Stage_b	0.472921	#N/A	#N/A
SETD2	0	0.472772	Stage_a	0.472772	#N/A	#N/A
CTNNA2	2.65e-71	0.472679	Stage_c	0.472679	spermatid	#N/A
PPDPF.2	1.11e-33	0.472266	Stage_c	0.472266	spermatogonia	#N/A
C7orf34	1.71e-198	0.471975	Stage_c	0.471975	spermatid	#N/A
CLDN11.1	1.55e-20	0.471798	Stage_c	0.471798	Sertoli_cells	#N/A
AKAP8L	0	0.471719	Stage_a	0.471719	#N/A	#N/A
C20orf173	9.68e-196	0.471364	Stage_c	0.471364	spermatid	#N/A
COPE.2	1.14e-103	0.470114	Stage_c	0.470114	Sertoli_cells	#N/A
C1QTNF3	1.99e-92	0.469702	Stage_c	0.469702	spermatid	#N/A
ABCA8	0	0.469554	Stage_a	0.469554	Leydig_cells	#N/A
ZNF207	0	0.469424	Stage_a	0.469424	#N/A	#N/A
FN3K	0	0.469316	Stage_a	0.469316	#N/A	#N/A
SAT1	0	0.469244	Stage_a	0.469244	macrophages	#N/A
SMG1	0	0.468903	Stage_a	0.468903	#N/A	#N/A
TMEM191B	8.83e-87	0.468642	Stage_c	0.468642	spermatid	YES
ERP29.2	3.79e-10	0.46818	Stage_c	0.46818	#N/A	#N/A
MRPS25.2	6.46e-06	0.46816	Stage_c	0.46816	spermatocyte	YES
PRDX2.1	8.76e-05	0.467712	Stage_b	0.467712	Leydig_cells	#N/A
HPRT1.2	1.79e-30	0.467681	Stage_c	0.467681	Sertoli_cells	#N/A
PPP1R14A.2	1.23e-29	0.467078	Stage_c	0.467078	myoid_cells_b	#N/A
NDUFB9.1	7.19e-22	0.466958	Stage_c	0.466958	#N/A	#N/A
SRGAP1	0	0.466574	Stage_a	0.466574	#N/A	#N/A
SMCO4.2	7.92e-31	0.466002	Stage_c	0.466002	#N/A	#N/A
CWC15.2	0.000974237	0.465798	Stage_c	0.465798	spermatid	#N/A
ERICH3	4.78e-160	0.465742	Stage_c	0.465742	spermatid	YES
SELK.2	2.85e-25	0.465734	Stage_c	0.465734	#N/A	#N/A
LAMTOR4	4.3e-09	0.465618	Stage_b	0.465618	#N/A	#N/A
ERF	0	0.465386	Stage_a	0.465386	#N/A	#N/A
PARD6A	4.92e-50	0.465258	Stage_c	0.465258	spermatid	YES
ZBBX	2.83e-151	0.465242	Stage_c	0.465242	spermatid	#N/A
FIS1.1	2.43e-24	0.465124	Stage_b	0.465124	spermatogonia	#N/A
ID2	0	0.464675	Stage_a	0.464675	macrophages	#N/A
VPS13C	0	0.464667	Stage_a	0.464667	macrophages	#N/A
MLXIPL	0	0.464178	Stage_a	0.464178	#N/A	#N/A
NDUFB4.2	1.42e-16	0.464118	Stage_c	0.464118	#N/A	#N/A
CFLAR	0	0.464101	Stage_a	0.464101	macrophages	#N/A
COX7B	4.41e-10	0.464022	Stage_b	0.464022	myoid_cells_b	#N/A
ABHD1	1.82e-123	0.463688	Stage_c	0.463688	spermatid	#N/A
RBP1.1	5.14e-28	0.463634	Stage_b	0.463634	Sertoli_cells	#N/A
NDUFB5	8.35e-08	0.463453	Stage_b	0.463453	#N/A	#N/A
SEC61G.1	2.94e-42	0.46343	Stage_b	0.46343	spermatogonia	#N/A
NELFE.2	0.000527374	0.463355	Stage_c	0.463355	spermatid	#N/A
HRK	0	0.463241	Stage_a	0.463241	#N/A	#N/A
AMOTL2	0	0.462994	Stage_a	0.462994	#N/A	#N/A
MED13L	0	0.462819	Stage_a	0.462819	#N/A	#N/A
ARIH1	0	0.462819	Stage_a	0.462819	#N/A	#N/A
SHARPIN.2	2.92e-13	0.462753	Stage_c	0.462753	spermatocyte	#N/A
TUBA1B.1	1.59e-179	0.462389	Stage_b	0.462389	spermatogonia	#N/A
COX6A1.1	1.2e-35	0.462145	Stage_b	0.462145	spermatocyte	#N/A
POLR2I.1	3.11e-06	0.461756	Stage_c	0.461756	#N/A	#N/A
HELZ	0	0.461695	Stage_a	0.461695	Sertoli_cells	#N/A
LINC00643	8.4e-199	0.461649	Stage_c	0.461649	spermatocyte	#N/A
MTR	0	0.461271	Stage_a	0.461271	#N/A	#N/A
AGBL5.2	3.75e-13	0.461054	Stage_c	0.461054	spermatocyte	#N/A
ZNF326	0	0.461027	Stage_a	0.461027	#N/A	#N/A
LARP1B.2	2.68e-08	0.461016	Stage_c	0.461016	spermatocyte	YES
KLHL23	0	0.460852	Stage_a	0.460852	Sertoli_cells	#N/A
C19orf53	1.17e-06	0.460547	Stage_b	0.460547	spermatogonia	#N/A
LRRC73	4.97e-161	0.460278	Stage_c	0.460278	spermatocyte	#N/A
SLC4A7	0	0.460259	Stage_a	0.460259	#N/A	#N/A
GS1-124K5.4	3.6e-32	0.459872	Stage_c	0.459872	spermatid	#N/A
SREK1	0	0.459706	Stage_a	0.459706	#N/A	#N/A
ATP6V1F.1	1.08e-06	0.457843	Stage_c	0.457843	spermatocyte	#N/A
ALDH3A2.2	4.76e-23	0.457744	Stage_c	0.457744	#N/A	#N/A
SPESP1	1.66e-38	0.457634	Stage_c	0.457634	spermatocyte	#N/A
BAZ2A	0	0.457217	Stage_a	0.457217	#N/A	#N/A
CHCHD10	2.99e-05	0.457195	Stage_b	0.457195	myoid_cells_b	#N/A
MAFG	0	0.457171	Stage_a	0.457171	#N/A	#N/A
SNAP29.2	0.000159298	0.456991	Stage_c	0.456991	spermatid	YES
JARID2-AS1	1.07e-195	0.456708	Stage_c	0.456708	spermatid	#N/A
OBSL1	0	0.456481	Stage_a	0.456481	spermatocyte	#N/A
NTNG2	0	0.456412	Stage_a	0.456412	#N/A	#N/A
PURA	0	0.455607	Stage_a	0.455607	#N/A	#N/A
KLF7	0	0.455532	Stage_a	0.455532	#N/A	#N/A
ALDH6A1.2	1.16e-11	0.455075	Stage_c	0.455075	#N/A	#N/A
CDC34.2	4.71e-09	0.454552	Stage_c	0.454552	#N/A	#N/A
SETD5	0	0.454535	Stage_a	0.454535	#N/A	#N/A
ATXN7	0	0.454472	Stage_a	0.454472	#N/A	#N/A
PEA15.2	1.24e-12	0.453813	Stage_c	0.453813	#N/A	#N/A
NCOA2	0	0.453649	Stage_a	0.453649	Sertoli_cells	#N/A
FAM107B.2	6.96e-07	0.453494	Stage_c	0.453494	#N/A	#N/A
NEDD8.1	2.06e-25	0.453203	Stage_b	0.453203	#N/A	#N/A
SUN3	2.16e-180	0.453062	Stage_c	0.453062	spermatid	#N/A
ECH1.1	3.82e-25	0.453061	Stage_b	0.453061	Sertoli_cells	#N/A
NDUFA5.2	1.22e-05	0.452548	Stage_c	0.452548	#N/A	#N/A
ZNHIT2	1.78e-47	0.452372	Stage_c	0.452372	spermatid	YES
ST13.1	8.38e-48	0.451959	Stage_b	0.451959	#N/A	#N/A
POMC.2	3.02e-15	0.45186	Stage_c	0.45186	#N/A	#N/A
RIBC1	8.6e-97	0.451824	Stage_c	0.451824	spermatid	#N/A
OXCT2	4.14e-157	0.451744	Stage_c	0.451744	spermatid	#N/A
NRIP1	0	0.451684	Stage_a	0.451684	#N/A	#N/A
ATP6V0E1.1	5.58e-15	0.451616	Stage_b	0.451616	#N/A	#N/A
C3orf38.2	1.59e-09	0.451469	Stage_c	0.451469	spermatid	#N/A
UQCRQ.1	2.82e-26	0.451422	Stage_b	0.451422	#N/A	#N/A
SNRPF.1	0.000695537	0.45138	Stage_b	0.45138	spermatogonia	#N/A
NKAPL.1	2.04e-27	0.451351	Stage_c	0.451351	spermatocyte	#N/A
LDHB.2	5.22e-16	0.451217	Stage_c	0.451217	myoid_cells_a	#N/A
HNRNPU	0	0.451073	Stage_a	0.451073	#N/A	#N/A
KIF9.2	6.13e-12	0.451065	Stage_c	0.451065	spermatocyte	#N/A
CSTB.2	6e-14	0.450812	Stage_c	0.450812	Sertoli_cells	#N/A
TMEM141	0.00538286	0.450711	Stage_b	0.450711	#N/A	#N/A
COPS3.2	2.92e-07	0.45052	Stage_c	0.45052	spermatocyte	YES
MRPS33.2	9.03e-07	0.450375	Stage_c	0.450375	spermatocyte	#N/A
HSP90AA1	0	0.450362	Stage_a	0.450362	spermatocyte	#N/A
TRIM69.2	1.73e-08	0.449952	Stage_c	0.449952	spermatocyte	#N/A
SNAP23.2	2.56e-06	0.449649	Stage_c	0.449649	#N/A	#N/A
PCBD1.2	1.93e-08	0.449563	Stage_c	0.449563	#N/A	#N/A
SMDT1	0.00187412	0.448795	Stage_b	0.448795	#N/A	YES
ABHD4.2	2.96e-19	0.44878	Stage_c	0.44878	#N/A	#N/A
TMEM261	7.31e-05	0.447987	Stage_b	0.447987	#N/A	YES
ECI2.1	0.00047944	0.447857	Stage_b	0.447857	#N/A	#N/A
LYL1	6.3e-74	0.447757	Stage_c	0.447757	#N/A	#N/A
RAC1	3.66e-40	0.447626	Stage_b	0.447626	spermatogonia	YES
SEPP1.1	2.14e-05	0.447256	Stage_b	0.447256	macrophages	#N/A
SAV1	0	0.447106	Stage_a	0.447106	#N/A	#N/A
TLE4.2	1.42e-07	0.446811	Stage_c	0.446811	spermatid	#N/A
PSMD6.2	9.53e-05	0.446344	Stage_c	0.446344	spermatocyte	#N/A
SCN9A	0	0.44623	Stage_a	0.44623	Sertoli_cells	#N/A
TEKT1	6.52e-149	0.446215	Stage_c	0.446215	spermatid	#N/A
PRRX1	1.02e-85	0.446082	Stage_c	0.446082	Leydig_cells	#N/A
PFDN5.1	3.06e-109	0.445314	Stage_b	0.445314	#N/A	#N/A
TRAPPC12.2	7.88e-12	0.445304	Stage_c	0.445304	spermatocyte	#N/A
LGALS3BP.1	1.28e-07	0.444573	Stage_b	0.444573	Leydig_cells	#N/A
RPGRIP1	5.22e-129	0.444378	Stage_c	0.444378	spermatocyte	#N/A
NDUFB11.1	9.62e-16	0.444303	Stage_b	0.444303	Sertoli_cells	#N/A
ARL6IP4.1	1.79e-08	0.44428	Stage_b	0.44428	#N/A	#N/A
VCL	0	0.444146	Stage_a	0.444146	Sertoli_cells	#N/A
UBR4	0	0.444108	Stage_a	0.444108	#N/A	YES
RNF157.2	3.18e-30	0.443619	Stage_c	0.443619	#N/A	YES
RND2.2	7.29e-09	0.443423	Stage_c	0.443423	spermatid	#N/A
ZNF428.1	2.75e-05	0.443285	Stage_b	0.443285	spermatogonia	#N/A
MSTO1	1.05e-36	0.442795	Stage_c	0.442795	spermatid	YES
CYB5A.2	2.18e-07	0.442775	Stage_c	0.442775	Leydig_cells	#N/A
C16orf72	0	0.442567	Stage_a	0.442567	#N/A	#N/A
RANBP1	2.01e-08	0.441997	Stage_b	0.441997	spermatogonia	#N/A
FSCN3	4.27e-72	0.441926	Stage_c	0.441926	spermatid	YES
IGF1R	0	0.441485	Stage_a	0.441485	Sertoli_cells	#N/A
MAD1L1	1.1e-25	0.440429	Stage_c	0.440429	spermatid	#N/A
NDUFA3	5.86e-05	0.440177	Stage_b	0.440177	#N/A	#N/A
MYEOV2.1	3.05e-19	0.44007	Stage_b	0.44007	spermatogonia	#N/A
FNDC4	1.62e-105	0.439887	Stage_c	0.439887	spermatid	#N/A
GMPS.2	1.31e-06	0.439814	Stage_c	0.439814	spermatocyte	#N/A
BEX4.1	2.96e-25	0.439698	Stage_b	0.439698	Sertoli_cells	#N/A
C22orf23	4.24e-127	0.439666	Stage_c	0.439666	spermatocyte	#N/A
NDUFV2	1.65e-07	0.439566	Stage_c	0.439566	spermatogonia	#N/A
NDUFB2.2	3.27e-13	0.439477	Stage_c	0.439477	#N/A	#N/A
C9orf173	2.7e-167	0.439193	Stage_c	0.439193	spermatid	YES
HAGLR	1.4e-167	0.439026	Stage_c	0.439026	spermatocyte	#N/A
TMEM2	0	0.438967	Stage_a	0.438967	#N/A	#N/A
COMT	1.16e-20	0.438878	Stage_b	0.438878	Sertoli_cells	#N/A
SDSL.2	4.28e-29	0.438321	Stage_c	0.438321	#N/A	#N/A
DAAM1	0	0.438198	Stage_a	0.438198	#N/A	#N/A
GPR135	1.12e-85	0.43813	Stage_c	0.43813	spermatid	#N/A
NLRP1	8.86e-69	0.438124	Stage_c	0.438124	spermatid	#N/A
RHOU.2	1.59e-41	0.43809	Stage_c	0.43809	#N/A	#N/A
RBX1.1	5.31e-16	0.437905	Stage_b	0.437905	spermatogonia	#N/A
SPOCK1.2	5.29e-24	0.437796	Stage_c	0.437796	#N/A	#N/A
C16orf95	3.7e-97	0.437367	Stage_c	0.437367	spermatocyte	#N/A
TMEM245	0	0.437346	Stage_a	0.437346	#N/A	#N/A
ERBB4	0	0.437284	Stage_a	0.437284	Sertoli_cells	#N/A
PPM1K	0	0.437146	Stage_a	0.437146	Sertoli_cells	YES
GSN.1	9.71e-06	0.437106	Stage_b	0.437106	endotheliocyte	#N/A
H3F3A.1	1.47e-242	0.43693	Stage_b	0.43693	spermatogonia	#N/A
ATP5G3.1	5.77e-18	0.436615	Stage_b	0.436615	#N/A	#N/A
RBM33	0	0.436372	Stage_a	0.436372	#N/A	#N/A
FLJ27354.2	1.36e-08	0.435916	Stage_c	0.435916	spermatid	YES
HNRNPA2B1	1.96e-307	0.43585	Stage_a	0.43585	#N/A	#N/A
PRKCA	0	0.435582	Stage_a	0.435582	#N/A	#N/A
C4orf3	1.79e-06	0.434972	Stage_b	0.434972	#N/A	#N/A
NXT2.1	1.92e-18	0.434941	Stage_c	0.434941	#N/A	#N/A
TMEM41A	0	0.434841	Stage_a	0.434841	#N/A	#N/A
ATP6V1G1.1	3.96e-82	0.434302	Stage_b	0.434302	Sertoli_cells	#N/A
PVRL3.2	1.2e-21	0.434231	Stage_c	0.434231	#N/A	#N/A
TP53INP2	0	0.433471	Stage_a	0.433471	spermatid	#N/A
ANAPC16	1.62e-07	0.433387	Stage_b	0.433387	#N/A	YES
TP53I3	1.62e-144	0.43333	Stage_c	0.43333	#N/A	#N/A
AMZ2.2	2.19e-09	0.432963	Stage_c	0.432963	spermatocyte	#N/A
MRPL22.2	0.000504051	0.432708	Stage_c	0.432708	#N/A	#N/A
OAZ1.1	3.2e-151	0.432401	Stage_b	0.432401	macrophages	#N/A
LYRM1.2	1.28e-12	0.431648	Stage_c	0.431648	#N/A	#N/A
AMN1.2	2.47e-10	0.431552	Stage_c	0.431552	spermatocyte	#N/A
AHSA1.1	4.17e-12	0.431527	Stage_c	0.431527	#N/A	#N/A
CEP41.2	4.3e-19	0.431314	Stage_c	0.431314	spermatid	#N/A
TRAPPC2L.2	3.1e-12	0.43125	Stage_c	0.43125	spermatocyte	#N/A
ULK4	1.26e-58	0.43115	Stage_c	0.43115	spermatid	#N/A
PEAK1	0	0.430882	Stage_a	0.430882	#N/A	YES
CDO1.2	3.29e-32	0.430848	Stage_c	0.430848	#N/A	#N/A
COX6C.1	8.16e-114	0.430682	Stage_b	0.430682	spermatocyte	#N/A
SAMD4B	0	0.430588	Stage_a	0.430588	#N/A	#N/A
DYNLT1.2	2.19e-19	0.430468	Stage_c	0.430468	spermatocyte	#N/A
DECR1.2	5.78e-06	0.430356	Stage_c	0.430356	#N/A	#N/A
KIAA0907	0	0.430095	Stage_a	0.430095	#N/A	#N/A
ARMCX3	0	0.429815	Stage_a	0.429815	#N/A	#N/A
ATP5F1.2	0.00441676	0.429489	Stage_c	0.429489	spermatocyte	YES
USP34	0	0.429161	Stage_a	0.429161	#N/A	#N/A
UBXN6.2	0.000651393	0.429134	Stage_c	0.429134	spermatid	#N/A
YTHDC1	0	0.429058	Stage_a	0.429058	#N/A	#N/A
ATM	0	0.428969	Stage_a	0.428969	#N/A	#N/A
MRPL41.2	0.00299614	0.428874	Stage_c	0.428874	#N/A	#N/A
RBMXL2	2.24e-178	0.428768	Stage_c	0.428768	spermatocyte	#N/A
PRRC2B	0	0.428668	Stage_a	0.428668	#N/A	#N/A
SMIM1.1	1.4e-20	0.428668	Stage_b	0.428668	Sertoli_cells	#N/A
RALGDS	0	0.428132	Stage_a	0.428132	endotheliocyte	#N/A
C7orf55.2	0.00193081	0.427799	Stage_c	0.427799	spermatocyte	#N/A
ZC3H13	0	0.42746	Stage_a	0.42746	#N/A	#N/A
SRGAP3	0	0.427333	Stage_a	0.427333	#N/A	#N/A
TRIO	0	0.427177	Stage_a	0.427177	#N/A	#N/A
RABAC1.2	1.41e-05	0.427082	Stage_c	0.427082	#N/A	#N/A
AK4.1	2.02e-49	0.426903	Stage_c	0.426903	#N/A	#N/A
RNF103	0	0.426676	Stage_a	0.426676	#N/A	YES
TMEM53	4.03e-49	0.426616	Stage_c	0.426616	spermatid	#N/A
ARID4B	0	0.426604	Stage_a	0.426604	#N/A	YES
EPC1	0	0.426064	Stage_a	0.426064	#N/A	#N/A
LMBR1L	0	0.426002	Stage_a	0.426002	#N/A	YES
LPIN1.2	2.23e-05	0.425953	Stage_c	0.425953	spermatid	#N/A
BCLAF1	0	0.42572	Stage_a	0.42572	#N/A	#N/A
MYL12A	1.99e-32	0.425669	Stage_b	0.425669	endotheliocyte	#N/A
ZNF846.2	9.86e-17	0.425213	Stage_c	0.425213	spermatocyte	YES
KIAA1551	0	0.424844	Stage_a	0.424844	#N/A	YES
MLXIP	0	0.424367	Stage_a	0.424367	#N/A	#N/A
RBM5	0	0.424308	Stage_a	0.424308	#N/A	#N/A
HIST1H1C.2	1.3e-07	0.423945	Stage_c	0.423945	#N/A	YES
FAH.2	3.25e-40	0.423886	Stage_c	0.423886	#N/A	#N/A
AHSA2	0	0.422825	Stage_a	0.422825	#N/A	#N/A
PRR30	1.46e-116	0.422734	Stage_c	0.422734	spermatid	#N/A
JOSD1	0	0.422625	Stage_a	0.422625	#N/A	#N/A
HSBP1.2	1.92e-11	0.422432	Stage_c	0.422432	spermatocyte	#N/A
CLEC2D	0	0.42211	Stage_a	0.42211	#N/A	#N/A
CCDC34.1	0.00601754	0.421833	Stage_c	0.421833	spermatocyte	#N/A
ADAM29	1.67e-141	0.421801	Stage_c	0.421801	spermatid	#N/A
PRR4	0	0.421499	Stage_a	0.421499	#N/A	#N/A
AP2S1.2	2.59e-09	0.421348	Stage_c	0.421348	#N/A	#N/A
ATP5J2.1	1.47e-32	0.421331	Stage_b	0.421331	#N/A	#N/A
SRSF6	0	0.421018	Stage_a	0.421018	#N/A	#N/A
C1orf132	0	0.420919	Stage_a	0.420919	#N/A	#N/A
ANAPC11.1	1.47e-07	0.420859	Stage_c	0.420859	spermatocyte	#N/A
GPR137.2	1.81e-14	0.420584	Stage_c	0.420584	spermatocyte	#N/A
MAP4K4	0	0.420537	Stage_a	0.420537	spermatogonia	#N/A
SPAG9	0	0.420399	Stage_a	0.420399	spermatocyte	#N/A
NCKAP5L	0	0.42021	Stage_a	0.42021	#N/A	#N/A
PHF3	0	0.420162	Stage_a	0.420162	#N/A	#N/A
PSMB1.1	6.14e-30	0.420134	Stage_b	0.420134	#N/A	#N/A
PPP1R14A.1	1.87e-46	0.419661	Stage_b	0.419661	myoid_cells_b	#N/A
PFKL.1	1.62e-07	0.419304	Stage_c	0.419304	#N/A	#N/A
WASF1.2	1.88e-24	0.419098	Stage_c	0.419098	spermatid	#N/A
MORC4.2	5.92e-31	0.419095	Stage_c	0.419095	#N/A	#N/A
SS18L1	0	0.418667	Stage_a	0.418667	#N/A	#N/A
KANK1.2	3.08e-40	0.418633	Stage_c	0.418633	#N/A	#N/A
SLC39A13.2	4.37e-10	0.418268	Stage_c	0.418268	spermatid	YES
TPR	0	0.417923	Stage_a	0.417923	spermatocyte	#N/A
SMC4.2	4.22e-10	0.417884	Stage_c	0.417884	spermatocyte	#N/A
C9orf16.1	1.69e-10	0.417862	Stage_c	0.417862	spermatogonia	#N/A
FDFT1.2	3.18e-06	0.417626	Stage_c	0.417626	spermatocyte	#N/A
RNASE1.1	9.71e-189	0.417328	Stage_b	0.417328	Sertoli_cells	YES
XYLT2.2	1.61e-19	0.417085	Stage_c	0.417085	spermatid	#N/A
ARPC3.1	2.32e-20	0.415737	Stage_b	0.415737	macrophages	YES
SLK	0	0.415557	Stage_a	0.415557	Sertoli_cells	#N/A
WHSC1L1	0	0.41494	Stage_a	0.41494	#N/A	#N/A
YWHAE.1	2.43e-55	0.414845	Stage_b	0.414845	spermatogonia	#N/A
PPP1CC.2	0.00022439	0.414567	Stage_c	0.414567	spermatocyte	#N/A
PCSK4	9.32e-94	0.414472	Stage_c	0.414472	spermatid	#N/A
MKNK2	0	0.414372	Stage_a	0.414372	#N/A	#N/A
ATP11A	0	0.414305	Stage_a	0.414305	#N/A	#N/A
LBH	0	0.414049	Stage_a	0.414049	myoid_cells_b	#N/A
CBLB	0	0.413642	Stage_a	0.413642	#N/A	#N/A
STMN1.1	8.04e-161	0.41349	Stage_b	0.41349	Sertoli_cells	YES
CCK	2.99e-110	0.413476	Stage_c	0.413476	#N/A	#N/A
RALGPS2	4.9e-41	0.413402	Stage_c	0.413402	spermatocyte	#N/A
FRMD6.2	3.6e-24	0.413396	Stage_c	0.413396	spermatid	#N/A
SUV39H2	4.88e-27	0.413328	Stage_c	0.413328	spermatid	#N/A
EIF3A	0	0.413262	Stage_a	0.413262	#N/A	YES
NSA2	0.000191117	0.41317	Stage_b	0.41317	#N/A	#N/A
UBTD1.1	4.42e-05	0.412971	Stage_c	0.412971	#N/A	#N/A
MOSPD3.2	1.72e-15	0.412943	Stage_c	0.412943	spermatid	#N/A
ZNF638	0	0.412902	Stage_a	0.412902	#N/A	#N/A
RNF213	0	0.412862	Stage_a	0.412862	macrophages	#N/A
DLG1	0	0.412245	Stage_a	0.412245	#N/A	#N/A
DNAJB4	0	0.412131	Stage_a	0.412131	#N/A	#N/A
B2M	1.02e-25	0.412096	Stage_b	0.412096	endotheliocyte	#N/A
HK1.2	1.7e-14	0.411993	Stage_c	0.411993	spermatid	#N/A
TTC3	0	0.411582	Stage_a	0.411582	#N/A	#N/A
CYB5R2	3.43e-102	0.411421	Stage_c	0.411421	spermatocyte	#N/A
TCF4	0	0.41136	Stage_a	0.41136	endotheliocyte	#N/A
YBEY.2	0.000567341	0.410479	Stage_c	0.410479	spermatocyte	#N/A
ZBTB10	0	0.410389	Stage_a	0.410389	#N/A	#N/A
HSPA1A	0	0.410255	Stage_a	0.410255	macrophages	#N/A
OGT	0	0.409558	Stage_a	0.409558	#N/A	#N/A
DENND4A	0	0.40943	Stage_a	0.40943	#N/A	#N/A
ALMS1	0	0.408897	Stage_a	0.408897	#N/A	#N/A
ACSL1	5.68e-49	0.408709	Stage_c	0.408709	spermatid	#N/A
MRPL57.1	0.00064794	0.408466	Stage_c	0.408466	#N/A	#N/A
NDUFA13.2	1.29e-19	0.408374	Stage_c	0.408374	#N/A	#N/A
ZNF704	0	0.408028	Stage_a	0.408028	#N/A	#N/A
METTL23.2	3.2e-10	0.407645	Stage_c	0.407645	spermatocyte	#N/A
MYLK.2	6.45e-09	0.407241	Stage_c	0.407241	myoid_cells_b	YES
ZNF385B	3.65e-137	0.407187	Stage_c	0.407187	#N/A	#N/A
NDUFA13.1	8.04e-45	0.40702	Stage_b	0.40702	#N/A	#N/A
ZNF844	0	0.406783	Stage_a	0.406783	#N/A	#N/A
AK1.2	0.00976075	0.406715	Stage_c	0.406715	myoid_cells_a	#N/A
PRPF38B	0	0.406676	Stage_a	0.406676	#N/A	#N/A
SLIRP	2.25e-05	0.406557	Stage_b	0.406557	#N/A	#N/A
CARD19.2	1.72e-07	0.406538	Stage_c	0.406538	#N/A	#N/A
APOA1BP.2	1.03e-05	0.406122	Stage_c	0.406122	#N/A	#N/A
KLF13	0	0.406038	Stage_a	0.406038	#N/A	#N/A
CDC42SE2.2	7.25e-09	0.405897	Stage_c	0.405897	#N/A	YES
MYCBP2	0	0.405804	Stage_a	0.405804	#N/A	#N/A
SNRPB.1	0.00600393	0.405754	Stage_b	0.405754	#N/A	#N/A
PDCD7	0	0.405469	Stage_a	0.405469	spermatogonia	#N/A
RBMS1	0	0.404546	Stage_a	0.404546	#N/A	#N/A
CTC-444N24.11	0	0.404518	Stage_a	0.404518	#N/A	#N/A
CRYBG3.1	5.16e-44	0.404313	Stage_c	0.404313	#N/A	#N/A
SLC19A2	0	0.404069	Stage_a	0.404069	#N/A	#N/A
LSM4.2	0.00894287	0.403853	Stage_c	0.403853	spermatogonia	YES
FRYL	0	0.403831	Stage_a	0.403831	#N/A	#N/A
JTB.1	4.61e-05	0.403562	Stage_b	0.403562	Sertoli_cells	#N/A
ANKRD6	0	0.403337	Stage_a	0.403337	Sertoli_cells	#N/A
DRG1.2	0.000148135	0.40317	Stage_c	0.40317	spermatocyte	#N/A
ELL2	0	0.403133	Stage_a	0.403133	#N/A	#N/A
COX4I1.1	1.98e-49	0.403044	Stage_b	0.403044	#N/A	#N/A
MRPS6.2	1.03e-05	0.402713	Stage_c	0.402713	spermatogonia	#N/A
KDM5A	0	0.402271	Stage_a	0.402271	#N/A	#N/A
CEBPD	0	0.401802	Stage_a	0.401802	Leydig_cells	YES
LAMTOR5	0.00553619	0.401755	Stage_b	0.401755	spermatogonia	#N/A
LTBP3	0	0.401505	Stage_a	0.401505	myoid_cells_a	#N/A
NXF1	0	0.401327	Stage_a	0.401327	#N/A	#N/A
MGEA5	0	0.401317	Stage_a	0.401317	#N/A	#N/A
RIF1	0	0.40122	Stage_a	0.40122	#N/A	#N/A
GATSL3	1.6e-53	0.401218	Stage_c	0.401218	#N/A	#N/A
MYL6B.2	9.09e-63	0.401122	Stage_c	0.401122	Sertoli_cells	#N/A
S100A6.1	4.41e-05	0.400735	Stage_b	0.400735	endotheliocyte	#N/A
C9orf116.2	0.00554342	0.400677	Stage_c	0.400677	spermatocyte	#N/A
ZNF131	0	0.400323	Stage_a	0.400323	#N/A	#N/A
CREBBP	0	0.399559	Stage_a	0.399559	#N/A	#N/A
MAP3K2	0	0.399346	Stage_a	0.399346	#N/A	#N/A
CDKN2AIPNL.2	1.33e-16	0.39912	Stage_c	0.39912	#N/A	YES
IRGQ	0	0.398868	Stage_a	0.398868	#N/A	#N/A
UTRN	0	0.39884	Stage_a	0.39884	endotheliocyte	#N/A
NFIA	0	0.398739	Stage_a	0.398739	Leydig_cells	#N/A
EPB41L3.2	0.00328924	0.39847	Stage_c	0.39847	spermatid	#N/A
SAP18.2	3.31e-18	0.397462	Stage_c	0.397462	#N/A	#N/A
TCEAL2	1.08e-26	0.397286	Stage_b	0.397286	Sertoli_cells	#N/A
CNBP.1	3.97e-05	0.39722	Stage_b	0.39722	#N/A	#N/A
HMGCS1	0	0.397142	Stage_a	0.397142	#N/A	YES
BBOF1	1.12e-19	0.397097	Stage_c	0.397097	spermatocyte	#N/A
RPP38.2	8.38e-16	0.39697	Stage_c	0.39697	spermatid	#N/A
RAB32.2	1.91e-11	0.396935	Stage_c	0.396935	#N/A	YES
GIT1.2	1.83e-08	0.39686	Stage_c	0.39686	spermatid	#N/A
ST3GAL5	2.09e-97	0.396847	Stage_c	0.396847	#N/A	#N/A
CKM.1	4.87e-15	0.396727	Stage_c	0.396727	#N/A	YES
TMEM219.1	2.13e-06	0.396179	Stage_c	0.396179	#N/A	#N/A
KIAA1109	0	0.396047	Stage_a	0.396047	#N/A	#N/A
PGD.2	3.59e-08	0.395877	Stage_c	0.395877	#N/A	#N/A
COIL.2	0.00218942	0.395685	Stage_c	0.395685	spermatid	#N/A
APITD1	4.62e-31	0.395466	Stage_c	0.395466	spermatocyte	#N/A
ERC1	0	0.395427	Stage_a	0.395427	#N/A	#N/A
UBFD1.2	6.19e-07	0.395214	Stage_c	0.395214	#N/A	#N/A
NBEAL1	0	0.395171	Stage_a	0.395171	#N/A	#N/A
UBE2J2.2	0.00657252	0.395124	Stage_c	0.395124	spermatocyte	#N/A
ARPC2.1	3.27e-32	0.395008	Stage_b	0.395008	#N/A	#N/A
FHL1	8.67e-54	0.394962	Stage_c	0.394962	spermatogonia	#N/A
WBP5.1	8.09e-58	0.394903	Stage_b	0.394903	Sertoli_cells	#N/A
MYEF2	0	0.394902	Stage_a	0.394902	#N/A	#N/A
FAHD2B	1.57e-29	0.394496	Stage_c	0.394496	spermatid	#N/A
LRRIQ3	1.72e-65	0.394482	Stage_c	0.394482	spermatocyte	#N/A
NUAK2	0	0.394201	Stage_a	0.394201	#N/A	#N/A
DDA1.1	0.000254087	0.393942	Stage_c	0.393942	#N/A	#N/A
DDOST.1	0.000479842	0.393842	Stage_b	0.393842	#N/A	#N/A
C20orf194	0	0.393713	Stage_a	0.393713	#N/A	#N/A
ATP5J2.2	4.69e-10	0.393224	Stage_c	0.393224	#N/A	#N/A
CREBZF	0	0.393198	Stage_a	0.393198	#N/A	#N/A
TRIM56	0	0.392706	Stage_a	0.392706	endotheliocyte	#N/A
PRKX	4.45e-106	0.39261	Stage_c	0.39261	#N/A	#N/A
DIP2A	0	0.392427	Stage_a	0.392427	#N/A	#N/A
ZFHX3	0	0.391997	Stage_a	0.391997	myoid_cells_b	#N/A
HSPB1.1	0.00830271	0.391822	Stage_b	0.391822	myoid_cells_b	#N/A
SMIM1.2	2.01e-08	0.391775	Stage_c	0.391775	Sertoli_cells	YES
PPM1J	1.13e-104	0.39145	Stage_c	0.39145	spermatid	#N/A
ZNF711	0	0.391442	Stage_a	0.391442	Sertoli_cells	#N/A
SNHG15	0	0.390992	Stage_a	0.390992	#N/A	#N/A
MED7.2	1.36e-08	0.389983	Stage_c	0.389983	spermatid	YES
PSMA3-AS1	0	0.389934	Stage_a	0.389934	#N/A	#N/A
KLF4	0	0.389845	Stage_a	0.389845	Leydig_cells	YES
COX6C.2	9.21e-40	0.389774	Stage_c	0.389774	spermatocyte	#N/A
PTPMT1.2	7.13e-05	0.389731	Stage_c	0.389731	#N/A	#N/A
WBSCR22.2	2.55e-06	0.389727	Stage_c	0.389727	spermatogonia	YES
RP5-862P8.2	0	0.389694	Stage_a	0.389694	Sertoli_cells	#N/A
TIA1	0	0.389388	Stage_a	0.389388	#N/A	#N/A
RTN4	0	0.389344	Stage_a	0.389344	spermatocyte	#N/A
NDUFAB1.1	0.00109633	0.389194	Stage_c	0.389194	#N/A	#N/A
KLK11	6.34e-170	0.389176	Stage_c	0.389176	#N/A	#N/A
AC006942.4	1.03e-77	0.389168	Stage_c	0.389168	spermatid	#N/A
TCEB2.1	5.49e-76	0.388834	Stage_b	0.388834	spermatogonia	#N/A
BRWD1	0	0.388755	Stage_a	0.388755	#N/A	#N/A
SNU13	0.000314904	0.388585	Stage_c	0.388585	spermatocyte	#N/A
BCOR	0	0.388136	Stage_a	0.388136	#N/A	YES
USP8	0	0.388064	Stage_a	0.388064	spermatocyte	#N/A
LSM6.1	0.00878568	0.388008	Stage_b	0.388008	spermatogonia	#N/A
C5orf42	0	0.387955	Stage_a	0.387955	#N/A	#N/A
FOSL2	0	0.38787	Stage_a	0.38787	#N/A	#N/A
SH3BGRL	0.00128118	0.387468	Stage_b	0.387468	myoid_cells_b	#N/A
NCBP3	0	0.387445	Stage_a	0.387445	#N/A	#N/A
LRRN3.2	1.59e-12	0.387408	Stage_c	0.387408	#N/A	#N/A
CD46	0	0.38737	Stage_a	0.38737	spermatid	#N/A
RLF	0	0.386799	Stage_a	0.386799	#N/A	YES
C1QTNF4.1	0.000134001	0.386355	Stage_b	0.386355	spermatogonia	#N/A
KIDINS220	0	0.386261	Stage_a	0.386261	#N/A	#N/A
IQCE	2.6e-25	0.38626	Stage_c	0.38626	spermatid	#N/A
DYNC1LI2	0	0.385758	Stage_a	0.385758	spermatocyte	#N/A
NFAT5	0	0.385671	Stage_a	0.385671	#N/A	#N/A
CAMK1.2	4.36e-06	0.385666	Stage_c	0.385666	#N/A	#N/A
H2AFX	0	0.385543	Stage_a	0.385543	#N/A	#N/A
CYP20A1	0	0.385461	Stage_a	0.385461	#N/A	#N/A
TRIM44	0	0.385289	Stage_a	0.385289	#N/A	#N/A
TBC1D32	0	0.385183	Stage_a	0.385183	#N/A	#N/A
SRF	0	0.385001	Stage_a	0.385001	#N/A	#N/A
NADK2.2	2.29e-05	0.384948	Stage_c	0.384948	spermatid	#N/A
HSPE1.1	8.95e-06	0.384732	Stage_b	0.384732	spermatogonia	#N/A
KIFC3.2	1.66e-33	0.384414	Stage_c	0.384414	spermatid	#N/A
NDRG4.2	2e-11	0.384159	Stage_c	0.384159	#N/A	#N/A
DNAL1.2	9.73e-10	0.384	Stage_c	0.384	spermatocyte	#N/A
TCEAL5.2	1.64e-20	0.38398	Stage_c	0.38398	Sertoli_cells	#N/A
SLC2A8.2	2.08e-21	0.383869	Stage_c	0.383869	spermatocyte	#N/A
ATP5J.2	3.47e-23	0.383708	Stage_c	0.383708	#N/A	#N/A
CEP290	0	0.383472	Stage_a	0.383472	#N/A	#N/A
ZNF37A	0	0.383369	Stage_a	0.383369	#N/A	#N/A
C7orf31	2.78e-51	0.383078	Stage_c	0.383078	spermatid	#N/A
MID1IP1.2	0.000111906	0.382985	Stage_c	0.382985	#N/A	#N/A
TMEM99.1	1.95e-19	0.382974	Stage_c	0.382974	spermatocyte	#N/A
ATXN3	0	0.382852	Stage_a	0.382852	#N/A	#N/A
ENOSF1	0	0.382798	Stage_a	0.382798	#N/A	#N/A
ITPR2	0	0.381934	Stage_a	0.381934	macrophages	#N/A
CTNND1	0	0.38183	Stage_a	0.38183	Sertoli_cells	#N/A
TOPORS	0	0.381657	Stage_a	0.381657	#N/A	#N/A
CTA-29F11.1	0	0.381621	Stage_a	0.381621	#N/A	#N/A
MTPN.1	9.7e-06	0.381616	Stage_c	0.381616	spermatogonia	#N/A
CACNB4	0	0.381299	Stage_a	0.381299	#N/A	#N/A
DNAJB1	0	0.380825	Stage_a	0.380825	spermatocyte	YES
SPTBN1	0	0.380641	Stage_a	0.380641	endotheliocyte	#N/A
PER1	0	0.380549	Stage_a	0.380549	#N/A	#N/A
RERE	0	0.380322	Stage_a	0.380322	#N/A	#N/A
ZNHIT3.2	0.00599275	0.379836	Stage_c	0.379836	spermatocyte	#N/A
MNT	0	0.379778	Stage_a	0.379778	#N/A	#N/A
U2SURP	0	0.379649	Stage_a	0.379649	#N/A	#N/A
TCAF1	0	0.379566	Stage_a	0.379566	#N/A	#N/A
SLC44A2.1	7.61e-05	0.379457	Stage_c	0.379457	#N/A	#N/A
CALM2.2	2.33e-61	0.378976	Stage_c	0.378976	spermatocyte	YES
WWC2	0	0.378624	Stage_a	0.378624	#N/A	#N/A
MKKS.2	0.000558266	0.378609	Stage_c	0.378609	#N/A	#N/A
STARD9	0	0.378525	Stage_a	0.378525	#N/A	#N/A
EBPL.1	4.54e-06	0.378321	Stage_b	0.378321	#N/A	YES
ABCA1	0	0.378316	Stage_a	0.378316	#N/A	#N/A
AGO2	0	0.378212	Stage_a	0.378212	#N/A	#N/A
COL1A2.1	6.32e-34	0.378127	Stage_b	0.378127	Leydig_cells	#N/A
ENHO.1	9.52e-05	0.377806	Stage_b	0.377806	spermatogonia	#N/A
C1orf56.2	0.000325173	0.377615	Stage_c	0.377615	spermatocyte	#N/A
TIMM8B.2	0.000625653	0.37756	Stage_c	0.37756	Sertoli_cells	#N/A
RICTOR	0	0.377558	Stage_a	0.377558	#N/A	#N/A
ZFYVE16	0	0.376539	Stage_a	0.376539	#N/A	#N/A
NRDE2	0	0.376459	Stage_a	0.376459	#N/A	#N/A
SERTAD3	0	0.376391	Stage_a	0.376391	#N/A	#N/A
LSM3.1	0.000240391	0.376139	Stage_c	0.376139	spermatogonia	YES
STAR.2	0.000453455	0.376007	Stage_c	0.376007	Leydig_cells	#N/A
ZNF226.2	6.08e-05	0.375761	Stage_c	0.375761	#N/A	#N/A
SEC61B	1.72e-14	0.375351	Stage_b	0.375351	#N/A	#N/A
PDIA6.1	6.6e-07	0.375148	Stage_b	0.375148	#N/A	#N/A
UQCR10.2	3.01e-25	0.37514	Stage_c	0.37514	spermatocyte	#N/A
TMEM38B	4.5e-20	0.374411	Stage_c	0.374411	#N/A	#N/A
PPP1R12B	0	0.374405	Stage_a	0.374405	myoid_cells_b	#N/A
FAM153B	0	0.374335	Stage_a	0.374335	spermatid	#N/A
KANSL1	0	0.374327	Stage_a	0.374327	#N/A	#N/A
CTSC.2	1.29e-29	0.374213	Stage_c	0.374213	Leydig_cells	#N/A
ALS2CR11	5.78e-47	0.374138	Stage_c	0.374138	spermatocyte	#N/A
STK40.2	0.00579972	0.37394	Stage_c	0.37394	#N/A	#N/A
SPINT2.1	0.0030263	0.373838	Stage_b	0.373838	spermatocyte	YES
RNF14.2	0.00435106	0.373673	Stage_c	0.373673	#N/A	#N/A
TMEM52.2	3.28e-09	0.373277	Stage_c	0.373277	#N/A	#N/A
MRPL34.2	0.000555655	0.373205	Stage_c	0.373205	spermatocyte	#N/A
RAN.1	1.72e-21	0.373121	Stage_b	0.373121	spermatogonia	#N/A
ANXA13	2.05e-91	0.372931	Stage_c	0.372931	#N/A	#N/A
MED13	0	0.372711	Stage_a	0.372711	#N/A	YES
HILPDA.2	9e-28	0.372504	Stage_c	0.372504	#N/A	YES
CEP192	0	0.372249	Stage_a	0.372249	#N/A	#N/A
KLHL24	0	0.372177	Stage_a	0.372177	#N/A	#N/A
ISYNA1.1	1.76e-32	0.371592	Stage_c	0.371592	Sertoli_cells	#N/A
WNK1	0	0.37149	Stage_a	0.37149	#N/A	#N/A
GSTO1.1	0.000679587	0.371434	Stage_b	0.371434	#N/A	#N/A
SKP1.1	4.17e-105	0.371265	Stage_b	0.371265	spermatogonia	YES
SHPRH	0	0.370878	Stage_a	0.370878	#N/A	#N/A
DYNLT1.1	2.94e-38	0.370847	Stage_b	0.370847	spermatocyte	#N/A
TPM4	0	0.370455	Stage_a	0.370455	myoid_cells_a	YES
ATXN1	0	0.370391	Stage_a	0.370391	#N/A	#N/A
SLC41A1	0	0.37031	Stage_a	0.37031	Sertoli_cells	#N/A
SF3B5.1	0.00254214	0.370163	Stage_c	0.370163	#N/A	#N/A
ACSL3	0	0.36994	Stage_a	0.36994	#N/A	#N/A
GCC2	0	0.369901	Stage_a	0.369901	#N/A	#N/A
MEIOC	2.64e-101	0.369517	Stage_c	0.369517	spermatocyte	#N/A
ARHGAP24	0	0.369437	Stage_a	0.369437	#N/A	#N/A
TUBA1A	4.28e-80	0.369147	Stage_b	0.369147	Sertoli_cells	#N/A
NET1	0	0.369007	Stage_a	0.369007	myoid_cells_b	#N/A
CCNL2	0	0.368959	Stage_a	0.368959	#N/A	#N/A
BRI3.2	0.00219131	0.368867	Stage_c	0.368867	spermatogonia	#N/A
TMA7.2	2.57e-36	0.368763	Stage_c	0.368763	spermatogonia	#N/A
CENPV.2	0.00427876	0.368654	Stage_c	0.368654	spermatogonia	#N/A
NUMA1	0	0.368445	Stage_a	0.368445	#N/A	#N/A
AHDC1	0	0.368444	Stage_a	0.368444	#N/A	#N/A
PCNX	0	0.368042	Stage_a	0.368042	#N/A	#N/A
DSTYK	0	0.367848	Stage_a	0.367848	#N/A	#N/A
PNPLA8	0	0.367794	Stage_a	0.367794	#N/A	#N/A
GRHPR	0.00566721	0.367739	Stage_b	0.367739	Sertoli_cells	#N/A
HMGN2.1	1.51e-24	0.367032	Stage_b	0.367032	#N/A	YES
PTGES	3e-115	0.366896	Stage_c	0.366896	#N/A	#N/A
CBWD5	0	0.366738	Stage_a	0.366738	#N/A	#N/A
SLC25A3	8.89e-25	0.366655	Stage_b	0.366655	spermatogonia	#N/A
TRIM73	0	0.366454	Stage_a	0.366454	#N/A	#N/A
NOLC1	0	0.36634	Stage_a	0.36634	#N/A	#N/A
PTPN14	0	0.366267	Stage_a	0.366267	#N/A	#N/A
HIGD1A.2	0.000898331	0.366256	Stage_c	0.366256	#N/A	#N/A
BSG.2	9.36e-05	0.366123	Stage_c	0.366123	spermatogonia	#N/A
PTGES3.1	1.15e-09	0.365981	Stage_b	0.365981	spermatogonia	#N/A
HINT1.1	2.57e-20	0.365809	Stage_b	0.365809	spermatocyte	#N/A
ENAH	0	0.365766	Stage_a	0.365766	Sertoli_cells	#N/A
MED26	0	0.3657	Stage_a	0.3657	#N/A	YES
DCP1A	0	0.365684	Stage_a	0.365684	#N/A	#N/A
REV1	0	0.365677	Stage_a	0.365677	#N/A	#N/A
MAF1.1	0.000289451	0.365658	Stage_b	0.365658	#N/A	#N/A
CNN1.2	1.69e-06	0.365185	Stage_c	0.365185	myoid_cells_b	#N/A
SLC52A3.1	0.00169853	0.365183	Stage_c	0.365183	Sertoli_cells	#N/A
PEX5.2	4.33e-05	0.365165	Stage_c	0.365165	spermatid	#N/A
BEX5.1	0.0013531	0.365114	Stage_b	0.365114	Sertoli_cells	#N/A
DNAJA1	1.02e-268	0.364775	Stage_a	0.364775	#N/A	#N/A
GPATCH8	0	0.364178	Stage_a	0.364178	#N/A	#N/A
RASD1	0	0.364042	Stage_a	0.364042	myoid_cells_a	#N/A
XBP1	0	0.364033	Stage_a	0.364033	macrophages	#N/A
2020-03-06	0	0.363918	Stage_a	0.363918	#N/A	#N/A
HDGFL1	2.79e-72	0.363894	Stage_c	0.363894	spermatocyte	#N/A
NOP2	0	0.363546	Stage_a	0.363546	#N/A	#N/A
TIMM8B.1	1.5e-05	0.363211	Stage_b	0.363211	Sertoli_cells	YES
RBMX	0	0.363073	Stage_a	0.363073	#N/A	#N/A
SEMA4A	0	0.363	Stage_a	0.363	#N/A	#N/A
SF3B1	0	0.362754	Stage_a	0.362754	#N/A	#N/A
DTNA	0	0.362659	Stage_a	0.362659	#N/A	#N/A
LAGE3.1	0.00238226	0.362588	Stage_b	0.362588	spermatogonia	#N/A
DHCR7.2	5.07e-08	0.362561	Stage_c	0.362561	#N/A	YES
PFDN5.2	8.56e-29	0.361997	Stage_c	0.361997	#N/A	#N/A
ZNF827	0	0.361892	Stage_a	0.361892	#N/A	#N/A
G6PD.1	1.46e-06	0.361817	Stage_b	0.361817	Sertoli_cells	#N/A
CREB5	0	0.361722	Stage_a	0.361722	#N/A	#N/A
CDKN1A	0	0.361624	Stage_a	0.361624	myoid_cells_b	#N/A
UACA	0	0.361581	Stage_a	0.361581	#N/A	#N/A
TSTA3.1	0.000350837	0.361344	Stage_b	0.361344	#N/A	#N/A
PLXNC1	0	0.361257	Stage_a	0.361257	Sertoli_cells	#N/A
CDK12	0	0.361246	Stage_a	0.361246	#N/A	#N/A
DXO.2	6.33e-06	0.360818	Stage_c	0.360818	spermatid	YES
TRIM13.2	0.00747234	0.360795	Stage_c	0.360795	spermatocyte	#N/A
FOXO3	0	0.360599	Stage_a	0.360599	Sertoli_cells	#N/A
IDS	0	0.360227	Stage_a	0.360227	macrophages	#N/A
SNX3.1	0.00153867	0.360188	Stage_c	0.360188	#N/A	#N/A
MAL2	2.71e-114	0.360051	Stage_c	0.360051	#N/A	#N/A
PHF14	0	0.360015	Stage_a	0.360015	#N/A	#N/A
SMARCC2	0	0.359983	Stage_a	0.359983	#N/A	#N/A
PTBP3	0	0.359696	Stage_a	0.359696	Sertoli_cells	#N/A
AGPAT5.2	0.000116728	0.35949	Stage_c	0.35949	#N/A	#N/A
CITED1.1	7.4e-89	0.359296	Stage_b	0.359296	Sertoli_cells	#N/A
FDXR	2e-10	0.359235	Stage_b	0.359235	Sertoli_cells	#N/A
PAPPA	0	0.359079	Stage_a	0.359079	#N/A	#N/A
RNASEK	0	0.358918	Stage_a	0.358918	#N/A	#N/A
HOOK2	0	0.358864	Stage_a	0.358864	#N/A	#N/A
TMEM14A.1	5.93e-10	0.358864	Stage_b	0.358864	#N/A	#N/A
MTMR4	0	0.358795	Stage_a	0.358795	#N/A	YES
NAV2	0	0.358648	Stage_a	0.358648	#N/A	#N/A
TJP1	0	0.358603	Stage_a	0.358603	Sertoli_cells	YES
SRI.1	0.0016936	0.358575	Stage_b	0.358575	#N/A	#N/A
NSD1	0	0.358337	Stage_a	0.358337	#N/A	#N/A
LRPAP1.1	7.83e-07	0.358251	Stage_b	0.358251	spermatocyte	#N/A
SLC2A4RG.2	1.8e-05	0.357563	Stage_c	0.357563	#N/A	#N/A
SLC25A5.1	6.01e-08	0.357458	Stage_b	0.357458	spermatogonia	#N/A
EXOSC4.2	0.00685994	0.356879	Stage_c	0.356879	spermatid	#N/A
NES	0	0.356848	Stage_a	0.356848	endotheliocyte	#N/A
TRAPPC6A.1	0.000374419	0.356624	Stage_b	0.356624	spermatogonia	#N/A
CCAR1	0	0.356556	Stage_a	0.356556	#N/A	#N/A
DYRK4.2	2.03e-07	0.356407	Stage_c	0.356407	spermatid	#N/A
NDUFB6.2	0.000408343	0.356182	Stage_c	0.356182	spermatid	#N/A
NASP	0	0.356001	Stage_a	0.356001	spermatogonia	#N/A
DPP6	3.17e-122	0.355992	Stage_c	0.355992	#N/A	#N/A
ATP5A1.1	3.24e-21	0.355893	Stage_b	0.355893	spermatogonia	#N/A
STK17A	0	0.355854	Stage_a	0.355854	#N/A	#N/A
SRC.2	1.88e-09	0.355834	Stage_c	0.355834	#N/A	#N/A
ZNF10	0	0.355555	Stage_a	0.355555	#N/A	#N/A
RAB11FIP5	1.19e-33	0.3555	Stage_c	0.3555	spermatocyte	#N/A
TAF3	0	0.355469	Stage_a	0.355469	#N/A	#N/A
PMEPA1	0	0.355293	Stage_a	0.355293	#N/A	#N/A
NFKBID	0	0.355145	Stage_a	0.355145	macrophages	#N/A
REEP6.2	5e-11	0.355123	Stage_c	0.355123	Sertoli_cells	#N/A
PPP2R1B.2	2.73e-06	0.354776	Stage_c	0.354776	spermatocyte	#N/A
ZNF12	0	0.354695	Stage_a	0.354695	#N/A	#N/A
TCF25	4.51e-303	0.354609	Stage_a	0.354609	#N/A	#N/A
DAD1.1	4.03e-07	0.354398	Stage_b	0.354398	#N/A	YES
FKBP1A.1	1.25e-05	0.354265	Stage_b	0.354265	endotheliocyte	#N/A
STX3	0	0.354244	Stage_a	0.354244	#N/A	YES
MKLN1	0	0.354234	Stage_a	0.354234	#N/A	#N/A
YWHAZ.2	4.84e-08	0.354123	Stage_c	0.354123	spermatid	#N/A
MGA	0	0.353569	Stage_a	0.353569	#N/A	#N/A
ATP5B.1	1.92e-35	0.353562	Stage_b	0.353562	#N/A	#N/A
ZNF280B	0	0.353405	Stage_a	0.353405	Sertoli_cells	#N/A
REV3L	0	0.353267	Stage_a	0.353267	#N/A	YES
RBM23	0	0.353143	Stage_a	0.353143	#N/A	#N/A
RALGAPA1	0	0.353113	Stage_a	0.353113	#N/A	#N/A
ATP2B4	0	0.352751	Stage_a	0.352751	Sertoli_cells	#N/A
C11orf96	2.15e-283	0.352608	Stage_a	0.352608	myoid_cells_b	#N/A
DIAPH2	0	0.352451	Stage_a	0.352451	#N/A	#N/A
TMEM165	0	0.352338	Stage_a	0.352338	#N/A	#N/A
KIF21A	0	0.351294	Stage_a	0.351294	Sertoli_cells	YES
USP9Y	0	0.350659	Stage_a	0.350659	#N/A	#N/A
RUNX1T1	0	0.35054	Stage_a	0.35054	#N/A	#N/A
NDUFB6.1	0.00669762	0.350457	Stage_b	0.350457	spermatid	#N/A
ATP8A2	1.03e-48	0.350326	Stage_c	0.350326	#N/A	#N/A
HEBP1.2	8.97e-05	0.350262	Stage_c	0.350262	#N/A	#N/A
RRBP1	0	0.350245	Stage_a	0.350245	#N/A	#N/A
PDE6D	1.16e-15	0.349944	Stage_c	0.349944	spermatocyte	#N/A
ANKRD10	0	0.349866	Stage_a	0.349866	#N/A	#N/A
SRSF4	0	0.349743	Stage_a	0.349743	#N/A	#N/A
PCNXL4	0	0.349742	Stage_a	0.349742	#N/A	#N/A
MRPL33.1	0.00852299	0.349568	Stage_b	0.349568	spermatogonia	#N/A
SLC7A2.2	2.16e-05	0.349541	Stage_c	0.349541	#N/A	#N/A
RRAS2.2	6.87e-12	0.349265	Stage_c	0.349265	#N/A	#N/A
TCF7	0	0.34922	Stage_a	0.34922	#N/A	#N/A
GGA1	0	0.349075	Stage_a	0.349075	spermatocyte	#N/A
MX1.1	0.00114456	0.349055	Stage_b	0.349055	endotheliocyte	#N/A
RC3H1	0	0.348986	Stage_a	0.348986	#N/A	YES
NDUFS3.1	0.000234672	0.348984	Stage_b	0.348984	#N/A	#N/A
NDUFB4.1	2.1e-12	0.348871	Stage_b	0.348871	#N/A	YES
PLAT.1	4.03e-40	0.348488	Stage_c	0.348488	#N/A	#N/A
SLC7A4.2	4.93e-13	0.348364	Stage_c	0.348364	#N/A	YES
POLG2	0	0.348193	Stage_a	0.348193	#N/A	#N/A
RYBP	0	0.347964	Stage_a	0.347964	#N/A	#N/A
CENPW	3.4e-15	0.347719	Stage_c	0.347719	#N/A	#N/A
SUSD3.1	2.28e-09	0.347481	Stage_b	0.347481	Sertoli_cells	#N/A
DICER1	0	0.347229	Stage_a	0.347229	#N/A	#N/A
GMPR.1	0.00631815	0.34722	Stage_b	0.34722	Sertoli_cells	#N/A
RGP1	0	0.346699	Stage_a	0.346699	#N/A	#N/A
PRMT9	0	0.346525	Stage_a	0.346525	#N/A	#N/A
HEG1	0	0.346418	Stage_a	0.346418	endotheliocyte	#N/A
SLC5A3	0	0.34623	Stage_a	0.34623	#N/A	YES
FADS3	0	0.346034	Stage_a	0.346034	#N/A	#N/A
BBX	6.01e-246	0.345959	Stage_a	0.345959	Sertoli_cells	#N/A
TRIM38	0	0.345715	Stage_a	0.345715	#N/A	#N/A
LRCH3	0	0.345285	Stage_a	0.345285	#N/A	#N/A
ITSN2	0	0.345184	Stage_a	0.345184	#N/A	#N/A
EID3.2	1.99e-12	0.345176	Stage_c	0.345176	spermatocyte	#N/A
FAM60A	0	0.345136	Stage_a	0.345136	#N/A	#N/A
PRDM2	0	0.345071	Stage_a	0.345071	#N/A	#N/A
SNHG12	0	0.345066	Stage_a	0.345066	#N/A	YES
PLXDC2	0	0.34495	Stage_a	0.34495	macrophages	#N/A
SLC41A3.2	0.0031259	0.344934	Stage_c	0.344934	#N/A	YES
KLHL15	0	0.344754	Stage_a	0.344754	Sertoli_cells	YES
RSF1	0	0.344693	Stage_a	0.344693	#N/A	#N/A
SNRNP200	0	0.344658	Stage_a	0.344658	#N/A	#N/A
ME1.2	3.71e-06	0.344617	Stage_c	0.344617	#N/A	#N/A
TRIM52	0	0.344604	Stage_a	0.344604	#N/A	#N/A
PPIP5K2	0	0.344239	Stage_a	0.344239	#N/A	#N/A
BIRC6	0	0.344144	Stage_a	0.344144	#N/A	#N/A
ATF6B	0	0.34371	Stage_a	0.34371	#N/A	#N/A
CRAT.2	9.34e-11	0.343642	Stage_c	0.343642	spermatocyte	YES
CHML	0	0.343431	Stage_a	0.343431	Sertoli_cells	#N/A
RSL1D1.1	1.33e-07	0.343243	Stage_b	0.343243	#N/A	#N/A
TOX2.2	2.01e-36	0.343238	Stage_c	0.343238	#N/A	#N/A
ARPP19.2	3.4e-05	0.342929	Stage_c	0.342929	#N/A	#N/A
MS4A14	2.75e-124	0.342836	Stage_c	0.342836	spermatid	#N/A
ZNF655	0	0.342469	Stage_a	0.342469	#N/A	#N/A
RP11-140K17.3.2	3.12e-07	0.342434	Stage_c	0.342434	spermatid	#N/A
ALDH1A1.2	1.48e-36	0.342118	Stage_c	0.342118	Sertoli_cells	YES
TTC17	0	0.341644	Stage_a	0.341644	#N/A	#N/A
LRRIQ1.1	5.97e-07	0.341627	Stage_c	0.341627	spermatid	#N/A
ACAT2.2	1.42e-05	0.341393	Stage_c	0.341393	#N/A	#N/A
POLR2K.1	5.32e-05	0.34134	Stage_b	0.34134	spermatogonia	#N/A
CNKSR3	3.77e-99	0.341323	Stage_c	0.341323	endotheliocyte	#N/A
SDHD.1	0.000164035	0.341308	Stage_b	0.341308	#N/A	#N/A
DCUN1D3	0	0.341196	Stage_a	0.341196	#N/A	#N/A
GATAD1	0	0.340856	Stage_a	0.340856	#N/A	#N/A
MRFAP1.1	1.25e-19	0.340759	Stage_b	0.340759	#N/A	#N/A
FAM220A.2	4.38e-08	0.340649	Stage_c	0.340649	spermatid	#N/A
TNIK.2	0.00580239	0.340631	Stage_c	0.340631	#N/A	#N/A
GSE1	0	0.340599	Stage_a	0.340599	Sertoli_cells	#N/A
FOXP1	0	0.340579	Stage_a	0.340579	endotheliocyte	#N/A
PLA2G16.2	7.23e-16	0.340477	Stage_c	0.340477	Sertoli_cells	#N/A
LAMTOR1.1	0.00697141	0.34028	Stage_b	0.34028	#N/A	#N/A
ZBTB43	0	0.339646	Stage_a	0.339646	spermatogonia	YES
GTF2I	3.11e-280	0.339641	Stage_a	0.339641	Sertoli_cells	#N/A
SHC4.2	9.73e-06	0.339258	Stage_c	0.339258	#N/A	#N/A
VEZT	0	0.338913	Stage_a	0.338913	#N/A	#N/A
DGUOK.1	7.46e-06	0.338834	Stage_b	0.338834	spermatogonia	#N/A
SENP6	0	0.338604	Stage_a	0.338604	#N/A	#N/A
MYO6	0	0.338519	Stage_a	0.338519	#N/A	#N/A
MON2	0	0.33837	Stage_a	0.33837	#N/A	#N/A
NAV3	0	0.338345	Stage_a	0.338345	#N/A	#N/A
CYC1.1	4.13e-06	0.338123	Stage_b	0.338123	#N/A	#N/A
LAMA4	1.33e-34	0.337964	Stage_c	0.337964	Leydig_cells	YES
SOGA1	0	0.337925	Stage_a	0.337925	#N/A	#N/A
FAM78A	1.77e-29	0.337883	Stage_c	0.337883	#N/A	#N/A
ZFC3H1	0	0.337879	Stage_a	0.337879	#N/A	YES
RP11-553L6.5	0	0.337861	Stage_a	0.337861	#N/A	#N/A
TES	0	0.337691	Stage_a	0.337691	spermatid	#N/A
FAM213A.2	0.000390295	0.337649	Stage_c	0.337649	Sertoli_cells	#N/A
C14orf166.1	1.35e-40	0.336918	Stage_b	0.336918	#N/A	YES
GOT2.2	0.000549788	0.33687	Stage_c	0.33687	#N/A	#N/A
IER3	0	0.336757	Stage_a	0.336757	macrophages	#N/A
LINC00116.1	0.00111981	0.336724	Stage_b	0.336724	#N/A	#N/A
MTF2	0	0.336636	Stage_a	0.336636	#N/A	#N/A
REST	0	0.336245	Stage_a	0.336245	#N/A	#N/A
MORF4L1.1	7.59e-61	0.336222	Stage_b	0.336222	spermatocyte	#N/A
HABP4.2	0.00336562	0.336217	Stage_c	0.336217	spermatid	#N/A
SESN2	0	0.336126	Stage_a	0.336126	#N/A	#N/A
AKAP13	0	0.336042	Stage_a	0.336042	macrophages	#N/A
HSPA4L.2	0.00189531	0.335991	Stage_c	0.335991	spermatid	#N/A
SRSF1	0	0.335897	Stage_a	0.335897	#N/A	#N/A
YLPM1	0	0.335785	Stage_a	0.335785	#N/A	#N/A
ACSM3	0	0.335664	Stage_a	0.335664	Sertoli_cells	#N/A
MEG3.1	5.24e-15	0.335618	Stage_b	0.335618	myoid_cells_a	#N/A
SLC4A3	0	0.335349	Stage_a	0.335349	#N/A	#N/A
LDLR	0	0.335153	Stage_a	0.335153	endotheliocyte	#N/A
MYH9	0	0.334929	Stage_a	0.334929	endotheliocyte	YES
ARL2BP.1	0.00574006	0.334895	Stage_b	0.334895	#N/A	#N/A
REEP6.1	4.17e-20	0.334871	Stage_b	0.334871	Sertoli_cells	#N/A
BRWD3	0	0.334845	Stage_a	0.334845	#N/A	#N/A
RPAP2	0	0.334352	Stage_a	0.334352	#N/A	#N/A
TRIP11	0	0.334351	Stage_a	0.334351	#N/A	#N/A
TCEAL4	0.000107769	0.334087	Stage_b	0.334087	myoid_cells_a	#N/A
MAPK13.2	0.00645874	0.333988	Stage_c	0.333988	spermatocyte	#N/A
TNRC18	0	0.333932	Stage_a	0.333932	#N/A	#N/A
RPA2.1	4.47e-10	0.333677	Stage_b	0.333677	#N/A	#N/A
CDKN2AIP	0	0.33365	Stage_a	0.33365	#N/A	#N/A
PDCD6.1	0.00367279	0.333129	Stage_b	0.333129	spermatogonia	#N/A
COPS6.1	0.000264695	0.333065	Stage_b	0.333065	#N/A	#N/A
STX2.2	2.73e-12	0.332978	Stage_c	0.332978	#N/A	#N/A
MEF2A	0	0.332832	Stage_a	0.332832	macrophages	#N/A
FERMT2	0	0.33257	Stage_a	0.33257	#N/A	#N/A
ROCK1	0	0.33243	Stage_a	0.33243	myoid_cells_b	#N/A
CSTB.1	8.06e-07	0.33239	Stage_b	0.33239	Sertoli_cells	#N/A
SLC30A3.2	3.08e-18	0.332227	Stage_c	0.332227	#N/A	#N/A
EPB41L4A-AS1.1	9.68e-07	0.332119	Stage_b	0.332119	#N/A	#N/A
AP2S1.1	0.00580698	0.331951	Stage_b	0.331951	#N/A	#N/A
FRMD4B	0	0.331921	Stage_a	0.331921	macrophages	YES
MYEOV2.2	0.00582116	0.331843	Stage_c	0.331843	spermatogonia	#N/A
ESCO1	0	0.331839	Stage_a	0.331839	spermatocyte	#N/A
CHD8	0	0.331688	Stage_a	0.331688	#N/A	#N/A
HSBP1.1	2.77e-07	0.331621	Stage_b	0.331621	spermatocyte	#N/A
PIK3C2A	0	0.331429	Stage_a	0.331429	#N/A	#N/A
KMT2B	0	0.331424	Stage_a	0.331424	spermatogonia	#N/A
NUP62CL	1.36e-46	0.331213	Stage_c	0.331213	#N/A	#N/A
TBL1XR1	0	0.331079	Stage_a	0.331079	#N/A	#N/A
ASNA1.1	6.46e-06	0.33087	Stage_b	0.33087	spermatogonia	YES
C4orf32.2	8.82e-12	0.330739	Stage_c	0.330739	endotheliocyte	YES
MTHFS.1	2.23e-05	0.330719	Stage_b	0.330719	Sertoli_cells	#N/A
[truncated: 637 more rows]
