# Supplementary material for: Single-cell analysis of developing and azoospermia human testicles reveals central role of Sertoli cells
Source: Nat Commun. 2020 Nov 10;11:5683. doi: 10.1038/s41467-020-19414-4 (PMC7655944; doi:10.1038/s41467-020-19414-4)
Supplement: Supplementary file 5 — Supplementary Data 3 [file 41467_2020_19414_MOESM5_ESM.xlsx]

## Sheet: Table S4 DEGs between AZFa_Del 
	p_val	avg_logFC	cluster
PRM2	1.15e-188	5.95114	adult
PRM1	1.2e-188	5.9182	adult
TNP1	2.21e-188	5.01704	adult
HMGB4	1.02e-176	3.72866	adult
NUPR2	3.59e-139	3.13928	adult
CRISP2	2.14e-138	3.06129	adult
TSACC	3.41e-155	3.03938	adult
SMCP	1.58e-128	2.91244	adult
LELP1	2.84e-125	2.90532	adult
BOD1L2	8.2e-121	2.74871	adult
PHF7	1.44e-126	2.72634	adult
MT-ATP6	2.98e-94	2.65245	adult
LINC00467	1.57e-121	2.54702	adult
CMTM2	7e-103	2.53036	adult
TEX40	1.97e-105	2.51016	adult
AC007557.1	5.29e-101	2.50047	adult
MT-CO3	1.24e-92	2.38729	adult
ROPN1L	6.1e-92	2.33124	adult
MT-CYB	3.42e-79	2.30362	adult
MLF1	1.89e-123	2.2958	adult
ODF2	8.88e-87	2.27811	adult
ANKRD7	4.01e-88	2.26534	adult
MT-CO2	6.59e-86	2.24303	adult
TPPP2	6.38e-82	2.22441	adult
MT-ND1	8.43e-85	2.20302	adult
SPTY2D1-AS1	1.66e-74	2.13317	adult
GAPDHS	2.81e-69	2.13044	adult
CAPZA3	8.12e-74	2.12941	adult
DCUN1D1	3.49e-72	2.1221	adult
GSG1	2.13e-66	2.06873	adult
IZUMO4	1.39e-69	2.04435	adult
CYLC2	1.09e-47	2.00662	adult
RNF151	2.48e-65	2.0066	adult
CDKN3	3.7e-65	1.97864	adult
MIF	4.53e-184	1.97727	adult-AZFa_Del
C1orf194	1.78e-65	1.97406	adult
GTSF1L	3.09e-61	1.9596	adult
SMKR1	1.3e-59	1.95522	adult
SH3RF2	5.96e-63	1.95303	adult
IFI27	7.25e-164	1.90782	adult-AZFa_Del
SPATA42	8.41e-52	1.89623	adult
PROCA1	2.71e-55	1.89325	adult
H1FNT	5.9e-58	1.88893	adult
CTD-2568A17.1	6.95e-54	1.8861	adult
UBL4B	5.49e-54	1.88282	adult
ARL4A	5.6e-54	1.87607	adult
ROPN1B	8.53e-60	1.87384	adult
TSPAN16	1.23e-54	1.8719	adult
C10orf62	8.05e-58	1.87145	adult
CCDC91	2.5e-55	1.86405	adult
TCP11	1.58e-52	1.84807	adult
ALKBH7	9.33e-82	1.84786	adult
TRIM36	6.98e-57	1.84047	adult
LINC00919	2.01e-48	1.8197	adult
SPATA33	4.76e-54	1.8163	adult
FAM229A	6.65e-59	1.8137	adult
SPINK2	2.46e-54	1.8096	adult
DNAJB8	2.75e-50	1.80747	adult
C20orf144	2.02e-51	1.77478	adult
SPA17	2.22e-49	1.77254	adult
ACTB	1.51e-173	1.76321	adult-AZFa_Del
TEX38	2.06e-50	1.75936	adult
FAM71E1	4.49e-50	1.75291	adult
MRVI1-AS1	3.09e-50	1.75086	adult
TSSK6	4.33e-44	1.74689	adult
MT-ND5	1.14e-38	1.74588	adult
SPATA6	1.11e-49	1.74339	adult
TMCO5A	2.01e-48	1.73813	adult
TSSK2	7.26e-48	1.72721	adult
TIMD4	2.15e-45	1.72643	adult
ACTRT2	3.67e-50	1.72091	adult
IQCF1	1.09e-47	1.71998	adult
LINC00684	3.48e-154	1.71237	adult-AZFa_Del
MT-CO1	1.34e-71	1.71048	adult
FAM209B	7.44e-44	1.70873	adult
AQP5	1.94e-48	1.70859	adult
SPATA3	3.36e-47	1.7076	adult
GPX4	5.72e-119	1.69607	adult
MORN2	4.33e-51	1.69516	adult
OAZ3	2.72e-43	1.68373	adult
ACTL7A	8.37e-43	1.66904	adult
CLPB	1.18e-43	1.6673	adult
FAM209A	2.78e-40	1.66591	adult
IQCF2	1.09e-42	1.66416	adult
TEX35	1.86e-42	1.66105	adult
MT-ND4	3.55e-68	1.66032	adult
TMCO2	4.11e-46	1.65269	adult
PCP2	1.22e-43	1.65238	adult
C9orf9	8.25e-43	1.63892	adult
DKKL1	2.43e-42	1.63127	adult
CABYR	2.81e-41	1.62989	adult
IRGC	1.92e-44	1.6245	adult
IQCF3	7.44e-44	1.6235	adult
IFT57	6.77e-45	1.62147	adult
LDHC	5.58e-41	1.61746	adult
LINC01191	3.21e-44	1.6148	adult
CLU	6.65e-95	1.61369	adult-AZFa_Del
DYNLRB2	4.2e-41	1.60905	adult
SPARC	3.51e-91	1.60714	adult-AZFa_Del
TIMP1	4.53e-99	1.58143	adult-AZFa_Del
CABS1	7.98e-39	1.57792	adult
C17orf105	2.86e-39	1.56963	adult
CCDC169	2.16e-39	1.55929	adult
H2AFJ	3.44e-55	1.55386	adult
MT-ND2	4.35e-59	1.5447	adult
YBX3	3.36e-46	1.54469	adult
BAG5	1.72e-41	1.53177	adult
MIR202HG	5.07e-130	1.52779	adult-AZFa_Del
FAM229B	4.91e-68	1.50206	adult
HEMGN	4.05e-35	1.49528	adult
TMSB4X	7.08e-139	1.49315	adult-AZFa_Del
MYL9	7.09e-141	1.49183	adult-AZFa_Del
FAM81B	1.18e-35	1.49096	adult
MT-ND3	1.04e-63	1.48946	adult
C20orf141	4.76e-38	1.48843	adult
RP5-1023B21.1	4.66e-34	1.4541	adult
PPM1G	4.74e-37	1.44218	adult
ERICH2	3.1e-33	1.43193	adult
RP11-195F19.5	8.97e-35	1.43153	adult
RNF138	7.95e-32	1.4246	adult
DYNLL2	7.07e-31	1.4213	adult
MS4A6E	1.07e-32	1.41777	adult
ACTL9	5.94e-34	1.41397	adult
CXCL16	5.03e-33	1.41259	adult
PSAP	1.38e-94	1.41052	adult-AZFa_Del
SPATA19	1.56e-33	1.40609	adult
PPDPF	1.07e-131	1.40488	adult-AZFa_Del
TCP10L	1.49e-34	1.39994	adult
C9orf24	5.64e-32	1.39691	adult
CEP112	4.09e-33	1.39217	adult
CCDC70	1.72e-32	1.38262	adult
SPACA3	1.51e-30	1.37193	adult
RP11-322N21.2	2.77e-32	1.36581	adult
CLDN11	7.5e-79	1.36205	adult-AZFa_Del
IQCF5	1.35e-32	1.36098	adult
LEMD1	2.08e-29	1.35974	adult
MPC2	1.45e-61	1.35693	adult
GTSF1	1.15e-31	1.35454	adult
CETN1	9.66e-30	1.3521	adult
C17orf64	1.93e-29	1.34769	adult
C12orf54	8.17e-30	1.34279	adult
DNAJC5B	9.56e-29	1.33458	adult
TEX26	1.6e-29	1.33397	adult
CARHSP1	1.22e-38	1.33288	adult
APH1B	2.5e-29	1.33122	adult
SPATA4	1.51e-30	1.33087	adult
SPATA7	1.04e-27	1.32116	adult
DNAJC4	6.4e-22	1.31956	adult
EHD1	2.16e-29	1.31923	adult
LINC00301	2.41e-30	1.31268	adult
TAF10	6.32e-29	1.31147	adult
C10orf53	2.37e-28	1.30961	adult
CREM	6.35e-29	1.30563	adult
FAM104A	8.35e-26	1.3002	adult
CCNY	4.77e-27	1.29987	adult
SAMD4A	2.97e-28	1.29728	adult
CDIPT-AS1	4.23e-29	1.29525	adult
FAM92A1	1.55e-25	1.28754	adult
AKAP4	4.42e-27	1.28726	adult
PGP	1.65e-27	1.28554	adult
RPS17	1.09e-119	1.28509	adult-AZFa_Del
LCA5L	5.86e-28	1.27689	adult
SPACA7	3.53e-27	1.2761	adult
C2orf88	1.36e-25	1.276	adult
PDCL2	1.44e-27	1.26966	adult
SERPINF1	6.31e-77	1.26808	adult-AZFa_Del
CEP170	1.2e-25	1.26462	adult
YPEL1	1.02e-27	1.25194	adult
FUZ	1.35e-26	1.24771	adult
TMEM210	9.78e-26	1.24455	adult
C16orf82	4.51e-25	1.24188	adult
FHL5	1.99e-27	1.23385	adult
GKAP1	1.78e-24	1.22806	adult
PFN1	6.56e-112	1.22786	adult-AZFa_Del
B2M	4.6e-103	1.22755	adult-AZFa_Del
CD151	2.12e-91	1.22357	adult-AZFa_Del
TUBA1A	6.77e-98	1.22134	adult-AZFa_Del
DNAJA4	3.5e-24	1.22122	adult
G6PD	5.91e-102	1.2211	adult-AZFa_Del
SPATA24	4.16e-27	1.21734	adult
ABRACL	1.44e-94	1.2127	adult-AZFa_Del
PCYT2	2e-21	1.21159	adult
FAM71F1	2.06e-24	1.20921	adult
BPIFA3	2.35e-25	1.20835	adult
CD99	1.06e-91	1.20682	adult-AZFa_Del
C2orf40	3.13e-22	1.20586	adult
UQCR11	4.06e-105	1.20459	adult-AZFa_Del
EIF5A2	1.43e-25	1.20318	adult
CCDC136	2.92e-25	1.20233	adult
RHOC	1.57e-101	1.19999	adult-AZFa_Del
BAG1	3.32e-25	1.19863	adult
CRNDE	1.74e-24	1.19851	adult
PRH1	6.2e-24	1.19761	adult
COPRS	2.93e-24	1.19347	adult
ANXA2	4.6e-94	1.19148	adult-AZFa_Del
CSTB	5.76e-100	1.19102	adult-AZFa_Del
ROPN1	8.48e-22	1.18898	adult
CSMD2-AS1	8.66e-25	1.18833	adult
NDUFS5	1.49e-106	1.18828	adult-AZFa_Del
RPL39	2.4e-123	1.18724	adult-AZFa_Del
HIST1H2AA	6.33e-22	1.18522	adult
ADAD1	9.78e-26	1.1848	adult
CCDC54	1.15e-23	1.18053	adult
RPL41	5.72e-141	1.18023	adult-AZFa_Del
C1orf100	2.55e-24	1.17715	adult
FAM120B	1.66e-21	1.17535	adult
CCDC173	1.9e-20	1.17519	adult
USMG5	6.65e-112	1.17299	adult-AZFa_Del
JUNB	3.21e-99	1.17195	adult-AZFa_Del
ATP5I	6.21e-98	1.17072	adult-AZFa_Del
BANF2	2.69e-23	1.17002	adult
MS4A5	3.38e-22	1.1696	adult
APOA1	6.95e-67	1.166	adult-AZFa_Del
CCSER2	5.6e-22	1.16408	adult
DEFB119	2.27e-119	1.16308	adult-AZFa_Del
PPP3R2	5.08e-23	1.16055	adult
CEP350	4.78e-24	1.153	adult
SPERT	4.86e-24	1.15286	adult
LINC00943	1.75e-23	1.14863	adult
SNCG	1.36e-109	1.14608	adult-AZFa_Del
CUL3	1.05e-20	1.14477	adult
PAFAH1B1	5.81e-19	1.14286	adult
HSPB1	1.44e-92	1.14194	adult-AZFa_Del
FAM71A	1.15e-20	1.14157	adult
FTH1	7.3e-146	1.14031	adult-AZFa_Del
CD9	1.47e-101	1.13743	adult-AZFa_Del
PGK2	1.46e-22	1.13715	adult
LINC00608	1.15e-23	1.13602	adult
CST3	6.38e-76	1.13548	adult-AZFa_Del
TUBA3C	1.18e-22	1.13455	adult
OTUB2	8.31e-24	1.13369	adult
EFCAB1	9.61e-22	1.13039	adult
PGAM2	3.32e-23	1.12978	adult
UQCRQ	3.56e-96	1.12546	adult-AZFa_Del
SPATA12	7.75e-23	1.12479	adult
UBE2N	8.05e-37	1.12249	adult
DNALI1	6.97e-21	1.11415	adult
TMSB10	1.98e-139	1.11262	adult-AZFa_Del
HLA-A	9.2e-82	1.11144	adult-AZFa_Del
ARL6IP1	6.62e-77	1.10299	adult-AZFa_Del
CFAP53	3.27e-21	1.10229	adult
SERPINA5	1.07e-71	1.10166	adult-AZFa_Del
HOOK1	1.42e-23	1.09914	adult
ACTL7B	6.2e-21	1.09902	adult
MAP3K14-AS1	5.14e-22	1.09797	adult
PPP1R7	4.44e-16	1.09345	adult
ITM2B	5.61e-76	1.09236	adult-AZFa_Del
CFAP36	2.98e-18	1.09102	adult
RPL36A	1.46e-91	1.0902	adult-AZFa_Del
LYZL2	7.62e-21	1.08893	adult
MAEL	4.51e-20	1.08758	adult
TFAM	3.82e-18	1.08741	adult
CRYAB	2.67e-100	1.08628	adult-AZFa_Del
RPL31	1.9e-104	1.08524	adult-AZFa_Del
OSER1	7.4e-17	1.08167	adult
PPIB	6.89e-70	1.08038	adult-AZFa_Del
ACSBG2	4.17e-22	1.0784	adult
PRPS2	1.14e-87	1.06984	adult-AZFa_Del
SPACA1	5.89e-20	1.06469	adult
C2orf57	1.73e-20	1.06372	adult
BEX1	2.09e-96	1.06244	adult-AZFa_Del
SPATA22	2.22e-22	1.06196	adult
PGAM1	1.41e-87	1.0617	adult-AZFa_Del
C5orf49	3.34e-21	1.06015	adult
INHA	1.14e-78	1.06008	adult-AZFa_Del
TRAPPC1	2.25e-84	1.05829	adult-AZFa_Del
SPEM1	1.15e-20	1.05612	adult
BSG	1.05e-63	1.05429	adult-AZFa_Del
RP4-586O15.1	3.92e-20	1.05425	adult
KIF2B	4.1e-21	1.0541	adult
NGFRAP1	5.41e-100	1.05234	adult-AZFa_Del
FOS	1.08e-95	1.0509	adult-AZFa_Del
RP11-597D13.8	2.22e-22	1.04727	adult
GABRG3-AS1	4.81e-20	1.04586	adult
C11orf71	1.12e-15	1.04357	adult
PTN	4.28e-73	1.043	adult-AZFa_Del
PRKAR2A	9.69e-18	1.043	adult
COX8C	6.2e-21	1.03837	adult
RNASE1	4.32e-62	1.0364	adult-AZFa_Del
ZPBP	9.11e-19	1.03616	adult
LRWD1	2.35e-19	1.03612	adult
FAM71B	5.94e-18	1.03268	adult
RASSF8	7.45e-17	1.0319	adult
SH3GL3	1.41e-20	1.02733	adult
TMEM191C	8.93e-20	1.02697	adult
CD59	8.09e-72	1.0264	adult-AZFa_Del
FAM134B	1.2e-19	1.0259	adult
OST4	2.79e-88	1.02555	adult-AZFa_Del
DEFB123	4.86e-85	1.0253	adult-AZFa_Del
MYL12A	1.29e-83	1.02414	adult-AZFa_Del
PQLC1	4.31e-20	1.0236	adult
NDUFA1	4.87e-81	1.02211	adult-AZFa_Del
CFL1	3.47e-90	1.02075	adult-AZFa_Del
TPP2	1.85e-19	1.02026	adult
C10orf120	9.92e-19	1.01756	adult
SHCBP1L	2.61e-20	1.01557	adult
NDUFA11	2.87e-81	1.01477	adult-AZFa_Del
FTMT	1.21e-18	1.01299	adult
ACRBP	1.61e-17	1.0083	adult
COX6C	4.21e-89	1.00769	adult-AZFa_Del
PTGDS	2.15e-114	1.00715	adult-AZFa_Del
C12orf50	6.65e-19	1.00671	adult
ROMO1	3.57e-81	1.00342	adult-AZFa_Del
SH3BGRL	2.41e-74	1.00126	adult-AZFa_Del
LRTOMT	1.17e-16	0.998167	adult
COX8A	9.62e-85	0.997795	adult-AZFa_Del
GID4	5e-18	0.997686	adult
WBSCR28	8.12e-19	0.997564	adult
IGFBP7	6.63e-108	0.993749	adult-AZFa_Del
TEX37	1.48e-18	0.993141	adult
CALM2	2.38e-114	0.992426	adult-AZFa_Del
SCP2D1	4.45e-19	0.991554	adult
ST6GALNAC2	6.33e-20	0.991506	adult
HMGN5	8.57e-85	0.990918	adult-AZFa_Del
TUBB	3.36e-72	0.987968	adult-AZFa_Del
HNRNPA0	3.34e-68	0.987963	adult-AZFa_Del
ARF5	8.68e-82	0.986284	adult-AZFa_Del
C20orf195	1.08e-19	0.986125	adult
NDUFB1	7.26e-75	0.98561	adult-AZFa_Del
C14orf1	7.29e-76	0.985103	adult-AZFa_Del
AKAP3	2.69e-18	0.984374	adult
C10orf82	4.25e-12	0.98302	adult
SSX2IP	1.17e-15	0.981023	adult
RNF141	2.35e-14	0.980129	adult
PCM1	9.36e-14	0.979599	adult
ASB17	2.36e-17	0.977627	adult
EMP3	6.11e-72	0.977193	adult-AZFa_Del
OBSL1	1.16e-14	0.975592	adult
YBX2	7.22e-20	0.97486	adult
C12orf10	1.19e-13	0.974566	adult
PFN3	1.51e-16	0.974286	adult
C2orf73	1.48e-18	0.973111	adult
TIMM8B	2.83e-75	0.97122	adult-AZFa_Del
PDXK	3.39e-20	0.969333	adult
FBXW5	2.59e-11	0.968742	adult
BRDT	2.2e-18	0.968673	adult
SPACA4	1.04e-18	0.967713	adult
RFPL3S	4.45e-19	0.967314	adult
NRDC	3.14e-11	0.966535	adult
RNF114	3.15e-13	0.965151	adult
SAT1	1.04e-80	0.961296	adult-AZFa_Del
CCDC37-AS1	3.28e-18	0.960056	adult
C1orf111	5.17e-17	0.959345	adult
NSG1	2.22e-87	0.958473	adult-AZFa_Del
DGCR14	7.19e-16	0.955736	adult
DZIP1	1.43e-16	0.955513	adult
TBX18-AS1	4.25e-17	0.954859	adult
DESI1	6.61e-13	0.954799	adult
RGS22	1.27e-16	0.954013	adult
CUL9	2.44e-18	0.953966	adult
SRP9	1.64e-68	0.951478	adult-AZFa_Del
NUTF2	2e-76	0.9492	adult-AZFa_Del
SPATA8	2.2e-18	0.948114	adult
RPL36	1.2e-98	0.947978	adult-AZFa_Del
ACTRT3	2.83e-16	0.947948	adult
NGLY1	1.08e-12	0.947227	adult
FNDC8	4.88e-18	0.945481	adult
RP11-402G3.5	1.31e-17	0.944973	adult
MARCKSL1	1.56e-81	0.944285	adult-AZFa_Del
LINC01350	1.94e-17	0.944202	adult
TPD52L3	5.94e-18	0.944169	adult
C17orf74	1.07e-17	0.943915	adult
TNP2	1.59e-17	0.941866	adult
SPATA18	1.31e-17	0.941833	adult
CD63	7.13e-54	0.94042	adult-AZFa_Del
LKAAEAR1	2.36e-17	0.940328	adult
HSPA4L	4.03e-16	0.940254	adult
SNRPG	4.49e-73	0.938931	adult-AZFa_Del
RPL17	3.23e-74	0.938133	adult-AZFa_Del
CDV3	7.69e-14	0.936059	adult
COX6A1	8.8e-77	0.934812	adult-AZFa_Del
PRM3	2.69e-18	0.934063	adult
AKAP14	1.66e-16	0.932975	adult
DUSP1	1.68e-65	0.932146	adult-AZFa_Del
DDX4	7.24e-18	0.929957	adult
BRI3	2.79e-13	0.929245	adult
NFKBIB	2.44e-13	0.928334	adult
RPL12	3.23e-70	0.928131	adult-AZFa_Del
SPATA3-AS1	1.13e-16	0.926679	adult
LRRC71	2.45e-16	0.921746	adult
CSNK1G2	6.16e-15	0.920949	adult
TEX36-AS1	1.66e-16	0.920372	adult
ATAD1	2.47e-12	0.920242	adult
DDX20	4.78e-17	0.918381	adult
PRND	4.46e-55	0.91741	adult-AZFa_Del
UBE2J1	9.08e-12	0.913507	adult
C6orf99	1.98e-16	0.913428	adult
RP11-1223D19.1	1.66e-16	0.912413	adult
RP11-251P6.1	2.87e-17	0.911659	adult
RPS29	1.41e-101	0.911518	adult-AZFa_Del
TEX33	1.14e-15	0.911346	adult
COX7C	1.65e-84	0.91105	adult-AZFa_Del
ZFAND3	2.23e-10	0.909281	adult
MAP2K2	4.18e-13	0.908292	adult
TSKS	1.31e-16	0.908138	adult
FAM187B	3.59e-15	0.908018	adult
PFKP	4.25e-17	0.906679	adult
HLA-DRB1	8.67e-57	0.906625	adult-AZFa_Del
DNAJC18	7.82e-14	0.905685	adult
MNS1	9.25e-13	0.904841	adult
NINJ1	7.12e-64	0.904238	adult-AZFa_Del
SCP2	2.64e-69	0.903947	adult-AZFa_Del
CALCOCO2	4.81e-13	0.903891	adult
ATOX1	1.97e-71	0.903674	adult-AZFa_Del
SLC25A6	7.68e-65	0.902984	adult-AZFa_Del
MEX3D	2.38e-13	0.902602	adult
EEF1A1	1.58e-129	0.901244	adult-AZFa_Del
C5orf52	2.97e-16	0.90116	adult
TMEM14C	4.36e-69	0.90026	adult-AZFa_Del
SKP1	3.19e-85	0.900091	adult-AZFa_Del
SERF2	6.88e-89	0.899994	adult-AZFa_Del
GSTA2	1.51e-62	0.89961	adult-AZFa_Del
MORN3	6.28e-17	0.898735	adult
ARHGAP28	5.53e-17	0.897203	adult
GAPDH	2.43e-97	0.896985	adult-AZFa_Del
SPATA9	2.97e-16	0.895901	adult
QSOX1	8.81e-47	0.895065	adult-AZFa_Del
GLRX2	6.27e-13	0.894687	adult
C20orf85	1.94e-17	0.894525	adult
LGALS3BP	7.31e-57	0.894245	adult-AZFa_Del
KIF2C	1.08e-16	0.894033	adult
EIF4H	7.21e-11	0.892606	adult
ATP5E	2.57e-85	0.890967	adult-AZFa_Del
RP11-545G3.1	1.13e-16	0.890492	adult
TXN2	6.86e-72	0.889693	adult-AZFa_Del
RNF139	7.22e-12	0.888609	adult
ZDHHC3	5.33e-12	0.888503	adult
MIR193BHG	1.14e-15	0.888	adult
CCDC7	2.35e-16	0.886951	adult
RABIF	8.52e-14	0.886506	adult
DPCD	9.7e-16	0.88633	adult
NRIP3	1.35e-15	0.886121	adult
TMEM31	1.37e-16	0.88399	adult
BCL2L14	3.6e-16	0.881741	adult
ZFAND4	1.69e-16	0.881456	adult
TOMM7	1.91e-72	0.881338	adult-AZFa_Del
FKBP1A	5.85e-69	0.880631	adult-AZFa_Del
MYL6B	5.96e-73	0.880479	adult-AZFa_Del
PTTG1	1.86e-11	0.880355	adult
SMIM4	4.06e-71	0.879289	adult-AZFa_Del
ADI1	1.86e-63	0.879032	adult-AZFa_Del
C7orf50	4.67e-72	0.879003	adult-AZFa_Del
DCN	1.05e-101	0.878626	adult-AZFa_Del
CENPU	8.36e-16	0.877729	adult
ICA1	1.8e-15	0.877502	adult
CYP11A1	1.22e-70	0.877468	adult-AZFa_Del
CTSD	2.61e-58	0.876069	adult-AZFa_Del
MFAP3L	4.26e-15	0.875702	adult
CXorf65	9.28e-15	0.875651	adult
C6orf201	5.29e-16	0.87492	adult
S100A10	8.13e-72	0.874022	adult-AZFa_Del
COX7B2	2.02e-16	0.87378	adult
CLIC1	1e-65	0.873522	adult-AZFa_Del
UBQLN3	1.94e-17	0.872886	adult
LGALS1	3.01e-70	0.872669	adult-AZFa_Del
PSMF1	1.08e-08	0.872164	adult
ZC3H14	6.07e-13	0.871831	adult
MYL6	1.29e-91	0.869518	adult-AZFa_Del
MT-ATP8	2.81e-14	0.867924	adult
IQGAP2	1.29e-14	0.867131	adult
ADIG	7.78e-16	0.866991	adult
MAPRE3	6.31e-14	0.86599	adult
RP1-202O8.3	4.88e-15	0.865639	adult
APOE	1.72e-74	0.864954	adult-AZFa_Del
ZNRF4	2.45e-16	0.864954	adult
TIMM13	1.5e-59	0.864407	adult-AZFa_Del
RPL21	6.89e-91	0.863402	adult-AZFa_Del
C1orf234	6.42e-16	0.863374	adult
SPATA17	7.63e-16	0.863189	adult
TP53TG5	1.67e-15	0.863138	adult
RPL34	2.14e-79	0.862947	adult-AZFa_Del
RPLP2	3.9e-90	0.859811	adult-AZFa_Del
PSMG1	1.77e-10	0.858893	adult
ISG20L2	1.66e-11	0.858647	adult
MIR7515HG	3.59e-15	0.857921	adult
TMEM247	1.67e-15	0.857183	adult
SMIM6	4.37e-16	0.856871	adult
INPP1	9.43e-11	0.851162	adult
FAM46C	3.59e-15	0.850475	adult
RPL39L	5.18e-10	0.849056	adult
AKAP1	1.59e-16	0.848824	adult
TUBA4A	6.9e-13	0.848617	adult
SMIM1	2.01e-64	0.848382	adult-AZFa_Del
COX5B	3.18e-68	0.848256	adult-AZFa_Del
SEC61G	3.74e-62	0.848188	adult-AZFa_Del
IZUMO2	1.35e-14	0.847332	adult
DAB1-AS1	8.85e-14	0.847179	adult
HRASLS	1.04e-13	0.847049	adult
TAGLN2	1.75e-63	0.845832	adult-AZFa_Del
SLIT1-AS1	7.68e-15	0.844299	adult
CCIN	4.19e-14	0.844265	adult
RPLP0	4.12e-75	0.843484	adult-AZFa_Del
C3orf22	3.59e-15	0.842865	adult
LYZL1	1.67e-15	0.840918	adult
ATP5J2	2.51e-62	0.840727	adult-AZFa_Del
COX7B	6.82e-60	0.833341	adult-AZFa_Del
ITM2C	2.45e-58	0.833109	adult-AZFa_Del
EMC10	5.58e-51	0.83283	adult-AZFa_Del
DDX3Y	4.25e-17	0.83267	adult
CMAS	1.77e-62	0.832131	adult-AZFa_Del
WFDC6	2.65e-55	0.831553	adult-AZFa_Del
CCDC179	1.55e-13	0.829902	adult
FANCD2OS	1.35e-14	0.829505	adult
HIST1H1C	1.04e-43	0.829264	adult-AZFa_Del
LINC00226	5.05e-14	0.827102	adult
PRDX5	1.36e-58	0.826883	adult-AZFa_Del
RP11-80B9.4	1.55e-13	0.826465	adult
NDUFA4	4.9e-66	0.824367	adult-AZFa_Del
XXyac-YX155B6.5	7.68e-15	0.82434	adult
RPS28	2.41e-80	0.824122	adult-AZFa_Del
FBXO24	3.59e-15	0.824034	adult
NDRG3	1.82e-12	0.822587	adult
COX17	2.84e-50	0.819892	adult-AZFa_Del
ZFP36	1.96e-69	0.819139	adult-AZFa_Del
FXR1	2.25e-10	0.819065	adult
PSMA2	1.41e-60	0.818668	adult-AZFa_Del
RPS21	2.14e-61	0.817987	adult-AZFa_Del
TMF1	3.99e-10	0.817638	adult
GSN	1.84e-70	0.81729	adult-AZFa_Del
TMEM258	7.83e-60	0.816894	adult-AZFa_Del
MT2A	1.45e-64	0.81644	adult-AZFa_Del
TTC29	6.35e-15	0.813247	adult
PSAT1	7.38e-62	0.812163	adult-AZFa_Del
SPZ1	7.35e-14	0.812035	adult
COMMD6	2.11e-59	0.811639	adult-AZFa_Del
IGSF11-AS1	1.12e-14	0.811077	adult
IFI6	3.95e-47	0.810962	adult-AZFa_Del
C17orf50	2.97e-15	0.810324	adult
RPL38	1.36e-81	0.808299	adult-AZFa_Del
SLC25A37	9.16e-14	0.808149	adult
CFD	3.15e-97	0.808128	adult-AZFa_Del
NOP10	2.23e-53	0.807829	adult-AZFa_Del
RP5-942I16.1	7.68e-15	0.807695	adult
RGMB-AS1	9.48e-13	0.807157	adult
DYNLT1	3.44e-60	0.805842	adult-AZFa_Del
RAB11FIP4	1.02e-13	0.805807	adult
KHDRBS3	1.75e-11	0.805626	adult
TRMT112	3.76e-59	0.805431	adult-AZFa_Del
HNRNPA1	9.76e-63	0.805225	adult-AZFa_Del
TBL2	3.22e-12	0.804712	adult
FAM127A	1.55e-58	0.804214	adult-AZFa_Del
RPL13A	9.75e-90	0.803028	adult-AZFa_Del
HLA-C	5.11e-62	0.801874	adult-AZFa_Del
MEX3C	3.63e-14	0.801632	adult
CSNK2A2	1.96e-14	0.801397	adult
UBL5	6.62e-65	0.801112	adult-AZFa_Del
C19orf71	3.47e-14	0.800884	adult
TSSK1B	3.59e-15	0.800622	adult
SDCBP	5.89e-65	0.799831	adult-AZFa_Del
PLEKHO1	2.72e-13	0.799381	adult
VRK3	1.03e-11	0.798386	adult
SNRPB	2.41e-55	0.797453	adult-AZFa_Del
RPS8	2.33e-70	0.796052	adult-AZFa_Del
TPGS1	5.07e-62	0.796028	adult-AZFa_Del
ARF4	7.61e-55	0.794438	adult-AZFa_Del
SRI	3.14e-57	0.793543	adult-AZFa_Del
HNRNPK	1.92e-55	0.793404	adult-AZFa_Del
S100A11	2.78e-54	0.793265	adult-AZFa_Del
RPS26	6.03e-61	0.793157	adult-AZFa_Del
AZIN1-AS1	1.4e-09	0.792701	adult
GLO1	4.68e-51	0.79269	adult-AZFa_Del
PFN2	9.47e-62	0.792273	adult-AZFa_Del
RPL10L	1.98e-14	0.790591	adult
RPL27	2.04e-64	0.790545	adult-AZFa_Del
PRDX3	6.78e-59	0.789767	adult-AZFa_Del
ACOT13	2.51e-07	0.789065	adult
TEKT5	6.09e-14	0.788663	adult
GK2	2.7e-13	0.787729	adult
RP11-498B4.5	5.13e-14	0.786436	adult
TBC1D21	1.07e-13	0.785795	adult
NME5	3.81e-11	0.784962	adult
YWHAE	1.4e-55	0.784941	adult-AZFa_Del
NUDT11	8.38e-55	0.784598	adult-AZFa_Del
GS1-259H13.2	9.41e-14	0.783103	adult
MORF4L2	1.57e-49	0.782867	adult-AZFa_Del
ZSCAN16-AS1	1.8e-60	0.78266	adult-AZFa_Del
FANK1	7.48e-14	0.78249	adult
PCAT6	1.11e-13	0.782458	adult
CCDC110	7.94e-15	0.781748	adult
PHOSPHO1	6.09e-14	0.781177	adult
CCDC188	2.88e-14	0.779683	adult
CALM3	4.23e-18	0.779308	adult
PDHA2	5.25e-15	0.777722	adult
SNRPE	3.63e-56	0.776703	adult-AZFa_Del
SURF2	2.21e-10	0.776624	adult
CHPF	2.14e-48	0.77657	adult-AZFa_Del
TMEM123	1.62e-51	0.776378	adult-AZFa_Del
EFCAB11	5.04e-11	0.776231	adult
CEP85L	1.5e-11	0.776213	adult
CCDC126	1.45e-10	0.775472	adult
ATP5G2	1.1e-52	0.774439	adult-AZFa_Del
AKAP12	6.07e-07	0.773837	adult
CTAG2	8.19e-13	0.773494	adult
PRSS58	4.71e-13	0.772382	adult
DBF4	5.11e-11	0.772153	adult
KRTCAP2	1.82e-51	0.77136	adult-AZFa_Del
SLC25A3	2.96e-55	0.770607	adult-AZFa_Del
LSM14B	8.49e-12	0.770081	adult
PYURF	1.1e-57	0.769938	adult-AZFa_Del
ARPC4	2.17e-58	0.769306	adult-AZFa_Del
CNIH1	5.1e-56	0.768325	adult-AZFa_Del
PRPH	1.87e-13	0.768099	adult
TAF11	4.7e-57	0.767987	adult-AZFa_Del
MT-ND4L	2.19e-12	0.766636	adult
ARMC12	1.01e-12	0.766318	adult
ASRGL1	1.98e-12	0.766143	adult
COL1A2	3.03e-45	0.765885	adult-AZFa_Del
ATP1B3	3.4e-09	0.764998	adult
AC004381.6	2.93e-13	0.76493	adult
MORN5	7.33e-14	0.763539	adult
CDC42	1.03e-45	0.763168	adult-AZFa_Del
PRSS37	5.67e-13	0.762652	adult
SWI5	3.57e-08	0.762164	adult
C15orf48	6.58e-12	0.762066	adult
LURAP1	3.29e-12	0.761569	adult
HIGD1A	1.12e-63	0.761289	adult-AZFa_Del
RPS27	2.83e-92	0.759842	adult-AZFa_Del
ATP5B	1.29e-54	0.759417	adult-AZFa_Del
TTYH1	4.69e-53	0.75922	adult-AZFa_Del
SOD3	9.62e-43	0.759039	adult-AZFa_Del
NDUFAF3	5.71e-08	0.758042	adult
CYB5R3	8.7e-53	0.7569	adult-AZFa_Del
RP11-168L7.3	9.85e-13	0.756112	adult
PPIA	5.04e-57	0.75593	adult-AZFa_Del
CCT2	4.35e-05	0.755539	adult
APP	1.34e-45	0.754937	adult-AZFa_Del
RPS19	1.88e-71	0.754239	adult-AZFa_Del
ATP6V1E1	3.01e-53	0.75422	adult-AZFa_Del
MSMO1	1.14e-47	0.75402	adult-AZFa_Del
SBDS	1.78e-06	0.752547	adult
PCBP2	3.1e-56	0.751182	adult-AZFa_Del
TSSK3	1.23e-12	0.750907	adult
TSGA10	1.66e-09	0.750629	adult
CNN3	6.65e-67	0.7503	adult-AZFa_Del
LPIN1	6.09e-12	0.749803	adult
BLOC1S1	2.08e-50	0.749629	adult-AZFa_Del
ECH1	1.6e-48	0.748934	adult-AZFa_Del
IPO5	2.38e-07	0.747393	adult
ADSSL1	1.05e-11	0.747049	adult
IFITM3	1.32e-58	0.74698	adult-AZFa_Del
CAMLG	1.61e-06	0.746656	adult
GOLM1	1.76e-11	0.746595	adult
2020-03-10	2.25e-13	0.746531	adult
MYL12B	2.76e-57	0.745359	adult-AZFa_Del
RP11-502N13.2	6.13e-12	0.744623	adult
KNSTRN	7.36e-10	0.744061	adult
GTF3C2-AS1	2.46e-12	0.744032	adult
CCDC34	1.16e-09	0.743766	adult
MAATS1	8.19e-13	0.740287	adult
ZMYND10	1.07e-13	0.740112	adult
C1orf185	1.42e-12	0.739283	adult
RGPD4-AS1	2.7e-13	0.738612	adult
CCT6B	5.45e-12	0.7386	adult
SHFM1	5.19e-50	0.737977	adult-AZFa_Del
PSME1	4.91e-57	0.737051	adult-AZFa_Del
GSTA4	8.89e-54	0.736485	adult-AZFa_Del
RP11-12M5.1	1.18e-12	0.73509	adult
PSD3	8.4e-10	0.734939	adult
CDC34	4.11e-10	0.734759	adult
CYR61	3.49e-39	0.734743	adult-AZFa_Del
MDH1	7.58e-47	0.733359	adult-AZFa_Del
SCRG1	1.34e-47	0.733223	adult-AZFa_Del
BZW1	3.68e-10	0.733036	adult
ITFG1-AS1	2.46e-12	0.732154	adult
CT83	2.05e-12	0.732107	adult
GALNTL5	1.71e-12	0.732102	adult
AC009487.4	5.67e-13	0.731979	adult
RNF38	3.1e-06	0.731711	adult
TSPO	1.28e-58	0.731402	adult-AZFa_Del
TEX29	4.26e-12	0.730923	adult
FAM96B	5.02e-53	0.729449	adult-AZFa_Del
GSTA3	1.29e-48	0.729379	adult-AZFa_Del
NKX2-8	8.36e-55	0.729367	adult-AZFa_Del
LYPD4	1.87e-13	0.72865	adult
BCAP31	1.57e-44	0.728502	adult-AZFa_Del
SERPINE2	5.91e-40	0.728301	adult-AZFa_Del
EPHX1	1.12e-43	0.727615	adult-AZFa_Del
SPANXB1	8.82e-12	0.727578	adult
LPP	1.43e-07	0.727543	adult
DYDC1	6.13e-12	0.727513	adult
ZNF649-AS1	1.42e-12	0.727062	adult
CCL3	2.99e-65	0.72697	adult-AZFa_Del
LRRC27	3.53e-10	0.726636	adult
MYEOV2	6.95e-48	0.72591	adult-AZFa_Del
LYPLA1	3.04e-08	0.725398	adult
NACA2	1.27e-11	0.724518	adult
FLJ27354	8.5e-07	0.724326	adult
IQCF6	7.36e-12	0.724076	adult
TOMM34	1.22e-52	0.724005	adult-AZFa_Del
TTC39A	3.61e-10	0.72398	adult
AP1S2	4.49e-53	0.723645	adult-AZFa_Del
PHKG2	2.45e-08	0.722675	adult
TMEM14B	5.39e-47	0.722556	adult-AZFa_Del
VWA3B	8.19e-13	0.722327	adult
GSTA1	2.13e-65	0.72208	adult-AZFa_Del
RPLP1	1.61e-86	0.7219	adult-AZFa_Del
DAXX	8.26e-41	0.721809	adult-AZFa_Del
LINC01016	8.19e-13	0.721736	adult
PLD3	2.08e-41	0.721399	adult-AZFa_Del
WDR83OS	3.6e-54	0.720644	adult-AZFa_Del
ATP5G3	8.72e-48	0.720626	adult-AZFa_Del
ERP29	8.48e-46	0.720494	adult-AZFa_Del
TPR	7.76e-06	0.720427	adult
GOLGA4	2.64e-07	0.719752	adult
FAM76B	3.87e-10	0.719384	adult
C7orf61	8.43e-11	0.718542	adult
UBE2S	8.4e-07	0.718036	adult
RP11-402G3.3	2.96e-12	0.717886	adult
NAPA	4.03e-52	0.717803	adult-AZFa_Del
RAB7A	1.83e-53	0.716707	adult-AZFa_Del
AHI1	5.91e-09	0.716296	adult
MZT2B	8.59e-11	0.716174	adult
RP11-146F11.1	3.03e-10	0.715974	adult
LDHB	3.14e-50	0.715732	adult-AZFa_Del
HMGN2	6.87e-51	0.715498	adult-AZFa_Del
CCDC53	5.45e-07	0.715221	adult
PON2	9.3e-49	0.714214	adult-AZFa_Del
LINC00929	3.75e-11	0.713603	adult
PRSS54	1.52e-11	0.713391	adult
WBP5	9.87e-45	0.712865	adult-AZFa_Del
CHKA	5.6e-11	0.712335	adult
ATP5A1	2.78e-47	0.71195	adult-AZFa_Del
ATP5C1	1.3e-49	0.711914	adult-AZFa_Del
GRK4	3.15e-11	0.710717	adult
AURKAIP1	2.33e-17	0.710498	adult
DUSP13	6.13e-12	0.710472	adult
POLR2L	1.99e-51	0.710319	adult-AZFa_Del
ACTG1	4.06e-45	0.710273	adult-AZFa_Del
SNRPD2	2.62e-49	0.709824	adult-AZFa_Del
ZNF295-AS1	4.71e-13	0.709641	adult
GSTM4	1.21e-53	0.709204	adult-AZFa_Del
ACRV1	2.18e-11	0.708967	adult
TEKT2	8.19e-13	0.708838	adult
GSTP1	6.01e-54	0.708289	adult-AZFa_Del
CARD19	2.08e-47	0.707082	adult-AZFa_Del
GPX3	8.35e-52	0.70708	adult-AZFa_Del
HIP1	3.23e-11	0.705694	adult
CAPZA2	6.12e-54	0.705394	adult-AZFa_Del
TCEAL4	1.47e-43	0.705294	adult-AZFa_Del
MRPL33	3.55e-52	0.70509	adult-AZFa_Del
GAMT	3.99e-49	0.704837	adult-AZFa_Del
RPS15	1.22e-72	0.703908	adult-AZFa_Del
MSTO1	5.07e-11	0.703901	adult
DDI1	2.7e-13	0.703778	adult
CMTM3	3.31e-47	0.703661	adult-AZFa_Del
RPS10	6.98e-64	0.703485	adult-AZFa_Del
EQTN	1.52e-11	0.703399	adult
NDUFB9	1.11e-48	0.702706	adult-AZFa_Del
C14orf2	9.16e-49	0.70266	adult-AZFa_Del
LINC00998	3.68e-49	0.702064	adult-AZFa_Del
TMED2	2.14e-51	0.701682	adult-AZFa_Del
CNN1	2.09e-11	0.701157	adult
FAM166A	4.26e-12	0.700035	adult
RPL23A	2.48e-63	0.699792	adult-AZFa_Del
LARP1B	1.5e-09	0.699335	adult
GAS6	8.46e-48	0.698164	adult-AZFa_Del
CALR	3.35e-38	0.697788	adult-AZFa_Del
C20orf173	5.11e-12	0.697481	adult
ZBBX	2.96e-12	0.696929	adult
METAP1	3.13e-06	0.696898	adult
TUBA1B	7.61e-48	0.696686	adult-AZFa_Del
RP11-165M1.3	1.88e-10	0.695846	adult
RPL18A	3.72e-59	0.695645	adult-AZFa_Del
MNDA	4.21e-46	0.695381	adult-AZFa_Del
PLEKHB1	2.25e-52	0.694814	adult-AZFa_Del
KIF5C	1.61e-06	0.693252	adult
SETD9	4.35e-06	0.692919	adult
VDAC1	6.02e-44	0.692504	adult-AZFa_Del
ERICH3	8.82e-12	0.691845	adult
UBTD2	2.73e-08	0.691545	adult
EZR	5.3e-45	0.691512	adult-AZFa_Del
CH17-140K24.2	1.5e-10	0.691398	adult
PFN4	5.36e-11	0.69072	adult
DGCR6L	0.00252417	0.690145	adult
TNFAIP8L1	6.81e-13	0.690099	adult
RAC1	3.96e-44	0.690071	adult-AZFa_Del
NDFIP1	1.36e-44	0.68926	adult-AZFa_Del
PDE1A	4.26e-12	0.689008	adult
DDX25	1.27e-11	0.688991	adult
APOPT1	1.08e-05	0.687879	adult
HAGLR	1.42e-12	0.687727	adult
NDUFA7	6.81e-51	0.687323	adult-AZFa_Del
ARID2	5.46e-09	0.686713	adult
SUN1	2.01e-09	0.686213	adult
LINC01420	6.07e-46	0.686168	adult-AZFa_Del
PIAS2	9.98e-10	0.685742	adult
SNHG19	2e-47	0.685574	adult-AZFa_Del
SRPK1	2.52e-08	0.685346	adult
PPP2CA	1.85e-48	0.684388	adult-AZFa_Del
ATP6V0B	3.34e-43	0.683775	adult-AZFa_Del
TXNL4A	9.85e-07	0.683667	adult
DAP	2.34e-62	0.68234	adult-AZFa_Del
VIM	1.4e-50	0.681461	adult-AZFa_Del
PRNP	1.3e-42	0.681429	adult-AZFa_Del
RP11-619L12.4	1.82e-11	0.681163	adult
IL32	2.9e-31	0.680398	adult-AZFa_Del
PEBP1	3.11e-55	0.680206	adult-AZFa_Del
C17orf97	1.21e-10	0.680068	adult
MALAT1	2.05e-07	0.679998	adult
KPNA2	2.87e-05	0.679484	adult
STARD10	9.78e-06	0.678963	adult
RBBP7	4.44e-45	0.677261	adult-AZFa_Del
FHL1	4.97e-11	0.676269	adult
2020-03-08	1.48e-09	0.676142	adult
PFKL	6.11e-43	0.675787	adult-AZFa_Del
BANF1	4.48e-47	0.675525	adult-AZFa_Del
RP11-493E12.1	5.11e-12	0.675082	adult
CFL2	7.63e-46	0.67443	adult-AZFa_Del
OAZ1	2.41e-55	0.673353	adult-AZFa_Del
LACE1	1.68e-08	0.673301	adult
HSD17B3	1.04e-44	0.672829	adult-AZFa_Del
FAM8A1	5.42e-11	0.6726	adult
FAM127B	3.53e-51	0.671861	adult-AZFa_Del
RGS5	1.65e-44	0.67133	adult-AZFa_Del
TNFRSF12A	1.41e-52	0.671066	adult-AZFa_Del
UBTD1	8.25e-46	0.670298	adult-AZFa_Del
HYPM	2.61e-11	0.669446	adult
MRGBP	6.22e-10	0.669006	adult
HINT1	3.58e-46	0.667254	adult-AZFa_Del
PDLIM4	1.76e-59	0.666689	adult-AZFa_Del
MTCH1	2.64e-46	0.666669	adult-AZFa_Del
SPG21	5.77e-44	0.666562	adult-AZFa_Del
AP3S1	3.41e-49	0.66647	adult-AZFa_Del
NDUFB7	3.91e-46	0.665657	adult-AZFa_Del
RANGRF	1.6e-05	0.664857	adult
RP11-217B7.3	1.52e-11	0.664801	adult
ATPIF1	5.38e-09	0.664586	adult
AKIRIN1	6.27e-07	0.664428	adult
PPP2R1A	2.69e-43	0.664294	adult-AZFa_Del
HMOX2	0.000310111	0.664275	adult
SLIRP	1.65e-40	0.664263	adult-AZFa_Del
RPL6	3.78e-48	0.664188	adult-AZFa_Del
TMA7	6.06e-56	0.66417	adult-AZFa_Del
CCDC185	5.37e-11	0.661938	adult
EID1	4.09e-41	0.661465	adult-AZFa_Del
ATP1A1	1.81e-30	0.661384	adult-AZFa_Del
YWHAZ	1.59e-05	0.660784	adult
IFT22	3.55e-05	0.660482	adult
ZNF677	0.000308615	0.65921	adult
COIL	6.74e-06	0.659188	adult
MTX1	8.03e-05	0.658896	adult
OSTF1	4.99e-43	0.657969	adult-AZFa_Del
C9orf116	5.87e-09	0.65761	adult
LRRFIP2	1.11e-05	0.657573	adult
FEM1B	2.59e-06	0.657567	adult
SLC3A2	1.25e-41	0.656758	adult-AZFa_Del
MKRN2	4.19e-06	0.65662	adult
TPI1	2.39e-40	0.656614	adult-AZFa_Del
CLGN	1.32e-09	0.656378	adult
MAGED1	7.35e-47	0.656316	adult-AZFa_Del
CDKN1A	2.69e-41	0.655897	adult-AZFa_Del
HRASLS5	2.02e-05	0.655174	adult
RPL27A	1.25e-56	0.655167	adult-AZFa_Del
C9orf16	4.67e-46	0.65467	adult-AZFa_Del
PSORS1C1	6.16e-10	0.654171	adult
RPL35A	7.03e-66	0.653889	adult-AZFa_Del
PHGDH	1.78e-51	0.653888	adult-AZFa_Del
RND2	2.46e-05	0.653209	adult
FATE1	4.43e-58	0.652891	adult-AZFa_Del
TXN	2.14e-46	0.65289	adult-AZFa_Del
RPL23	5.9e-49	0.652814	adult-AZFa_Del
RPS15A	2.42e-56	0.652549	adult-AZFa_Del
RBM3	1.12e-45	0.651738	adult-AZFa_Del
EIF4A1	8.41e-44	0.651467	adult-AZFa_Del
SESN3	1.75e-06	0.650424	adult
CAMK1	1.3e-50	0.64993	adult-AZFa_Del
ISYNA1	4.36e-39	0.649779	adult-AZFa_Del
ACP1	6.51e-06	0.648789	adult
RNF32	2.09e-10	0.647909	adult
LRRD1	1.52e-11	0.647881	adult
ANAPC16	9.59e-42	0.647421	adult-AZFa_Del
GLIPR1L2	1.1e-10	0.647122	adult
PIH1D2	7.49e-10	0.647	adult
ACE	1.42e-10	0.646684	adult
AMH	1.28e-41	0.646316	adult-AZFa_Del
LINC01304	1.1e-10	0.646098	adult
ERH	1.03e-42	0.644404	adult-AZFa_Del
YWHAQ	3.96e-45	0.644207	adult-AZFa_Del
AP2S1	2.64e-38	0.644104	adult-AZFa_Del
CDHR2	7.36e-12	0.643804	adult
MT-ND6	7.32e-10	0.64368	adult
SMIM10	3.51e-43	0.643565	adult-AZFa_Del
GNB2	1.45e-45	0.643512	adult-AZFa_Del
G2E3	4.08e-06	0.643131	adult
GADD45GIP1	4.61e-40	0.643112	adult-AZFa_Del
ST3GAL4	9.73e-40	0.64269	adult-AZFa_Del
HIGD2A	1.03e-44	0.642666	adult-AZFa_Del
C11orf65	4.02e-09	0.642435	adult
HPRT1	5.46e-44	0.642093	adult-AZFa_Del
YBX1	1e-30	0.641961	adult
FSCN3	4.48e-11	0.641278	adult
RP11-14N7.2	1.77e-49	0.641094	adult-AZFa_Del
MCHR2-AS1	9.19e-11	0.640422	adult
EDF1	6.07e-44	0.638889	adult-AZFa_Del
GLRX5	6.12e-05	0.63863	adult
PRDX1	1.19e-40	0.637277	adult-AZFa_Del
LYL1	5.34e-11	0.637233	adult
CITED2	5.57e-48	0.636361	adult-AZFa_Del
NME4	1.02e-44	0.635708	adult-AZFa_Del
UROD	1.6e-40	0.635642	adult-AZFa_Del
SDHC	2.61e-42	0.634983	adult-AZFa_Del
ATP6AP1	1.2e-35	0.634893	adult-AZFa_Del
AC010649.1	6.42e-11	0.63445	adult
HLA-B	2.89e-42	0.633985	adult-AZFa_Del
RPGRIP1	2.68e-10	0.633589	adult
PAQR7	5.23e-06	0.633489	adult
NEDD8	3.96e-42	0.633211	adult-AZFa_Del
S100A16	3.51e-40	0.632975	adult-AZFa_Del
C11orf31	9.07e-43	0.632734	adult-AZFa_Del
TFDP2	0.000245257	0.632476	adult
ZNF91	7.06e-08	0.632272	adult
OSBPL10	3.99e-09	0.632136	adult
TAX1BP3	4.9e-41	0.631287	adult-AZFa_Del
GATM	7.06e-38	0.630873	adult-AZFa_Del
PPP1R36	1.27e-11	0.629957	adult
TMEM53	5.28e-08	0.629763	adult
RP4-584D14.6	1.88e-10	0.629451	adult
PARD6A	1.34e-08	0.62899	adult
C7orf31	1.98e-11	0.628907	adult
NIPSNAP3A	2.7e-53	0.628864	adult-AZFa_Del
TRIM55	2.29e-42	0.628384	adult-AZFa_Del
SNRPB2	7.2e-36	0.627155	adult-AZFa_Del
SYPL1	0.000188873	0.627147	adult
HDAC11	6.7e-07	0.627134	adult
CCDC88A	3.11e-06	0.627072	adult
MRPS15	0.000901397	0.625802	adult
MGP	2.25e-47	0.625137	adult-AZFa_Del
SLC39A13	2.2e-07	0.624986	adult
ZFAS1	2.73e-43	0.624687	adult-AZFa_Del
CIRBP	2.21e-42	0.624506	adult-AZFa_Del
PLIN3	1.14e-40	0.622932	adult-AZFa_Del
PLCZ1	2.68e-10	0.622875	adult
ETFA	1.07e-39	0.622563	adult-AZFa_Del
LYAR	0.00176778	0.622403	adult
ZBTB20-AS1	1.1e-10	0.621877	adult
TRIM13	5.98e-07	0.621415	adult
ALDH1A1	2.52e-42	0.621288	adult-AZFa_Del
ABHD1	2.61e-11	0.621085	adult
C1QTNF3	2.68e-10	0.620627	adult
FBXO25	7.62e-06	0.619482	adult
MMP23B	7.46e-46	0.619465	adult-AZFa_Del
TEX36	1.88e-10	0.618533	adult
TRABD2A	3.77e-11	0.618479	adult
POLR2K	5.89e-40	0.618241	adult-AZFa_Del
LY6E	1.68e-39	0.618069	adult-AZFa_Del
TMEM52	2.86e-42	0.617974	adult-AZFa_Del
GABARAP	5.11e-51	0.617826	adult-AZFa_Del
CCDC96	4.48e-11	0.617792	adult
UBE2E3	1.13e-43	0.617551	adult-AZFa_Del
RPS20	3.57e-60	0.617204	adult-AZFa_Del
C9orf173	2.18e-11	0.616386	adult
PABPC1	1.35e-06	0.616364	adult
CYB5R1	1.65e-37	0.615828	adult-AZFa_Del
RAC3	9.56e-40	0.61564	adult-AZFa_Del
RIBC1	5.67e-10	0.61487	adult
RHOB	4.44e-43	0.613925	adult-AZFa_Del
COX16	8.53e-47	0.613638	adult-AZFa_Del
HBB	3.86e-43	0.613317	adult-AZFa_Del
MRPL23	1.82e-49	0.612876	adult-AZFa_Del
IDH1	1.26e-33	0.612377	adult-AZFa_Del
TPM3	1.56e-42	0.611402	adult-AZFa_Del
RPL7	2.78e-44	0.611228	adult-AZFa_Del
LINC00347	2.24e-10	0.610863	adult
LINC00493	7.87e-42	0.608043	adult-AZFa_Del
TCEAL8	1.37e-35	0.607291	adult-AZFa_Del
MRPL22	3.37e-42	0.606325	adult-AZFa_Del
GBAS	2.15e-38	0.606116	adult-AZFa_Del
AC006942.4	6.24e-09	0.606105	adult
PPP1CA	1.16e-46	0.606041	adult-AZFa_Del
CTSV	5.4e-32	0.605455	adult-AZFa_Del
NPC2	1.9e-40	0.604587	adult-AZFa_Del
CEP295NL	1.31e-10	0.602617	adult
BEX4	5.53e-38	0.602516	adult-AZFa_Del
TMED9	1.39e-30	0.602031	adult-AZFa_Del
PSMC5	0.00155104	0.601911	adult
C2orf74	0.00779628	0.601618	adult
HABP4	1.2e-07	0.601541	adult
USP2	7.5e-09	0.600761	adult
CD74	6.1e-36	0.600668	adult-AZFa_Del
EIF4E	0.00164087	0.60035	adult
TBCA	6.03e-37	0.599525	adult-AZFa_Del
IFT172	7.43e-09	0.598593	adult
RAB21	3.81e-06	0.598452	adult
JUN	5.17e-62	0.59837	adult-AZFa_Del
LAPTM4A	3.55e-31	0.598039	adult-AZFa_Del
GDI2	1.85e-41	0.597709	adult-AZFa_Del
TSC22D4	5.44e-37	0.597288	adult-AZFa_Del
MINOS1	1.84e-40	0.59716	adult-AZFa_Del
VTN	7.63e-47	0.597104	adult-AZFa_Del
JAM2	1.52e-35	0.596764	adult-AZFa_Del
DESI2	9.08e-07	0.596062	adult
DDOST	1.18e-30	0.595954	adult-AZFa_Del
ATP5J	6.49e-39	0.594897	adult-AZFa_Del
ZPBP2	1.57e-10	0.594673	adult
RPL10A	1.53e-42	0.594372	adult-AZFa_Del
PLCD1	1.51e-34	0.594158	adult-AZFa_Del
PET100	8.14e-44	0.594156	adult-AZFa_Del
BEX2	1.74e-42	0.593927	adult-AZFa_Del
PKM	5.09e-37	0.593867	adult-AZFa_Del
BOD1L1	9.49e-05	0.593535	adult
NUDT10	3.9e-36	0.593229	adult-AZFa_Del
EHBP1	1.58e-09	0.593046	adult
TMEM261	3.19e-44	0.592219	adult-AZFa_Del
RP11-399E6.1	2.24e-10	0.591783	adult
CHCHD2	2.08e-37	0.591717	adult-AZFa_Del
SRPK2	9.33e-05	0.591322	adult
PPA1	3.02e-35	0.590827	adult-AZFa_Del
OSTC	1.58e-40	0.590612	adult-AZFa_Del
SUMO1	6.7e-42	0.58989	adult-AZFa_Del
SLC37A1	7.19e-10	0.588575	adult
DGCR6	4.85e-08	0.588445	adult
KLHDC9	3.47e-08	0.588356	adult
RBP1	7.58e-36	0.587345	adult-AZFa_Del
AGBL5	2.25e-07	0.587258	adult
POLR2G	1.48e-41	0.587242	adult-AZFa_Del
NDUFS4	3.75e-40	0.586486	adult-AZFa_Del
CXXC5	1.39e-05	0.58541	adult
PGRMC1	5.72e-42	0.584565	adult-AZFa_Del
SERP2	0.00483888	0.583903	adult
GLUL	7.66e-09	0.583263	adult
UBE2L3	1.49e-38	0.582935	adult-AZFa_Del
ARID4B	0.000362022	0.582245	adult
PRDX2	1.26e-35	0.581359	adult-AZFa_Del
KDELR1	2.2e-41	0.580976	adult-AZFa_Del
MGST2	5.79e-36	0.580148	adult-AZFa_Del
HPS3	3.75e-42	0.579941	adult-AZFa_Del
MOCS2	5.51e-45	0.579632	adult-AZFa_Del
SRP14	8.06e-43	0.579317	adult-AZFa_Del
FAM71F2	2.56e-09	0.578603	adult
PTP4A1	0.00326527	0.577542	adult
RPL28	1.93e-55	0.576478	adult-AZFa_Del
POLR2J	5.08e-42	0.575944	adult-AZFa_Del
ATP5D	1.11e-35	0.575847	adult-AZFa_Del
TMEM191B	8.98e-08	0.575812	adult
TUBG1	0.000907442	0.575055	adult
FRAT1	8.17e-08	0.574723	adult
RPS5	6.8e-36	0.574659	adult-AZFa_Del
EIF5A	8.71e-41	0.574643	adult-AZFa_Del
POLR3C	1.19e-06	0.574395	adult
RAP1B	1.61e-37	0.573876	adult-AZFa_Del
IQCE	6.68e-09	0.57369	adult
GTF2A2	1.03e-05	0.572975	adult
LSM5	1.45e-39	0.572563	adult-AZFa_Del
HSP90AA1	9.05e-09	0.572497	adult
PPP1R14A	4.33e-33	0.572213	adult-AZFa_Del
ZNHIT2	2.06e-07	0.572098	adult
TEX30	5.8e-05	0.571807	adult
LSM7	2.69e-35	0.571212	adult-AZFa_Del
RPL37	2.41e-40	0.570403	adult-AZFa_Del
PRDX4	8.28e-29	0.570347	adult-AZFa_Del
RANGAP1	1.35e-05	0.570176	adult
SYCE3	8.61e-10	0.570054	adult
RPS16	2.42e-41	0.569755	adult-AZFa_Del
WDR60	8.16e-06	0.569349	adult
GUK1	5.98e-37	0.569035	adult-AZFa_Del
ACSL1	1.7e-08	0.568852	adult
BLVRA	1.16e-41	0.568531	adult-AZFa_Del
LAMP2	8.28e-30	0.56749	adult-AZFa_Del
CCDC80	1.13e-08	0.567483	adult
GMPR	2.49e-37	0.567478	adult-AZFa_Del
TAF7	1.57e-29	0.567423	adult-AZFa_Del
ANAPC13	7.03e-38	0.567136	adult-AZFa_Del
IFITM2	3.74e-38	0.566819	adult-AZFa_Del
HEXA	2.07e-33	0.566657	adult-AZFa_Del
ODF1	1.31e-10	0.564826	adult
LLPH	5.25e-37	0.564615	adult-AZFa_Del
ATP6V1A	0.00692725	0.564528	adult
NUDT5	2.7e-41	0.562861	adult-AZFa_Del
PMS1	4.31e-06	0.562564	adult
SFT2D1	1.46e-36	0.562385	adult-AZFa_Del
ZYX	5.93e-33	0.562022	adult-AZFa_Del
CTTN	7.92e-33	0.561768	adult-AZFa_Del
UQCR10	1.09e-36	0.561527	adult-AZFa_Del
NDUFA13	7.56e-37	0.560743	adult-AZFa_Del
APOA1BP	1.5e-37	0.559887	adult-AZFa_Del
MT1X	3.64e-35	0.559782	adult-AZFa_Del
TLE4	0.00255216	0.559392	adult
DCXR	1.29e-32	0.559332	adult-AZFa_Del
TPGS2	0.00149085	0.558094	adult
JARID2-AS1	7.11e-09	0.557892	adult
TUBA3D	1.05e-08	0.557671	adult
MFF	0.00143771	0.557659	adult
LMNA	2.83e-39	0.556563	adult-AZFa_Del
MAD1L1	4.09e-07	0.556089	adult
AAMDC	1.65e-33	0.555905	adult-AZFa_Del
PEA15	1.14e-36	0.555742	adult-AZFa_Del
XYLT2	1.79e-06	0.555544	adult
ATP6V1G1	6.11e-35	0.554755	adult-AZFa_Del
C14orf28	7.04e-09	0.554308	adult
PARK7	1.21e-35	0.554168	adult-AZFa_Del
TBCB	1.29e-43	0.553809	adult-AZFa_Del
DXO	1.79e-07	0.552902	adult
CLNS1A	1.18e-43	0.552572	adult-AZFa_Del
TIPARP-AS1	1.08e-05	0.552473	adult
SUSD3	1.5e-35	0.552394	adult-AZFa_Del
LGALS3	4.39e-35	0.552289	adult-AZFa_Del
RNF168	2.78e-06	0.551917	adult
C4orf48	1.33e-40	0.55163	adult-AZFa_Del
UNC119	1.8e-33	0.550405	adult-AZFa_Del
UBXN4	0.00647068	0.550344	adult
MORF4L1	4.2e-31	0.549657	adult-AZFa_Del
CMTM6	1.2e-33	0.549057	adult-AZFa_Del
2020-09-15	6.21e-37	0.548414	adult-AZFa_Del
PRDX6	2.9e-42	0.548384	adult-AZFa_Del
MRPL4	1.49e-38	0.54801	adult-AZFa_Del
RP11-277P12.20	1.59e-36	0.546885	adult-AZFa_Del
UTRN	7.02e-09	0.546815	adult
RPS4X	4.62e-46	0.546331	adult-AZFa_Del
RPS27A	1.6e-45	0.5457	adult-AZFa_Del
PCNP	4.74e-35	0.545275	adult-AZFa_Del
COPS8	5.25e-38	0.545244	adult-AZFa_Del
SHISA4	1.03e-41	0.544793	adult-AZFa_Del
CDC42EP1	3.97e-46	0.543607	adult-AZFa_Del
PDIA6	5.49e-31	0.543218	adult-AZFa_Del
DGUOK	1.37e-33	0.541576	adult-AZFa_Del
ZFAND5	1.05e-31	0.541276	adult-AZFa_Del
ZNHIT1	2.95e-36	0.54105	adult-AZFa_Del
PFDN1	3.58e-31	0.540281	adult-AZFa_Del
ANKRD12	6.84e-05	0.540159	adult
ATP5H	4.03e-36	0.540127	adult-AZFa_Del
MID1IP1	1.89e-33	0.539537	adult-AZFa_Del
OTUB1	2.25e-27	0.5386	adult-AZFa_Del
HMGN1	2.06e-35	0.537727	adult-AZFa_Del
NDUFB8	1.67e-36	0.536593	adult-AZFa_Del
PVRL2	3.61e-28	0.536562	adult-AZFa_Del
EEF2KMT	0.000135022	0.536238	adult
RPL10	1.41e-36	0.53544	adult-AZFa_Del
DAD1	1.77e-30	0.535076	adult-AZFa_Del
COMT	1.15e-28	0.53496	adult-AZFa_Del
PRRX1	9.45e-07	0.534062	adult
RNF187	2.04e-34	0.533261	adult-AZFa_Del
CCDC57	3.04e-06	0.53323	adult
UQCRH	9.37e-36	0.533223	adult-AZFa_Del
CDC37	1.72e-33	0.53315	adult-AZFa_Del
RPP38	0.000216865	0.532832	adult
GADD45B	5.83e-35	0.532412	adult-AZFa_Del
DNAJC2	0.000950767	0.532302	adult
SEC22B	1.5e-30	0.531791	adult-AZFa_Del
REEP1	3.35e-26	0.531784	adult-AZFa_Del
DKK3	1.66e-27	0.531731	adult-AZFa_Del
RPL37A	2.51e-54	0.531188	adult-AZFa_Del
RAP1A	2.27e-36	0.530754	adult-AZFa_Del
SNRPF	1.56e-34	0.530542	adult-AZFa_Del
GPC1	9.11e-26	0.530101	adult-AZFa_Del
COX6B1	4.39e-30	0.530095	adult-AZFa_Del
FDXR	1.12e-33	0.529909	adult-AZFa_Del
NME1	3.14e-35	0.529528	adult-AZFa_Del
VAMP2	2.11e-35	0.529228	adult-AZFa_Del
TRIP12	4.35e-05	0.529162	adult
MYDGF	3.11e-31	0.529123	adult-AZFa_Del
THEMIS2	2.54e-39	0.52909	adult-AZFa_Del
HNRNPH2	6.1e-28	0.528854	adult-AZFa_Del
GRN	3.1e-20	0.528701	adult-AZFa_Del
AHSA1	3.76e-30	0.528457	adult-AZFa_Del
NDUFB2	6.71e-34	0.527827	adult-AZFa_Del
LSM3	1.21e-33	0.527394	adult-AZFa_Del
SOCS7	3.71e-08	0.526701	adult
PON1	1.12e-44	0.526347	adult-AZFa_Del
ARPC3	4.21e-33	0.526088	adult-AZFa_Del
MRPS6	1.03e-33	0.525626	adult-AZFa_Del
VPRBP	4.19e-07	0.525022	adult
SELT	1.43e-31	0.524847	adult-AZFa_Del
PRELID1	2.51e-35	0.52467	adult-AZFa_Del
NDUFB11	1.04e-36	0.524636	adult-AZFa_Del
RPS3	1.15e-46	0.524311	adult-AZFa_Del
FAM220A	4.34e-08	0.523746	adult
COX7A2L	1.11e-37	0.523318	adult-AZFa_Del
RPS7	4.45e-38	0.523101	adult-AZFa_Del
ATF7IP2	1.16e-31	0.522874	adult-AZFa_Del
HSPA9	1.37e-29	0.522545	adult-AZFa_Del
BACE1	5e-07	0.522475	adult
PSMB5	8.12e-33	0.522255	adult-AZFa_Del
TMED10	1.59e-31	0.522036	adult-AZFa_Del
KIF9	3.59e-05	0.520948	adult
CCBL2	5.91e-36	0.520598	adult-AZFa_Del
LINC00116	7.04e-35	0.520534	adult-AZFa_Del
EIF3I	1.22e-34	0.520364	adult-AZFa_Del
RBL2	3.03e-05	0.520234	adult
SDHD	1.53e-30	0.520027	adult-AZFa_Del
TCEAL5	4.88e-30	0.518971	adult-AZFa_Del
IFI27L2	1.94e-38	0.518245	adult-AZFa_Del
CDO1	9.04e-27	0.51795	adult-AZFa_Del
MACF1	5.89e-06	0.517795	adult
APOBEC3C	2.45e-22	0.517628	adult-AZFa_Del
RPS25	1.26e-34	0.517355	adult-AZFa_Del
ATP6AP2	1.34e-29	0.516742	adult-AZFa_Del
C11orf58	2.19e-29	0.51632	adult-AZFa_Del
VAPA	1.97e-35	0.515976	adult-AZFa_Del
NLK	1.12e-05	0.514756	adult
C19orf53	3.49e-34	0.514577	adult-AZFa_Del
RAB18	7.37e-30	0.513876	adult-AZFa_Del
MYO9A	4.67e-09	0.513142	adult
SLC44A2	2.32e-26	0.512974	adult-AZFa_Del
CSDC2	9.1e-31	0.512281	adult-AZFa_Del
C8orf88	0.00360395	0.512271	adult
ARL6IP5	1.12e-29	0.511983	adult-AZFa_Del
MRO	1.12e-33	0.511792	adult-AZFa_Del
DPM3	2.52e-34	0.511578	adult-AZFa_Del
FAM213A	2.52e-29	0.510357	adult-AZFa_Del
NOL10	0.000103978	0.510225	adult
HNRNPC	4.48e-32	0.510165	adult-AZFa_Del
SNHG25	8.28e-32	0.510127	adult-AZFa_Del
MFGE8	3.04e-30	0.510084	adult-AZFa_Del
DNAL1	7.47e-06	0.510049	adult
STRAP	1.81e-35	0.509613	adult-AZFa_Del
RANBP9	1.15e-06	0.508938	adult
ATMIN	1.15e-06	0.508554	adult
CHMP2A	6.53e-31	0.50844	adult-AZFa_Del
PDRG1	3.51e-34	0.508062	adult-AZFa_Del
MYLK	1.87e-29	0.507608	adult-AZFa_Del
POLR2F	2.28e-29	0.507539	adult-AZFa_Del
ACOT2	2.37e-38	0.507059	adult-AZFa_Del
ASNA1	1.2e-33	0.506662	adult-AZFa_Del
TPM4	6.19e-28	0.506523	adult-AZFa_Del
LYRM1	6.69e-05	0.506267	adult
EEF1D	1.78e-28	0.505928	adult-AZFa_Del
FKBP3	3.38e-33	0.505523	adult-AZFa_Del
PRKCSH	4.1e-28	0.504752	adult-AZFa_Del
HSD17B12	2.79e-26	0.503706	adult-AZFa_Del
ARPC5	1.34e-31	0.50301	adult-AZFa_Del
STAR	7.27e-33	0.502735	adult-AZFa_Del
PAQR3	9.86e-07	0.502688	adult
C7orf73	1.79e-31	0.501423	adult-AZFa_Del
SQSTM1	1.81e-28	0.501114	adult-AZFa_Del
LAMTOR4	2.92e-29	0.500634	adult-AZFa_Del
SPOCK1	1.36e-18	0.499942	adult-AZFa_Del
MAP3K13	5.54e-28	0.499344	adult-AZFa_Del
CITED4	0.000450271	0.499211	adult
FKBP2	6.94e-28	0.498836	adult-AZFa_Del
RHOA	5.98e-35	0.498298	adult-AZFa_Del
RPS4Y1	4.23e-34	0.498027	adult-AZFa_Del
FSCN1	2.45e-27	0.49718	adult-AZFa_Del
SUPT4H1	5.15e-31	0.497136	adult-AZFa_Del
EFHD2	0.00895253	0.496465	adult
MVP	2.27e-31	0.495904	adult-AZFa_Del
RPL14	2.74e-28	0.495284	adult-AZFa_Del
ADIPOR1	9.26e-31	0.495114	adult-AZFa_Del
GTF2H5	1.47e-27	0.49435	adult-AZFa_Del
TFF3	4.65e-55	0.493174	adult-AZFa_Del
FAM122B	8.9e-27	0.492706	adult-AZFa_Del
CAMTA1	3.4e-29	0.492596	adult-AZFa_Del
CEP41	8.43e-06	0.492411	adult
CSRP1	4.95e-38	0.492296	adult-AZFa_Del
CCK	2.24e-10	0.492134	adult
RIOK3	0.000363715	0.492106	adult
SHISA5	3.16e-30	0.490919	adult-AZFa_Del
AP1S1	2.63e-34	0.490323	adult-AZFa_Del
THAP5	0.00579234	0.489916	adult
SF3B6	1.01e-29	0.489652	adult-AZFa_Del
HSPA8	6.99e-25	0.4895	adult-AZFa_Del
TMEM179B	8.52e-29	0.489341	adult-AZFa_Del
CAPRIN1	0.00173859	0.489258	adult
C1D	1.3e-33	0.48921	adult-AZFa_Del
GOT2	3.37e-32	0.489145	adult-AZFa_Del
RPL35	3.63e-41	0.488859	adult-AZFa_Del
ACAP1	0.00881577	0.48872	adult
HPCAL1	2.63e-28	0.488552	adult-AZFa_Del
AC090498.1	5.2e-28	0.488305	adult-AZFa_Del
ZBTB20	1.97e-07	0.488226	adult
TERF2IP	1.19e-30	0.488037	adult-AZFa_Del
DNAJC21	0.00305143	0.487362	adult
DYNLRB1	3.75e-30	0.486985	adult-AZFa_Del
RAB11B	3.07e-32	0.486369	adult-AZFa_Del
MRPS33	5.85e-31	0.485433	adult-AZFa_Del
TOMM22	1.13e-32	0.485037	adult-AZFa_Del
MORN4	2.85e-37	0.4847	adult-AZFa_Del
CDC123	1.28e-38	0.484614	adult-AZFa_Del
CTNNB1	1.75e-15	0.484539	adult-AZFa_Del
RARRES2	2.38e-35	0.484012	adult-AZFa_Del
RBX1	7.27e-28	0.483351	adult-AZFa_Del
AGFG1	2.65e-05	0.482948	adult
RPL4	2.29e-30	0.482711	adult-AZFa_Del
STK35	5.08e-06	0.482297	adult
SNRPD1	4.6e-33	0.480894	adult-AZFa_Del
NPTN	8.95e-27	0.480786	adult-AZFa_Del
PTMA	2.67e-24	0.480532	adult-AZFa_Del
KRBOX1	0.00576266	0.479824	adult
SMS	5.07e-42	0.479704	adult-AZFa_Del
MGST3	4.13e-33	0.479559	adult-AZFa_Del
POLDIP2	1.06e-22	0.479511	adult-AZFa_Del
KDM5B	0.00227706	0.47898	adult
TRIM69	0.00142342	0.478592	adult
EBP	1.06e-23	0.47765	adult-AZFa_Del
NHP2	1.35e-28	0.47727	adult-AZFa_Del
RPS13	9.95e-34	0.477079	adult-AZFa_Del
CYB5B	4.5e-26	0.476085	adult-AZFa_Del
RP11-69A21.2	1.03e-35	0.475586	adult-AZFa_Del
SSB	1.17e-26	0.475568	adult-AZFa_Del
MANBAL	4.84e-29	0.475477	adult-AZFa_Del
MRPL24	1.64e-39	0.475307	adult-AZFa_Del
GNB2L1	2.07e-29	0.474891	adult-AZFa_Del
PLEKHJ1	1.39e-26	0.474346	adult-AZFa_Del
HIST1H4C	0.00161571	0.473091	adult
JTB	2.03e-32	0.472838	adult-AZFa_Del
PRRC2C	0.00641833	0.472508	adult
LAMTOR1	3.26e-33	0.47245	adult-AZFa_Del
HCFC1R1	8e-35	0.472385	adult-AZFa_Del
HK1	0.000658396	0.472231	adult
SUB1	2.15e-28	0.472125	adult-AZFa_Del
POLE4	2.18e-27	0.471607	adult-AZFa_Del
PPP2R3C	0.00908781	0.471416	adult
LMCD1	1.26e-33	0.471184	adult-AZFa_Del
TMEM230	2.13e-34	0.471128	adult-AZFa_Del
HIBADH	1.23e-22	0.470974	adult-AZFa_Del
POLE3	5.93e-32	0.470946	adult-AZFa_Del
RPS27L	1.96e-29	0.470529	adult-AZFa_Del
EEF2	2.77e-24	0.470356	adult-AZFa_Del
ELOVL5	5.96e-33	0.470315	adult-AZFa_Del
GPI	9.72e-05	0.470249	adult
BOLA3	7.27e-29	0.469162	adult-AZFa_Del
RAB11A	1.98e-32	0.469108	adult-AZFa_Del
PSMA1	1.31e-28	0.468949	adult-AZFa_Del
SPAG7	1.41e-27	0.468915	adult-AZFa_Del
NPTX2	3.03e-35	0.467481	adult-AZFa_Del
SPOCK2	7.18e-25	0.467352	adult-AZFa_Del
TMEM208	2.93e-26	0.466836	adult-AZFa_Del
TMED3	4.89e-31	0.466701	adult-AZFa_Del
WRB	4.2e-32	0.466587	adult-AZFa_Del
C17orf89	8.84e-30	0.465644	adult-AZFa_Del
TCEAL7	6.23e-37	0.465621	adult-AZFa_Del
ZNF106	0.000207672	0.46468	adult
LZIC	0.00453401	0.464192	adult
CCDC82	0.00442731	0.463347	adult
TAX1BP1	2.55e-25	0.463148	adult-AZFa_Del
SNAPIN	3.4e-33	0.46313	adult-AZFa_Del
CREB1	0.000409452	0.462614	adult
SNHG9	1.23e-27	0.46256	adult-AZFa_Del
ATP6V0E1	1.32e-27	0.461794	adult-AZFa_Del
VIMP	5.97e-25	0.46032	adult-AZFa_Del
RNF19A	0.00555604	0.460167	adult
SMARCB1	6.67e-31	0.459861	adult-AZFa_Del
ATP5L	2.84e-27	0.459775	adult-AZFa_Del
CKS1B	7.61e-29	0.459687	adult-AZFa_Del
C14orf166	5.6e-26	0.459417	adult-AZFa_Del
B3GAT3	1.5e-23	0.458144	adult-AZFa_Del
MBOAT7	1.85e-25	0.457876	adult-AZFa_Del
SNRPN	2.26e-30	0.4575	adult-AZFa_Del
AKAP13	0.000103779	0.457402	adult
PHYHIP	4.31e-37	0.457193	adult-AZFa_Del
HMGB1	1.16e-24	0.456747	adult-AZFa_Del
AP2M1	3.19e-25	0.456654	adult-AZFa_Del
DAPL1	1.29e-41	0.456367	adult-AZFa_Del
SNX17	1.63e-31	0.45569	adult-AZFa_Del
PTGES	7.79e-22	0.455514	adult-AZFa_Del
ESD	1.23e-30	0.455174	adult-AZFa_Del
MAP7	6.16e-05	0.455166	adult
SHTN1	2.35e-28	0.455026	adult-AZFa_Del
PEG3	0.00041167	0.454643	adult
NAA10	2.26e-24	0.454518	adult-AZFa_Del
EPPIN	5.36e-22	0.453843	adult-AZFa_Del
NCBP2-AS2	4.25e-34	0.453691	adult-AZFa_Del
HDHD2	4.03e-29	0.453613	adult-AZFa_Del
C4orf36	2.68e-06	0.453537	adult
RP11-434D9.1	1.86e-31	0.453447	adult-AZFa_Del
PGK1	1.05e-30	0.45331	adult-AZFa_Del
TCEAL3	9.76e-27	0.45296	adult-AZFa_Del
BTG3	5.21e-31	0.452702	adult-AZFa_Del
ANKRD9	0.000584349	0.451951	adult
YIPF3	8.58e-22	0.451538	adult-AZFa_Del
UQCRB	2.84e-28	0.451212	adult-AZFa_Del
HPS1	1.32e-29	0.450899	adult-AZFa_Del
FAU	2.13e-34	0.450754	adult-AZFa_Del
HOPX	0.00363534	0.449829	adult
SARS	5.3e-32	0.448886	adult-AZFa_Del
COA3	3.97e-32	0.448665	adult-AZFa_Del
RHEB	2.33e-31	0.448519	adult-AZFa_Del
C4orf3	7.37e-28	0.448293	adult-AZFa_Del
ZCCHC17	6.36e-23	0.448113	adult-AZFa_Del
RPS14	7.68e-41	0.448035	adult-AZFa_Del
CTSA	1.15e-22	0.447764	adult-AZFa_Del
WIPF3	1.88e-25	0.447566	adult-AZFa_Del
C18orf32	1.15e-30	0.447499	adult-AZFa_Del
C10orf10	3.28e-21	0.447141	adult-AZFa_Del
MAGOH	3.62e-28	0.446168	adult-AZFa_Del
HMGCS2	8.81e-24	0.446116	adult-AZFa_Del
CXCL8	9.98e-30	0.445608	adult-AZFa_Del
UBE2A	2.5e-24	0.445102	adult-AZFa_Del
TSPYL1	1.41e-24	0.444961	adult-AZFa_Del
VPS53	4.76e-06	0.444887	adult
FXN	3.12e-34	0.444883	adult-AZFa_Del
ARHGAP35	8.01e-05	0.443484	adult
NDRG4	7.85e-28	0.442871	adult-AZFa_Del
TOMM5	1.92e-31	0.442802	adult-AZFa_Del
APMAP	6.6e-21	0.442666	adult-AZFa_Del
EIF4G2	4.29e-25	0.442456	adult-AZFa_Del
BAD	9.99e-29	0.442436	adult-AZFa_Del
TMCO1	3.05e-26	0.442162	adult-AZFa_Del
DHCR7	7.78e-21	0.441914	adult-AZFa_Del
HADHB	4.99e-29	0.441799	adult-AZFa_Del
MRPL27	2.35e-28	0.440862	adult-AZFa_Del
COX4I1	2.14e-26	0.43989	adult-AZFa_Del
NXF3	6.4e-27	0.43988	adult-AZFa_Del
HLA-DRA	1.19e-29	0.439821	adult-AZFa_Del
SEC61B	1.13e-29	0.439783	adult-AZFa_Del
SERINC5	2.17e-23	0.439334	adult-AZFa_Del
PGD	4.92e-26	0.438688	adult-AZFa_Del
NUPR1	7.98e-23	0.438652	adult-AZFa_Del
SLC41A3	1.58e-18	0.438596	adult-AZFa_Del
C1orf56	0.00364277	0.438411	adult
IER2	3.86e-34	0.438248	adult-AZFa_Del
LSM1	5.26e-28	0.43762	adult-AZFa_Del
BAX	7.58e-24	0.437086	adult-AZFa_Del
RPN1	1.94e-27	0.437066	adult-AZFa_Del
AFF4	0.000343421	0.436897	adult
FAM84A	2.51e-23	0.436732	adult-AZFa_Del
TMEM147	1.16e-24	0.436674	adult-AZFa_Del
STARD3	5.98e-25	0.436615	adult-AZFa_Del
FAM96A	1.48e-25	0.435624	adult-AZFa_Del
TMEM59	4.36e-23	0.43531	adult-AZFa_Del
TMEM167A	2.85e-28	0.435284	adult-AZFa_Del
GSKIP	0.00921572	0.434295	adult
TRPC5OS	6.07e-30	0.43416	adult-AZFa_Del
PPIF	2e-25	0.433191	adult-AZFa_Del
ARPC2	4.13e-22	0.432639	adult-AZFa_Del
ITFG1	5.66e-20	0.432514	adult-AZFa_Del
USP25	2.17e-05	0.432496	adult
IGSF1	4.92e-26	0.432134	adult-AZFa_Del
DSTN	4.64e-25	0.431799	adult-AZFa_Del
LAPTM4B	1.03e-25	0.431073	adult-AZFa_Del
DPM2	1.32e-26	0.430542	adult-AZFa_Del
RPL26	2.24e-29	0.430487	adult-AZFa_Del
RAN	4.48e-23	0.430359	adult-AZFa_Del
RAB1A	5.79e-27	0.430346	adult-AZFa_Del
USP7	0.000243492	0.430027	adult
C6orf1	7.21e-30	0.42996	adult-AZFa_Del
EMC4	7.23e-30	0.429896	adult-AZFa_Del
NDUFS2	1.55e-29	0.429846	adult-AZFa_Del
AAMP	1.76e-27	0.429315	adult-AZFa_Del
SLC25A5	9.16e-29	0.429291	adult-AZFa_Del
FBXO21	8.77e-24	0.429095	adult-AZFa_Del
CD164	1.13e-23	0.427896	adult-AZFa_Del
GS1-124K5.4	0.00110856	0.427756	adult
CNPY2	8.78e-25	0.427239	adult-AZFa_Del
MRFAP1	4.53e-25	0.427095	adult-AZFa_Del
STOML2	3.25e-28	0.42705	adult-AZFa_Del
PINK1	0.000322462	0.426963	adult
IGSF8	5.91e-21	0.426845	adult-AZFa_Del
TRIM16	4.56e-27	0.42644	adult-AZFa_Del
ATP5F1	9.14e-29	0.426213	adult-AZFa_Del
SEC11A	3.8e-26	0.425722	adult-AZFa_Del
SPAG9	0.00642928	0.425079	adult
OAZ2	5.01e-23	0.424865	adult-AZFa_Del
FDFT1	6.61e-31	0.424759	adult-AZFa_Del
C1orf122	1.46e-26	0.424463	adult-AZFa_Del
NFKBIA	3.44e-26	0.424352	adult-AZFa_Del
ZFP91	0.00281739	0.424285	adult
PTS	4.13e-26	0.423273	adult-AZFa_Del
ATP1B1	7.9e-22	0.423118	adult-AZFa_Del
CITED1	2.47e-26	0.422882	adult-AZFa_Del
C8orf59	4.3e-26	0.422681	adult-AZFa_Del
TTC3	0.00706054	0.422166	adult
RABGGTB	1.39e-23	0.421964	adult-AZFa_Del
NAP1L3	6.7e-22	0.421582	adult-AZFa_Del
NUDT16L1	7.36e-28	0.421541	adult-AZFa_Del
PRR34-AS1	3.12e-23	0.421386	adult-AZFa_Del
VAMP3	1.18e-25	0.421116	adult-AZFa_Del
SSR2	4.36e-33	0.420941	adult-AZFa_Del
FDPS	1.15e-26	0.420343	adult-AZFa_Del
TGIF1	2.04e-24	0.419924	adult-AZFa_Del
AIMP1	1.13e-21	0.419781	adult-AZFa_Del
NUP58	0.00275328	0.419388	adult
FAIM	3.16e-28	0.41883	adult-AZFa_Del
AGPAT3	0.000330345	0.418131	adult
RNF181	8.63e-32	0.417699	adult-AZFa_Del
UXT	4.15e-27	0.417271	adult-AZFa_Del
COTL1	6.55e-26	0.416313	adult-AZFa_Del
ME2	5.62e-25	0.416032	adult-AZFa_Del
HYAL2	1.31e-24	0.415819	adult-AZFa_Del
SLC25A4	5.27e-24	0.41552	adult-AZFa_Del
UBB	2.02e-43	0.415448	adult-AZFa_Del
ENSA	3.05e-29	0.415217	adult-AZFa_Del
NUP214	9.9e-05	0.414923	adult
PYM1	8.28e-30	0.414642	adult-AZFa_Del
EBPL	9.63e-22	0.413646	adult-AZFa_Del
SF3B5	9.35e-28	0.413349	adult-AZFa_Del
TMEM9B	7.18e-24	0.413335	adult-AZFa_Del
NUCB1	7.45e-20	0.412194	adult-AZFa_Del
PHLDA1	9.76e-15	0.411926	adult-AZFa_Del
DCAF5	0.0013594	0.411732	adult
NONO	2.16e-21	0.411391	adult-AZFa_Del
GABARAPL2	1.71e-28	0.411233	adult-AZFa_Del
STMN1	5.47e-27	0.410712	adult-AZFa_Del
SUMO2	1.9e-21	0.410025	adult-AZFa_Del
SEPP1	1.2e-32	0.409938	adult-AZFa_Del
ALDH9A1	2.65e-27	0.40953	adult-AZFa_Del
TXNDC12	1.6e-20	0.40938	adult-AZFa_Del
PPCS	2.14e-25	0.409352	adult-AZFa_Del
BEX5	2.28e-18	0.408502	adult-AZFa_Del
MT1E	8.4e-20	0.408469	adult-AZFa_Del
RBBP4	1.42e-22	0.408347	adult-AZFa_Del
OSR2	1.13e-28	0.408163	adult-AZFa_Del
SEC13	2.23e-25	0.407803	adult-AZFa_Del
SLAIN2	0.00163767	0.407682	adult
RPL11	1.27e-29	0.407616	adult-AZFa_Del
RALB	1.29e-24	0.407315	adult-AZFa_Del
DNAJB9	0.00706707	0.406853	adult
TMEM106C	1.9e-28	0.406652	adult-AZFa_Del
ACAT2	7.08e-25	0.406045	adult-AZFa_Del
SRA1	4.27e-23	0.405723	adult-AZFa_Del
RCN1	2.6e-20	0.405636	adult-AZFa_Del
PSMA3	8.12e-23	0.40556	adult-AZFa_Del
EIF2AK1	2.96e-22	0.40511	adult-AZFa_Del
TUSC3	3.14e-20	0.40494	adult-AZFa_Del
EPCAM	1.37e-20	0.404852	adult-AZFa_Del
PDCL3	1.38e-24	0.404748	adult-AZFa_Del
RPL8	2.71e-24	0.404601	adult-AZFa_Del
NDUFA6	7.35e-25	0.404394	adult-AZFa_Del
CISD3	5.22e-20	0.404391	adult-AZFa_Del
PRSS23	1.29e-19	0.404297	adult-AZFa_Del
TES	0.00116649	0.404195	adult
BCAS2	1.05e-22	0.403772	adult-AZFa_Del
MAGED2	1.73e-23	0.403666	adult-AZFa_Del
RP11-284H18.1	6.8e-27	0.403607	adult-AZFa_Del
TMEM70	1.37e-23	0.40353	adult-AZFa_Del
NDUFB5	1.06e-27	0.402991	adult-AZFa_Del
PLIN2	1.09e-19	0.402895	adult-AZFa_Del
CTSC	2.71e-22	0.402835	adult-AZFa_Del
MRPL32	3.37e-29	0.402018	adult-AZFa_Del
CUTA	9.1e-24	0.401717	adult-AZFa_Del
MTHFS	8.24e-28	0.401539	adult-AZFa_Del
RPL29	1.39e-26	0.401418	adult-AZFa_Del
MCTS1	2.05e-25	0.401363	adult-AZFa_Del
PCBD1	4.81e-29	0.401245	adult-AZFa_Del
PRAF2	2.72e-21	0.400918	adult-AZFa_Del
SNX7	2.97e-25	0.400617	adult-AZFa_Del
NPM1	1.37e-19	0.400535	adult-AZFa_Del
PSME2	6.8e-31	0.400509	adult-AZFa_Del
RAD23A	3.13e-28	0.400194	adult-AZFa_Del
CXADR	1e-14	0.399978	adult-AZFa_Del
PUF60	7.85e-20	0.399889	adult-AZFa_Del
HMGCS1	2.64e-21	0.399693	adult-AZFa_Del
RPL18	1.01e-29	0.399625	adult-AZFa_Del
PHB	1.34e-22	0.399481	adult-AZFa_Del
ACYP2	2.2e-25	0.399142	adult-AZFa_Del
LDHA	8.22e-21	0.39877	adult-AZFa_Del
CCDC124	2.42e-29	0.398708	adult-AZFa_Del
FAM134A	0.00578473	0.398449	adult
TIMM10	6.98e-28	0.398411	adult-AZFa_Del
NXT2	1.07e-22	0.397924	adult-AZFa_Del
ECHDC3	4.12e-25	0.397586	adult-AZFa_Del
CTNNA2	0.00300963	0.39674	adult
EIF3L	8.01e-28	0.396498	adult-AZFa_Del
ALDOA	2.89e-24	0.396472	adult-AZFa_Del
ARL3	6.5e-27	0.396291	adult-AZFa_Del
DAP3	2.95e-25	0.395991	adult-AZFa_Del
BIRC2	8.91e-25	0.395684	adult-AZFa_Del
COPE	2.65e-29	0.395339	adult-AZFa_Del
TRIP6	1.95e-22	0.394784	adult-AZFa_Del
DPYSL2	2.93e-31	0.394432	adult-AZFa_Del
SCAND1	3.83e-26	0.394129	adult-AZFa_Del
SAR1A	7.12e-23	0.393961	adult-AZFa_Del
ZNF428	2.78e-28	0.393957	adult-AZFa_Del
RAB5C	2.03e-22	0.393618	adult-AZFa_Del
GOLGA7	4.1e-24	0.393502	adult-AZFa_Del
DRAM2	9.18e-28	0.393253	adult-AZFa_Del
DCTN6	5.72e-25	0.393224	adult-AZFa_Del
CDK16	6.2e-20	0.393221	adult-AZFa_Del
DNPEP	0.00283077	0.39318	adult
SF3B2	8.42e-22	0.392961	adult-AZFa_Del
RPL22	1.8e-21	0.392947	adult-AZFa_Del
PSMA5	8.72e-25	0.392606	adult-AZFa_Del
PPP1R15A	4.55e-25	0.3922	adult-AZFa_Del
MMP15	3.18e-16	0.39192	adult-AZFa_Del
HSPE1	1.8e-23	0.391811	adult-AZFa_Del
MICA	6.43e-24	0.390916	adult-AZFa_Del
MAGEB1	4.45e-26	0.390686	adult-AZFa_Del
PSMD9	2.61e-23	0.390044	adult-AZFa_Del
MDH2	3.89e-27	0.389853	adult-AZFa_Del
ARMC10	1.95e-25	0.389507	adult-AZFa_Del
TMEM14A	1.65e-30	0.389465	adult-AZFa_Del
DIS3	0.0016679	0.388508	adult
PERP	2.9e-23	0.388479	adult-AZFa_Del
DNAJC19	1.07e-23	0.388319	adult-AZFa_Del
SF3A2	5.34e-23	0.388317	adult-AZFa_Del
RPS18	2.54e-31	0.38825	adult-AZFa_Del
ZMAT2	1.28e-21	0.388117	adult-AZFa_Del
DCTN2	2.03e-30	0.387822	adult-AZFa_Del
RPL5	8.44e-27	0.387082	adult-AZFa_Del
GPX1	7.06e-29	0.3869	adult-AZFa_Del
ZNF451	0.000327009	0.386687	adult
PRKAR1A	2.1e-19	0.386117	adult-AZFa_Del
CBR1	1.83e-20	0.385817	adult-AZFa_Del
ARF1	7.05e-21	0.38571	adult-AZFa_Del
ARHGDIA	5.72e-27	0.385424	adult-AZFa_Del
ARGLU1	1.54e-21	0.384838	adult-AZFa_Del
CYC1	1.72e-25	0.38408	adult-AZFa_Del
PPP1R16A	6e-25	0.383788	adult-AZFa_Del
EIF4A2	3.2e-21	0.382743	adult-AZFa_Del
TMEM219	2.31e-24	0.382496	adult-AZFa_Del
TCEB1	8.18e-22	0.38239	adult-AZFa_Del
MRPL52	9.74e-26	0.382169	adult-AZFa_Del
KMT2C	0.00239702	0.382041	adult
AC093673.5	3.1e-19	0.38177	adult-AZFa_Del
AES	7.56e-22	0.381662	adult-AZFa_Del
SDC4	5.85e-20	0.381522	adult-AZFa_Del
C4orf27	1.18e-20	0.381486	adult-AZFa_Del
ECHS1	3.29e-21	0.381451	adult-AZFa_Del
COX20	1.59e-23	0.381281	adult-AZFa_Del
SMYD2	1.13e-27	0.381042	adult-AZFa_Del
C1S	2.83e-32	0.380978	adult-AZFa_Del
FGFBP2	1.89e-35	0.380463	adult-AZFa_Del
SAT2	4.14e-23	0.380222	adult-AZFa_Del
IKBKG	5.74e-26	0.379768	adult-AZFa_Del
MRPL50	8.8e-23	0.379734	adult-AZFa_Del
DBI	1.05e-18	0.379651	adult-AZFa_Del
MLF2	4.3e-26	0.37965	adult-AZFa_Del
PPP4C	1.22e-27	0.379544	adult-AZFa_Del
B4GALT1	7.09e-13	0.379424	adult-AZFa_Del
EGR1	2.72e-28	0.379351	adult-AZFa_Del
ATXN10	3.13e-21	0.379287	adult-AZFa_Del
RAB32	1.38e-24	0.37882	adult-AZFa_Del
SC5D	1.2e-22	0.378609	adult-AZFa_Del
HSBP1	3.26e-21	0.378377	adult-AZFa_Del
HERPUD2	0.00231251	0.378027	adult
TMED4	2.35e-20	0.377609	adult-AZFa_Del
C1QBP	1.24e-23	0.377176	adult-AZFa_Del
DYNC1I2	6.75e-23	0.377026	adult-AZFa_Del
TMEM50A	6.33e-22	0.376715	adult-AZFa_Del
ZBTB8OS	1.3e-22	0.376408	adult-AZFa_Del
RPN2	9.71e-17	0.376274	adult-AZFa_Del
U2AF2	1.18e-22	0.376019	adult-AZFa_Del
CCDC167	7.83e-23	0.375912	adult-AZFa_Del
OCIAD1	1.39e-22	0.375847	adult-AZFa_Del
SESN1	6.45e-19	0.375516	adult-AZFa_Del
PEF1	1.92e-23	0.375416	adult-AZFa_Del
NDUFV2	4.11e-24	0.374915	adult-AZFa_Del
LAMTOR5	1.3e-21	0.374684	adult-AZFa_Del
PLAT	4.77e-16	0.373482	adult-AZFa_Del
BTG2	1.94e-19	0.372931	adult-AZFa_Del
NAP1L1	4.04e-20	0.371958	adult-AZFa_Del
CCL4	1.19e-31	0.371895	adult-AZFa_Del
PSMB3	1.34e-23	0.371732	adult-AZFa_Del
CETN2	1.4e-22	0.371595	adult-AZFa_Del
SDHB	2.32e-29	0.371556	adult-AZFa_Del
GCHFR	3.78e-18	0.37137	adult-AZFa_Del
RPL3	1.02e-28	0.370893	adult-AZFa_Del
ERP44	2.16e-17	0.370848	adult-AZFa_Del
TRAF4	2.23e-22	0.370495	adult-AZFa_Del
CNP	6.88e-24	0.370296	adult-AZFa_Del
PSMA7	3.6e-20	0.37008	adult-AZFa_Del
EAPP	5.1e-23	0.369843	adult-AZFa_Del
PIGT	7.08e-20	0.36977	adult-AZFa_Del
MRPL13	4.59e-26	0.369504	adult-AZFa_Del
COPZ1	5.27e-23	0.369296	adult-AZFa_Del
PACRG	0.00135564	0.369245	adult
SNRNP27	7.52e-17	0.369189	adult-AZFa_Del
FAH	1.29e-19	0.369058	adult-AZFa_Del
MYL5	2.86e-21	0.368966	adult-AZFa_Del
STRA13	4.36e-14	0.368567	adult-AZFa_Del
UQCRFS1	9.53e-26	0.368486	adult-AZFa_Del
LAMTOR2	3.79e-26	0.368281	adult-AZFa_Del
GDI1	9.54e-21	0.367977	adult-AZFa_Del
PNKD	2.62e-22	0.366978	adult-AZFa_Del
MAPK1IP1L	1.59e-21	0.366691	adult-AZFa_Del
REEP6	1.83e-18	0.36649	adult-AZFa_Del
MIEN1	1.91e-26	0.366417	adult-AZFa_Del
ACTR1A	1.79e-22	0.366004	adult-AZFa_Del
SSBP1	2.49e-20	0.365886	adult-AZFa_Del
ERGIC3	1.23e-23	0.365836	adult-AZFa_Del
GRSF1	2.14e-19	0.364835	adult-AZFa_Del
HHLA3	3.47e-21	0.364726	adult-AZFa_Del
SOCS3	8.11e-33	0.364676	adult-AZFa_Del
TIMM17B	1.67e-26	0.364418	adult-AZFa_Del
URM1	3.31e-24	0.364136	adult-AZFa_Del
EIF6	1.7e-20	0.363859	adult-AZFa_Del
HN1	0.000584542	0.363463	adult
THUMPD3-AS1	1.38e-17	0.36318	adult-AZFa_Del
NDUFB3	6.24e-27	0.363099	adult-AZFa_Del
HM13	9.24e-18	0.362951	adult-AZFa_Del
METTL5	1.88e-20	0.362846	adult-AZFa_Del
MYH9	1.08e-22	0.362444	adult-AZFa_Del
DHH	8.53e-15	0.362225	adult-AZFa_Del
EIF3E	1.45e-19	0.362167	adult-AZFa_Del
C10orf54	3.55e-18	0.362119	adult-AZFa_Del
EIF3K	1.23e-21	0.362045	adult-AZFa_Del
CCNI	2.33e-22	0.362009	adult-AZFa_Del
INTS6	0.0044869	0.361904	adult
TCF4	7.98e-06	0.361588	adult
LMAN2	9.77e-21	0.361478	adult-AZFa_Del
TIMP2	3.21e-17	0.360659	adult-AZFa_Del
COX14	5.05e-23	0.360109	adult-AZFa_Del
TFG	1.06e-23	0.360014	adult-AZFa_Del
PFDN4	1.17e-26	0.359596	adult-AZFa_Del
PEX2	7.27e-23	0.3592	adult-AZFa_Del
KCTD13	9.23e-23	0.35912	adult-AZFa_Del
NMT2	1.24e-16	0.359117	adult-AZFa_Del
CHURC1	7.53e-21	0.359112	adult-AZFa_Del
DLD	7.24e-22	0.358731	adult-AZFa_Del
DHRS4L2	9.87e-15	0.358556	adult-AZFa_Del
DCTN3	8.28e-22	0.358527	adult-AZFa_Del
GNAI3	2.12e-20	0.358469	adult-AZFa_Del
USP46	0.0018505	0.358231	adult
MXRA7	4.68e-20	0.357907	adult-AZFa_Del
SCD5	2.43e-14	0.357876	adult-AZFa_Del
STAU1	1.25e-17	0.357342	adult-AZFa_Del
ENPP5	1.13e-13	0.357266	adult-AZFa_Del
CHPT1	0.00910181	0.356869	adult
EEF1G	6.66e-31	0.3561	adult-AZFa_Del
PMF1	1.45e-19	0.355973	adult-AZFa_Del
NDUFV1	4.86e-28	0.355593	adult-AZFa_Del
SNAPC2	4.17e-23	0.355351	adult-AZFa_Del
TCEAL2	3.11e-20	0.35474	adult-AZFa_Del
TMEM134	9.96e-25	0.353993	adult-AZFa_Del
NF1	0.00890793	0.353357	adult
IL1A	1.45e-21	0.353065	adult-AZFa_Del
2020-09-06	1.3e-23	0.35306	adult-AZFa_Del
RP11-680F8.1	6.25e-18	0.352808	adult-AZFa_Del
RP11-356I2.1	2.12e-28	0.352695	adult-AZFa_Del
SYNGR2	2.03e-18	0.351238	adult-AZFa_Del
C6orf226	8.37e-27	0.350703	adult-AZFa_Del
ENO1	1.47e-24	0.350604	adult-AZFa_Del
ZFAND6	1.21e-21	0.349893	adult-AZFa_Del
C11orf73	1.31e-21	0.349384	adult-AZFa_Del
IMPDH2	2.58e-21	0.349062	adult-AZFa_Del
NARS	1.79e-18	0.348459	adult-AZFa_Del
C19orf43	1.41e-18	0.34829	adult-AZFa_Del
PDIA3	5.88e-19	0.348206	adult-AZFa_Del
PES1	2.47e-21	0.348182	adult-AZFa_Del
SPCS2	2.47e-21	0.348087	adult-AZFa_Del
PRMT2	3.91e-26	0.347598	adult-AZFa_Del
P4HB	3.89e-19	0.347397	adult-AZFa_Del
SMIM15	3.87e-19	0.347165	adult-AZFa_Del
GNAI1	6.35e-23	0.346968	adult-AZFa_Del
PFDN6	3.35e-17	0.34687	adult-AZFa_Del
REG3G	0.00821655	0.346331	adult
TPD52L2	2.94e-21	0.346235	adult-AZFa_Del
PLP2	6.8e-13	0.345988	adult-AZFa_Del
EIF3M	6.42e-21	0.345747	adult-AZFa_Del
ORMDL1	4.57e-17	0.345711	adult-AZFa_Del
MVK	2.85e-19	0.344778	adult-AZFa_Del
NDUFS3	3.77e-25	0.34474	adult-AZFa_Del
UBE2E2	1.51e-20	0.344591	adult-AZFa_Del
VPS25	3.9e-22	0.344298	adult-AZFa_Del
ZNF580	4.76e-21	0.344275	adult-AZFa_Del
FABP3	2.52e-15	0.34387	adult-AZFa_Del
FNTB	3.46e-18	0.343087	adult-AZFa_Del
COA1	1.32e-22	0.343086	adult-AZFa_Del
AGTRAP	1.35e-15	0.342864	adult-AZFa_Del
CYCS	9.84e-24	0.342358	adult-AZFa_Del
TMEM97	6.93e-17	0.342333	adult-AZFa_Del
MBNL3	2.93e-15	0.342312	adult-AZFa_Del
MIR4458HG	1.29e-20	0.342161	adult-AZFa_Del
UROS	9.76e-22	0.342005	adult-AZFa_Del
WDR13	2.41e-17	0.341981	adult-AZFa_Del
PRAME	8.93e-19	0.341537	adult-AZFa_Del
PIGP	4.47e-20	0.340952	adult-AZFa_Del
GOLPH3	9.2e-15	0.340938	adult-AZFa_Del
MRPS12	4.26e-20	0.340851	adult-AZFa_Del
C19orf60	4.65e-15	0.340826	adult-AZFa_Del
LRPAP1	2.91e-17	0.340747	adult-AZFa_Del
FXYD6	3.41e-13	0.339943	adult-AZFa_Del
EPN1	3.01e-20	0.339908	adult-AZFa_Del
SLBP	1e-22	0.339597	adult-AZFa_Del
BTF3L4	1.51e-16	0.339461	adult-AZFa_Del
CTC-524C5.2	1.66e-22	0.339281	adult-AZFa_Del
SHOC2	3.27e-15	0.339141	adult-AZFa_Del
DDB1	5.91e-15	0.339101	adult-AZFa_Del
SORD	2.22e-20	0.339073	adult-AZFa_Del
RSBN1L	0.00932634	0.339011	adult
NUDT2	3.8e-20	0.338844	adult-AZFa_Del
NEU1	3.23e-12	0.3386	adult-AZFa_Del
NDUFAB1	3.2e-20	0.338177	adult-AZFa_Del
LLNLR-245B6.1	1.95e-22	0.338019	adult-AZFa_Del
MFSD10	2.02e-20	0.337748	adult-AZFa_Del
VKORC1	4.71e-20	0.337575	adult-AZFa_Del
INSIG1	1.07e-09	0.337417	adult-AZFa_Del
MRPL16	1.35e-19	0.337281	adult-AZFa_Del
ROCK1	0.00387635	0.337247	adult
PPP3CA	2.75e-14	0.336712	adult-AZFa_Del
ISOC1	1.55e-23	0.335369	adult-AZFa_Del
DIABLO	1.43e-23	0.335153	adult-AZFa_Del
SNHG8	1.34e-16	0.334658	adult-AZFa_Del
APH1A	5.5e-20	0.334637	adult-AZFa_Del
CNDP2	5.36e-17	0.334558	adult-AZFa_Del
AIDA	1.35e-18	0.334343	adult-AZFa_Del
ACSM3	5.98e-20	0.334079	adult-AZFa_Del
ISG15	1.02e-11	0.334008	adult-AZFa_Del
S100A13	1.09e-19	0.333847	adult-AZFa_Del
2020-09-09	2.28e-19	0.333755	adult-AZFa_Del
NKIRAS2	5.27e-17	0.333495	adult-AZFa_Del
APOC1	1.37e-26	0.333013	adult-AZFa_Del
GRHPR	9.79e-21	0.332236	adult-AZFa_Del
RPL9	4.41e-21	0.332178	adult-AZFa_Del
MRPS34	2.05e-17	0.331855	adult-AZFa_Del
ACTR1B	4.03e-20	0.331146	adult-AZFa_Del
CHMP4A	2.39e-20	0.330944	adult-AZFa_Del
METTL9	1.53e-18	0.330562	adult-AZFa_Del
CKB	3.55e-17	0.330287	adult-AZFa_Del
ARRDC3	1.23e-11	0.330148	adult-AZFa_Del
MAGOHB	3.55e-14	0.329802	adult-AZFa_Del
RDX	8.55e-19	0.329761	adult-AZFa_Del
RPL32	6.91e-23	0.329679	adult-AZFa_Del
HEXB	5e-16	0.329022	adult-AZFa_Del
LINC00844	1.71e-24	0.329012	adult-AZFa_Del
SARNP	3.04e-19	0.328827	adult-AZFa_Del
AKAP7	8.21e-12	0.328808	adult-AZFa_Del
SPTSSA	1.92e-19	0.328356	adult-AZFa_Del
RANBP1	8.73e-21	0.328315	adult-AZFa_Del
ESPN	1.25e-16	0.326737	adult-AZFa_Del
NDUFA5	7.42e-19	0.32625	adult-AZFa_Del
HMGN3	2.05e-16	0.326213	adult-AZFa_Del
FABP6	1.98e-17	0.326041	adult-AZFa_Del
LEPROT	6.53e-14	0.32589	adult-AZFa_Del
MRPL44	7.12e-14	0.325741	adult-AZFa_Del
ADH5	2.41e-21	0.32559	adult-AZFa_Del
ATP5O	1.98e-17	0.325584	adult-AZFa_Del
F8A1	5.81e-31	0.325048	adult-AZFa_Del
NDUFA2	3.98e-21	0.324961	adult-AZFa_Del
FAAP20	3.41e-23	0.324902	adult-AZFa_Del
HSD17B11	9.2e-24	0.324711	adult-AZFa_Del
CHMP5	2.3e-24	0.324704	adult-AZFa_Del
PLSCR4	8.89e-13	0.324218	adult-AZFa_Del
ILK	1.51e-15	0.323729	adult-AZFa_Del
FDX1L	4.84e-15	0.323691	adult-AZFa_Del
HIST1H2AC	8.23e-21	0.323334	adult-AZFa_Del
MRPS26	2.92e-25	0.323292	adult-AZFa_Del
HSPB8	9.11e-21	0.323221	adult-AZFa_Del
FLYWCH2	1.56e-22	0.322626	adult-AZFa_Del
ZFP36L2	1.39e-16	0.321948	adult-AZFa_Del
ZDHHC4	1.47e-17	0.321613	adult-AZFa_Del
ENY2	1.14e-21	0.321492	adult-AZFa_Del
POP7	3.34e-21	0.32096	adult-AZFa_Del
PLP1	7.57e-18	0.320692	adult-AZFa_Del
TM2D3	1.33e-17	0.320136	adult-AZFa_Del
SSR3	7.63e-19	0.31995	adult-AZFa_Del
NANS	2.55e-18	0.319899	adult-AZFa_Del
CPNE3	7.89e-17	0.319814	adult-AZFa_Del
PDHB	4.59e-21	0.319457	adult-AZFa_Del
SNX6	3.88e-19	0.31926	adult-AZFa_Del
SAMM50	5.42e-22	0.319203	adult-AZFa_Del
SLC52A3	1.33e-14	0.31902	adult-AZFa_Del
EGR2	1.66e-11	0.318769	adult-AZFa_Del
C8orf33	1.06e-17	0.31856	adult-AZFa_Del
RALY	1.76e-16	0.318527	adult-AZFa_Del
PMPCB	2.13e-14	0.318205	adult-AZFa_Del
RPL24	2.2e-17	0.318089	adult-AZFa_Del
LSM2	1.58e-21	0.317566	adult-AZFa_Del
SLC7A5	5.58e-14	0.317457	adult-AZFa_Del
ACO2	2.39e-18	0.317163	adult-AZFa_Del
ARMCX3	7.34e-20	0.316892	adult-AZFa_Del
MANF	6.66e-17	0.316842	adult-AZFa_Del
FBXL5	9.87e-16	0.316217	adult-AZFa_Del
CTNNA1	2.35e-12	0.315864	adult-AZFa_Del
NOP16	3.62e-21	0.315584	adult-AZFa_Del
HNRNPH1	1.16e-17	0.315265	adult-AZFa_Del
IDI1	5.73e-17	0.315069	adult-AZFa_Del
ASH2L	4.85e-15	0.314791	adult-AZFa_Del
COPS6	3.58e-20	0.314711	adult-AZFa_Del
SGCE	5.5e-16	0.31464	adult-AZFa_Del
NTPCR	8.88e-20	0.314615	adult-AZFa_Del
SLC25A39	8.76e-16	0.314562	adult-AZFa_Del
C7	1.32e-18	0.31413	adult-AZFa_Del
SERPINH1	4.09e-18	0.313944	adult-AZFa_Del
UBE2F	7.67e-16	0.313937	adult-AZFa_Del
C17orf49	4.98e-25	0.313878	adult-AZFa_Del
SEC23A	3.07e-13	0.313557	adult-AZFa_Del
SSR4	1.85e-13	0.313549	adult-AZFa_Del
RPL36AL	1.41e-14	0.313446	adult-AZFa_Del
AIFM1	1.16e-13	0.313132	adult-AZFa_Del
ABCD3	8.23e-13	0.312898	adult-AZFa_Del
CUEDC2	1.3e-19	0.312534	adult-AZFa_Del
TMEM126B	3.34e-16	0.311923	adult-AZFa_Del
PLA2G16	5.94e-17	0.311866	adult-AZFa_Del
TTC8	9.11e-17	0.311795	adult-AZFa_Del
CLN5	6.12e-14	0.31158	adult-AZFa_Del
RPS19BP1	5.07e-18	0.311463	adult-AZFa_Del
MRPL57	1.38e-17	0.311454	adult-AZFa_Del
MRPL37	1.24e-18	0.311391	adult-AZFa_Del
ING4	7.82e-18	0.311335	adult-AZFa_Del
BCL7B	1.03e-14	0.31099	adult-AZFa_Del
TIMM17A	4.18e-18	0.310716	adult-AZFa_Del
HSPD1	2.39e-18	0.310437	adult-AZFa_Del
BLOC1S2	3.75e-20	0.31016	adult-AZFa_Del
MMADHC	1.94e-19	0.310084	adult-AZFa_Del
RBM8A	1.54e-23	0.309726	adult-AZFa_Del
SUCLG1	3.46e-18	0.309696	adult-AZFa_Del
SOD1	3.14e-16	0.309667	adult-AZFa_Del
HTATSF1	2.84e-18	0.309633	adult-AZFa_Del
WDR61	2.52e-18	0.309355	adult-AZFa_Del
CPPED1	1.02e-17	0.308875	adult-AZFa_Del
SDSL	1.4e-20	0.30875	adult-AZFa_Del
ACTR10	8.62e-17	0.308629	adult-AZFa_Del
CLTA	7.49e-17	0.308084	adult-AZFa_Del
HNRNPDL	4.53e-19	0.307235	adult-AZFa_Del
TKT	2.55e-20	0.307069	adult-AZFa_Del
RNF13	1.07e-13	0.30659	adult-AZFa_Del
C14orf119	5.22e-18	0.306584	adult-AZFa_Del
SMIM10L1	7.63e-16	0.306056	adult-AZFa_Del
ZBED1	2.62e-10	0.305749	adult-AZFa_Del
MSI2	2.46e-13	0.30574	adult-AZFa_Del
HES1	0.00363387	0.305148	adult
NDUFS8	3.49e-19	0.305084	adult-AZFa_Del
PIN1	1.43e-16	0.30445	adult-AZFa_Del
TM4SF1	6.34e-21	0.304385	adult-AZFa_Del
RPSA	1.71e-17	0.304191	adult-AZFa_Del
OAT	3.19e-18	0.304175	adult-AZFa_Del
PLCD3	1.14e-14	0.304113	adult-AZFa_Del
MRPL20	1.26e-22	0.303945	adult-AZFa_Del
MRPS18A	4.81e-20	0.303588	adult-AZFa_Del
YIF1B	1.27e-13	0.303487	adult-AZFa_Del
RSL1D1	3.86e-19	0.303061	adult-AZFa_Del
SMIM19	3.83e-19	0.302732	adult-AZFa_Del
IFNGR2	8.97e-19	0.302557	adult-AZFa_Del
MESDC2	6.97e-13	0.30255	adult-AZFa_Del
DDIT3	1.87e-10	0.302292	adult-AZFa_Del
DPEP1	1.69e-25	0.302128	adult-AZFa_Del
RRAGA	3.65e-19	0.301919	adult-AZFa_Del
EMD	4.38e-18	0.301485	adult-AZFa_Del
ANXA11	4.66e-14	0.301055	adult-AZFa_Del
TUBA1C	3.44e-14	0.30089	adult-AZFa_Del
SLC30A5	7.37e-14	0.300867	adult-AZFa_Del
PEBP4	2.25e-20	0.300864	adult-AZFa_Del
ARL16	3.05e-17	0.300204	adult-AZFa_Del
ALDH7A1	3.71e-18	0.299726	adult-AZFa_Del
HDAC1	5.3e-15	0.299634	adult-AZFa_Del
CMTM7	9.71e-25	0.299599	adult-AZFa_Del
MGAT2	4.98e-16	0.299597	adult-AZFa_Del
AZIN1	1.35e-16	0.299528	adult-AZFa_Del
NAALAD2	9.19e-13	0.299283	adult-AZFa_Del
HEBP1	2.41e-19	0.299128	adult-AZFa_Del
UQCC3	4.45e-17	0.298762	adult-AZFa_Del
CLIC4	5.54e-23	0.298193	adult-AZFa_Del
CAPN5	1.34e-17	0.297951	adult-AZFa_Del
TPMT	7.62e-16	0.297902	adult-AZFa_Del
UBA3	1.15e-15	0.297845	adult-AZFa_Del
APIP	2.92e-16	0.297737	adult-AZFa_Del
DRAP1	7.04e-17	0.297516	adult-AZFa_Del
RPS3A	1.05e-21	0.297343	adult-AZFa_Del
DPY30	1.68e-19	0.297181	adult-AZFa_Del
GLUD1	3e-20	0.297031	adult-AZFa_Del
ABI1	6.36e-21	0.296978	adult-AZFa_Del
GNPTG	2.11e-13	0.296955	adult-AZFa_Del
PHF24	8.59e-15	0.296754	adult-AZFa_Del
G0S2	2.75e-17	0.296718	adult-AZFa_Del
COQ2	4.3e-18	0.296709	adult-AZFa_Del
ATRAID	9.8e-19	0.296627	adult-AZFa_Del
STRADB	1.04e-16	0.296411	adult-AZFa_Del
CDC42EP4	6.07e-17	0.29641	adult-AZFa_Del
RPL22L1	2.74e-18	0.296344	adult-AZFa_Del
UBL7	2e-15	0.296299	adult-AZFa_Del
SDHAF2	1.57e-20	0.29627	adult-AZFa_Del
DECR1	8.64e-20	0.296229	adult-AZFa_Del
GALNT18	2.57e-16	0.296119	adult-AZFa_Del
LRRC47	4.96e-18	0.295746	adult-AZFa_Del
CDKN2AIPNL	9.94e-20	0.295609	adult-AZFa_Del
ATP6V1H	2.72e-18	0.295597	adult-AZFa_Del
MAGEB4	5.7e-14	0.295581	adult-AZFa_Del
MRPS28	3.52e-20	0.295402	adult-AZFa_Del
RPS12	2.15e-16	0.295169	adult-AZFa_Del
STMND1	3.71e-17	0.29496	adult-AZFa_Del
CNEP1R1	1.25e-14	0.294913	adult-AZFa_Del
OCIAD2	1.28e-19	0.294822	adult-AZFa_Del
EIF4EBP1	2.81e-20	0.294792	adult-AZFa_Del
NDUFB6	1.02e-20	0.29475	adult-AZFa_Del
DECR2	2.06e-15	0.294714	adult-AZFa_Del
CCT8	1.59e-15	0.294618	adult-AZFa_Del
DDAH1	2.7e-20	0.294603	adult-AZFa_Del
RP11-490M8.1	1.82e-18	0.294538	adult-AZFa_Del
UQCRC2	2.5e-16	0.294373	adult-AZFa_Del
NECAP2	2.73e-16	0.293947	adult-AZFa_Del
PPP1R8	1.94e-11	0.293832	adult-AZFa_Del
FRMD6	0.00132061	0.29371	adult
ATP5G1	7.6e-17	0.293126	adult-AZFa_Del
CISD2	4.8e-11	0.292739	adult-AZFa_Del
C19orf48	6.35e-18	0.291948	adult-AZFa_Del
PPIL3	3.69e-18	0.291786	adult-AZFa_Del
GLUD2	7.07e-15	0.291609	adult-AZFa_Del
CYB5A	7.77e-19	0.291476	adult-AZFa_Del
ARFRP1	1.66e-15	0.291224	adult-AZFa_Del
RPA3	1.55e-17	0.291067	adult-AZFa_Del
PRMT1	9.07e-18	0.291035	adult-AZFa_Del
PLEKHA5	1.25e-18	0.291009	adult-AZFa_Del
PSMB2	1.1e-13	0.290987	adult-AZFa_Del
IRF2BPL	9.99e-14	0.290646	adult-AZFa_Del
MPG	2.81e-19	0.290454	adult-AZFa_Del
HINT2	1.17e-16	0.290012	adult-AZFa_Del
EIF2S2	2.94e-21	0.28983	adult-AZFa_Del
BUD31	4.97e-19	0.289704	adult-AZFa_Del
EMC7	1.53e-13	0.289664	adult-AZFa_Del
DLK1	7.39e-26	0.289522	adult-AZFa_Del
ASMTL	4.56e-18	0.28942	adult-AZFa_Del
ZNF593	8.14e-15	0.288523	adult-AZFa_Del
DCTD	4.1e-15	0.288207	adult-AZFa_Del
RAB4B	2.47e-16	0.28818	adult-AZFa_Del
CHMP6	1.04e-15	0.287454	adult-AZFa_Del
NR4A1	4.32e-20	0.287149	adult-AZFa_Del
ADPRHL2	3.42e-13	0.286773	adult-AZFa_Del
DCTPP1	4.27e-19	0.286695	adult-AZFa_Del
RPL15	2.06e-20	0.286168	adult-AZFa_Del
SLC35C2	6.13e-10	0.286111	adult-AZFa_Del
MRPS35	1.1e-20	0.28597	adult-AZFa_Del
NGRN	2.91e-21	0.28592	adult-AZFa_Del
JOSD2	5.18e-14	0.285401	adult-AZFa_Del
HIPK1	0.00717227	0.285351	adult
SLC50A1	6.45e-14	0.285272	adult-AZFa_Del
CHMP4B	9.9e-18	0.285137	adult-AZFa_Del
BSDC1	3.66e-09	0.285041	adult-AZFa_Del
RHOG	1.92e-20	0.284646	adult-AZFa_Del
SDF4	2.06e-14	0.28463	adult-AZFa_Del
[truncated: 185 more rows]
