# Supplementary material for: Single-cell analysis of developing and azoospermia human testicles reveals central role of Sertoli cells
Source: Nat Commun. 2020 Nov 10;11:5683. doi: 10.1038/s41467-020-19414-4 (PMC7655944; doi:10.1038/s41467-020-19414-4)
Supplement: Supplementary file 6 — Supplementary Data 4 [file 41467_2020_19414_MOESM6_ESM.xlsx]

## Sheet: Table S5 DEGs between KS and no
	p_val	avg_logFC	cluster
IGFBP7	2.33e-105	2.26973	adult_KS
B2M	2.98e-49	1.98422	adult_KS
S100A6	9.65e-58	1.96767	adult_KS
DCN	6.51e-67	1.95431	adult_KS
MT2A	1.39e-45	1.95144	adult_KS
RPL36A	7.43e-162	1.93218	adult_KS
CRYAB	5.77e-55	1.77355	adult_KS
MIF	7.28e-123	1.73069	adult_KS
RPL17	3.68e-147	1.68991	adult_KS
TMSB4X	2.54e-95	1.65234	adult_KS
DLK1	1.85e-78	1.60711	adult_KS
LINC00684	7.95e-81	1.59265	adult_KS
RPS17	4.93e-122	1.54387	adult_KS
MT1E	1.37e-49	1.53986	adult_KS
RPL41	6.55e-130	1.43625	adult_KS
IGFBP6	9.77e-71	1.40075	adult_KS
HLA-A	1.64e-84	1.39823	adult_KS
RPS21	7.41e-107	1.36991	adult_KS
RPS26	3.59e-101	1.32287	adult_KS
RPS27	3.8e-123	1.30744	adult_KS
PPDPF	2.24e-78	1.30108	adult_KS
RPL39	8.05e-103	1.29714	adult_KS
RPL12	8.26e-84	1.29329	adult_KS
HLA-B	3.41e-75	1.28711	adult_KS
CFD	3.75e-59	1.28194	adult_KS
RPLP2	8.21e-117	1.26162	adult_KS
CD9	7.06e-47	1.25469	adult_KS
RPL23A	2.22e-110	1.23903	adult_KS
RPL31	7.98e-104	1.23868	adult_KS
HLA-C	1.08e-65	1.21548	adult_KS
RPS10	1.69e-98	1.21015	adult_KS
RPL37	2.86e-90	1.20113	adult_KS
GSN	8.77e-42	1.19659	adult_KS
FTL	1.59e-14	1.19555	adult_KS
RPL38	1.13e-106	1.18877	adult_KS
RPL36	3.09e-98	1.18179	adult_KS
RPL10	3.33e-87	1.17875	adult_KS
RPS28	1.37e-101	1.17047	adult_KS
VIM	6.3e-74	1.16978	adult_KS
RPL18A	1.26e-103	1.16528	adult_KS
CCL2	5.22e-27	1.16261	adult_KS
PMP22	6e-18	1.13985	adult_KS
USMG5	4.52e-68	1.13952	adult_KS
APOE	2.83e-31	1.12261	adult_KS
RPL27	8.19e-83	1.10991	adult_KS
NDUFA11	5.99e-65	1.10946	adult_KS
RPL13A	1.47e-110	1.10511	adult_KS
TIMP1	8.39e-41	1.1015	adult_KS
UQCRQ	4.28e-48	1.09944	adult_KS
SLC25A6	1.09e-69	1.09542	adult_KS
SEPP1	5.7e-67	1.09158	adult_KS
RARRES2	6.97e-75	1.09156	adult_KS
NGFRAP1	5.73e-84	1.08671	adult_KS
FTH1	1.13e-112	1.07869	adult_KS
RPLP1	4.62e-110	1.07377	adult_KS
GABARAP	4.93e-83	1.06033	adult_KS
MYL9	1.53e-57	1.05855	adult_KS
RPS29	6.19e-103	1.05629	adult_KS
RPS19	3.53e-89	1.05407	adult_KS
MGP	5.86e-50	1.05175	adult_KS
MT1X	1.45e-39	1.04882	adult_KS
UQCR11	9.95e-57	1.04651	adult_KS
S100A10	9.91e-63	1.04605	adult_KS
RPS8	8.92e-81	1.04269	adult_KS
RPL6	1.19e-72	1.04036	adult_KS
ITM2B	2.79e-32	1.03897	adult_KS
RPS25	3.18e-80	1.03702	adult_KS
RPS23	5.95e-82	1.03276	adult_KS
IGFBP5	3.32e-37	1.02865	adult_KS
RPS15A	2.52e-77	1.0277	adult_KS
PLAC9	1.57e-44	1.02595	adult_KS
OST4	4.44e-65	1.02477	adult_KS
PFN1	5.89e-57	1.02381	adult_KS
RPL28	7.12e-90	1.01414	adult_KS
RPS16	6.43e-80	1.01411	adult_KS
GNB2L1	1.01e-76	1.00971	adult_KS
GAPDH	2.19e-75	1.00922	adult_KS
S100B	2.45e-24	1.00804	adult_KS
BEX1	1.29e-48	1.00781	adult_KS
TUBA1A	1.09e-41	1.00774	adult_KS
RPLP0	4.97e-71	1.0032	adult_KS
RPS27A	2.59e-83	1.00089	adult_KS
RPL21	6.44e-88	1.0001	adult_KS
RHOC	1.67e-60	0.996549	adult_KS
IFITM3	2.93e-70	0.996133	adult_KS
ADIRF	2.16e-31	0.979217	adult_KS
COX7C	1.99e-64	0.977034	adult_KS
RPL27A	5.93e-95	0.976933	adult_KS
RPL7	5.65e-65	0.972981	adult_KS
FXYD1	1.1e-39	0.96567	adult_KS
EEF1A1	2.63e-114	0.962849	adult_KS
RPSA	1.4e-61	0.952235	adult_KS
HNRNPA1	1.36e-60	0.949214	adult_KS
COMMD6	3.78e-52	0.944864	adult_KS
RPS12	1.94e-77	0.943024	adult_KS
RPS18	2.3e-89	0.942649	adult_KS
KRTCAP2	8.92e-64	0.93919	adult_KS
RPS20	5.78e-81	0.93626	adult_KS
ATP5I	3.72e-48	0.935417	adult_KS
LGALS1	2.89e-60	0.932087	adult_KS
RPL37A	9.93e-101	0.925097	adult_KS
G6PD	8.47e-36	0.921638	adult_KS
RPL26	1.05e-69	0.91872	adult_KS
S100A11	3.07e-42	0.910937	adult_KS
RPL4	2.14e-49	0.907821	adult_KS
DEFB119	2.96e-33	0.90678	adult_KS
POLR2L	1.64e-43	0.904485	adult_KS
SOCS3	3.42e-10	0.899299	adult_KS
HBB	5.88e-46	0.898608	adult_KS
RPL10A	1.31e-60	0.894992	adult_KS
NDUFB1	5.59e-36	0.892875	adult_KS
CD99	2.1e-33	0.892437	adult_KS
AKR1B1	7.81e-32	0.886007	adult_KS
RPS4X	6.35e-77	0.884766	adult_KS
EMP3	3.37e-46	0.884343	adult_KS
RPL14	1.3e-47	0.880497	adult_KS
LTBP4	2.01e-28	0.875328	adult_KS
RPS15	1.01e-73	0.874565	adult_KS
RPL35A	4.72e-83	0.871565	adult_KS
PHGDH	1.2e-44	0.868751	adult_KS
NDRG2	3.87e-45	0.862387	adult_KS
IFI27	9.13e-29	0.854994	adult_KS
NDUFA1	4.74e-37	0.85422	adult_KS
RPL5	6.62e-67	0.853735	adult_KS
ATP5G2	2.45e-44	0.852882	adult_KS
RPS13	2.84e-68	0.851579	adult_KS
WBP5	2.52e-46	0.839666	adult_KS
TOMM7	3.43e-53	0.837311	adult_KS
COX8A	8.41e-42	0.835804	adult_KS
TMSB10	5.11e-50	0.83183	adult_KS
MIR202HG	4.2e-28	0.829993	adult_KS
BTF3	4.38e-48	0.829527	adult_KS
NDUFA4	1.92e-45	0.824898	adult_KS
SNRPB	6.86e-39	0.824091	adult_KS
GSTP1	2.53e-32	0.823536	adult_KS
RPL22	5.07e-55	0.817253	adult_KS
UBL5	8.17e-44	0.813437	adult_KS
PGAM1	8.7e-34	0.811113	adult_KS
RPL9	1.86e-64	0.807144	adult_KS
TMEM258	2.24e-36	0.80694	adult_KS
ATP5E	2.77e-45	0.806932	adult_KS
TMEM14C	1.72e-41	0.804335	adult_KS
NDUFS5	1.21e-36	0.802855	adult_KS
RPL11	3.12e-55	0.802662	adult_KS
SERPING1	5.04e-37	0.801033	adult_KS
PSMA2	3.72e-41	0.800896	adult_KS
IFITM2	2.63e-29	0.800887	adult_KS
TPT1	2.25e-82	0.800806	adult_KS
SNHG25	4.06e-48	0.800226	adult_KS
CSTB	9.99e-38	0.800108	adult_KS
ATP5C1	4.76e-36	0.796987	adult_KS
UQCRH	1.11e-33	0.794913	adult_KS
C1S	4.19e-40	0.794539	adult_KS
TMA7	2.18e-43	0.794172	adult_KS
RPL32	1.1e-64	0.791455	adult_KS
TIMM8B	6.73e-32	0.790118	adult_KS
MYL6B	6.71e-30	0.786607	adult_KS
RPL35	7.11e-59	0.782945	adult_KS
GSTA1	1.1e-32	0.781693	adult_KS
RPS3	2.56e-72	0.78103	adult_KS
ATOX1	8.62e-31	0.778227	adult_KS
PLTP	1.7e-27	0.771767	adult_KS
RPL18	2.18e-66	0.76925	adult_KS
PET100	4.36e-37	0.76526	adult_KS
MDK	1.22e-27	0.765235	adult_KS
SELM	2.86e-26	0.762949	adult_KS
FAM127B	1.83e-39	0.762839	adult_KS
RPS3A	2.02e-64	0.760273	adult_KS
ZFAS1	1.3e-33	0.754539	adult_KS
GSTA2	3.26e-18	0.753915	adult_KS
RPL19	1.22e-58	0.751002	adult_KS
RPS7	1.42e-51	0.749258	adult_KS
SERF2	5.41e-53	0.747709	adult_KS
SMIM1	1.41e-26	0.745138	adult_KS
RPL8	2.71e-43	0.743428	adult_KS
VDAC1	6.73e-29	0.742847	adult_KS
PTGDS	0.00377423	0.742493	adult_KS
COX6A1	2.89e-32	0.742161	adult_KS
HIGD2A	4.2e-32	0.741683	adult_KS
TRAPPC1	1.05e-25	0.740673	adult_KS
CLIC1	2.3e-32	0.740308	adult_KS
ANXA2	1.39e-25	0.738993	adult_KS
RPS4Y1	2.86e-30	0.736904	adult_KS
RPS5	1.95e-40	0.736212	adult_KS
PRPS2	3.92e-22	0.735044	adult_KS
SH3BGRL	8.59e-30	0.729652	adult_KS
SRP9	1.4e-34	0.729177	adult_KS
FAU	3.57e-59	0.728919	adult_KS
ALDOA	7.32e-31	0.728201	adult_KS
ARF5	2.44e-40	0.72732	adult_KS
PRNP	5.56e-07	0.727185	adult_KS
UXT	5.65e-33	0.727166	adult_KS
RBP1	6.36e-29	0.726465	adult_KS
ACTB	1.18e-54	0.725001	adult_KS
MRPL33	7.78e-29	0.723955	adult_KS
C4orf48	2.04e-28	0.722559	adult_KS
TXN	1.46e-33	0.721172	adult_KS
CALM2	2.35e-50	0.720126	adult_KS
SRI	3.88e-28	0.718474	adult_KS
COX7B	6.77e-31	0.717754	adult_KS
ZSCAN16-AS1	1.14e-39	0.712452	adult_KS
COX6C	4.73e-36	0.711655	adult_KS
DEFB123	1.72e-15	0.711517	adult_KS
RPL29	2.92e-53	0.708893	adult_KS
GAMT	2.26e-24	0.708095	adult_KS
ATP5D	5.49e-33	0.705811	adult_KS
RPS14	4.3e-64	0.705342	adult_KS
IFI27L2	6.06e-26	0.704685	adult_KS
MYL12A	6.65e-30	0.703907	adult_KS
APOA1BP	9.33e-34	0.703229	adult_KS
BLOC1S1	1.19e-35	0.699586	adult_KS
GSTA4	1.09e-24	0.698876	adult_KS
NDUFS4	4.15e-30	0.698696	adult_KS
PPIB	1.73e-21	0.69826	adult_KS
COX5B	4.97e-35	0.696795	adult_KS
RPL30	6.62e-56	0.696741	adult_KS
TBCA	2.96e-30	0.696439	adult_KS
ECH1	8.43e-23	0.695701	adult_KS
RP11-277P12.20	1.52e-48	0.695554	adult_KS
SNRPE	4.87e-31	0.69495	adult_KS
LGALS3	4.41e-27	0.692559	adult_KS
S100A13	3.72e-19	0.68792	adult_KS
MYEOV2	2.66e-34	0.687805	adult_KS
STAR	4.69e-21	0.687543	adult_KS
BST2	4.72e-33	0.686917	adult_KS
SMIM4	3.48e-32	0.683961	adult_KS
SEC61G	2.48e-32	0.683896	adult_KS
DYNLRB1	5e-24	0.680213	adult_KS
CNN3	2.41e-22	0.679677	adult_KS
RPS11	5.35e-52	0.679462	adult_KS
ROMO1	3.36e-27	0.679364	adult_KS
EEF1G	3.8e-68	0.677659	adult_KS
SERPINF1	4.49e-11	0.675856	adult_KS
C11orf31	9.34e-33	0.675127	adult_KS
EIF3L	2.72e-34	0.674857	adult_KS
PPIA	3.05e-40	0.673808	adult_KS
PRDX1	1.06e-28	0.672558	adult_KS
SNRPG	3.63e-28	0.670669	adult_KS
PSME1	4.94e-27	0.67038	adult_KS
TRMT112	5.06e-27	0.669594	adult_KS
TUBB	1.14e-23	0.66917	adult_KS
SCP2	2.32e-26	0.668642	adult_KS
TFF3	3.69e-32	0.665949	adult_KS
INSL3	5.28e-19	0.664881	adult_KS
RPL24	1.58e-36	0.664201	adult_KS
IER2	0.000126177	0.662326	adult_KS
DYNLT1	6.63e-24	0.65985	adult_KS
ATP5J2	1.3e-24	0.658809	adult_KS
HSPB1	1.58e-17	0.657724	adult_KS
C1R	2.64e-30	0.656222	adult_KS
CYB5A	5.59e-28	0.656017	adult_KS
LY6E	3.15e-41	0.655646	adult_KS
DPM3	2.26e-31	0.654197	adult_KS
SRP14	1.31e-38	0.653816	adult_KS
MEG3	2.47e-20	0.65147	adult_KS
EIF4A1	1.34e-29	0.650949	adult_KS
IGFBP4	4.97e-30	0.649536	adult_KS
MTHFS	1.16e-28	0.64942	adult_KS
NDUFB9	1.09e-25	0.649068	adult_KS
RPL23	1.18e-35	0.648551	adult_KS
SLC25A5	3.38e-23	0.648136	adult_KS
NDUFB11	4.1e-31	0.644701	adult_KS
HIST1H4C	5.56e-29	0.642792	adult_KS
CCBL2	3.86e-45	0.642282	adult_KS
FGFBP2	2.5e-51	0.640937	adult_KS
LINC00493	1.74e-29	0.640035	adult_KS
NSG1	2.07e-16	0.638501	adult_KS
ACOT2	6.74e-26	0.636613	adult_KS
GNG5	2.49e-28	0.636557	adult_KS
TIMP3	1.7e-05	0.636322	adult_KS
CYP11A1	4.63e-21	0.635494	adult_KS
XIST	1.35e-32	0.635269	adult_KS
EDF1	9.35e-29	0.635212	adult_KS
NOP10	8.37e-25	0.633688	adult_KS
LINC01420	9.5e-22	0.631567	adult_KS
IL32	7.58e-20	0.63097	adult_KS
SHFM1	1.68e-26	0.629676	adult_KS
RPS9	7.4e-44	0.629191	adult_KS
SKP1	2.19e-38	0.628166	adult_KS
NAPA	1.11e-33	0.627033	adult_KS
EID1	1.9e-27	0.624814	adult_KS
EPHX1	1.71e-11	0.621737	adult_KS
PLPP3	1.69e-19	0.621517	adult_KS
BANF1	2.61e-24	0.619438	adult_KS
ENO1	2.72e-22	0.617038	adult_KS
C19orf53	1.23e-24	0.615878	adult_KS
MRPS6	1.53e-18	0.615774	adult_KS
APOD	5.67e-29	0.615119	adult_KS
RBM3	3.8e-19	0.611535	adult_KS
TAX1BP3	2e-21	0.611233	adult_KS
NDUFB7	2.17e-24	0.611206	adult_KS
C4orf3	2.13e-19	0.611178	adult_KS
ANAPC16	2.61e-25	0.607579	adult_KS
LAMTOR5	1.6e-25	0.606043	adult_KS
NACA	8.42e-36	0.605796	adult_KS
MYL6	1.47e-39	0.60558	adult_KS
INHA	2.87e-10	0.604128	adult_KS
SNRPN	2.69e-21	0.604057	adult_KS
TSPO	2.53e-23	0.603933	adult_KS
SNRPD2	1.15e-24	0.603877	adult_KS
NUTF2	6.06e-16	0.603514	adult_KS
PTMS	2.21e-17	0.603498	adult_KS
SPARCL1	4.37e-12	0.602504	adult_KS
ABRACL	1.82e-16	0.601602	adult_KS
RPS27L	4.44e-19	0.601158	adult_KS
TXN2	3.61e-18	0.600907	adult_KS
S100A16	3e-23	0.599888	adult_KS
ATP5B	6.05e-22	0.599814	adult_KS
NKX2-8	2.23e-38	0.599711	adult_KS
C7orf73	9.66e-20	0.598091	adult_KS
FAM127A	5.19e-22	0.596381	adult_KS
NDUFA13	2.52e-27	0.595413	adult_KS
OAZ1	2.73e-34	0.594841	adult_KS
MYL12B	3.17e-26	0.594546	adult_KS
RPL3	9e-52	0.594162	adult_KS
SLIRP	1.1e-25	0.594141	adult_KS
COX17	1.72e-16	0.591405	adult_KS
NDUFA7	1.08e-29	0.591068	adult_KS
MRPL16	1.32e-21	0.588783	adult_KS
MIR4458HG	6.14e-28	0.588552	adult_KS
TMEM52	7.95e-13	0.587532	adult_KS
CSRP1	2.31e-11	0.586866	adult_KS
NEDD8	5.67e-24	0.586383	adult_KS
CD59	1.32e-08	0.580895	adult_KS
HIGD1A	4.73e-17	0.578895	adult_KS
COX6B1	2.04e-25	0.578283	adult_KS
SNCG	4.44e-42	0.578003	adult_KS
FATE1	2.24e-23	0.577281	adult_KS
PSMA1	9.96e-19	0.576753	adult_KS
SUMO2	3.45e-24	0.576416	adult_KS
TMEM14B	5.31e-25	0.576351	adult_KS
SLC25A3	1.19e-21	0.573515	adult_KS
FCGRT	2.78e-21	0.572808	adult_KS
TSEN34	1.54e-21	0.572422	adult_KS
RP11-14N7.2	5.14e-37	0.57238	adult_KS
CFL1	2.44e-27	0.571943	adult_KS
PLP2	9.8e-21	0.569816	adult_KS
C14orf2	1.34e-23	0.569249	adult_KS
UQCRB	9.45e-23	0.568787	adult_KS
TPI1	5.41e-20	0.567463	adult_KS
TUBA1B	1.28e-23	0.564521	adult_KS
PDLIM4	2.27e-28	0.564369	adult_KS
RAC1	3.65e-17	0.563989	adult_KS
RPS6	2.02e-36	0.56339	adult_KS
ESD	2.98e-19	0.561924	adult_KS
DCTN6	2.52e-24	0.561026	adult_KS
CHCHD2	1.09e-24	0.56039	adult_KS
PRDX3	6.23e-21	0.556968	adult_KS
TOMM5	2.09e-29	0.55565	adult_KS
GRHPR	1.13e-18	0.554905	adult_KS
PPP2R1A	3.52e-16	0.551029	adult_KS
ZFP36L2	5.98e-11	0.550342	adult_KS
LDHB	7.41e-23	0.549004	adult_KS
TCEAL8	5.85e-17	0.548486	adult_KS
LSM7	3.76e-20	0.548045	adult_KS
TBCB	6.88e-20	0.547964	adult_KS
RPL15	8.17e-41	0.547132	adult_KS
PGLS	4.96e-23	0.54711	adult_KS
POLR2F	2.82e-21	0.546256	adult_KS
WDR83OS	1.47e-21	0.546177	adult_KS
CAPZA2	3.69e-21	0.545553	adult_KS
POLE4	1.3e-15	0.542724	adult_KS
RPL34	1.26e-30	0.542148	adult_KS
PRDX5	2.26e-22	0.541053	adult_KS
TIMM13	5.15e-18	0.540967	adult_KS
CIRBP	1.84e-20	0.539979	adult_KS
SNRPF	1.39e-19	0.539509	adult_KS
FAM96B	7.91e-17	0.539107	adult_KS
TAGLN2	6.66e-16	0.537564	adult_KS
ATP5H	1.21e-22	0.536734	adult_KS
TPGS1	2.39e-26	0.536482	adult_KS
PGRMC1	2.26e-08	0.535224	adult_KS
MINOS1	1.55e-25	0.534929	adult_KS
RAP1B	1.21e-16	0.534705	adult_KS
MDH2	3.16e-16	0.534704	adult_KS
ETFA	6.3e-22	0.531409	adult_KS
ATP5G3	1.26e-21	0.531372	adult_KS
GLTSCR2	2.66e-14	0.53134	adult_KS
POLR2K	7.52e-22	0.530069	adult_KS
POLR2G	1.47e-15	0.527997	adult_KS
PRELID1	2.86e-19	0.527677	adult_KS
HPRT1	1.55e-12	0.526945	adult_KS
PSMA7	6.91e-22	0.526619	adult_KS
SEC61B	6e-19	0.525992	adult_KS
AMH	0.000167607	0.525734	adult_KS
PPP1R14A	3.37e-19	0.525652	adult_KS
ARL6IP4	1.92e-25	0.524935	adult_KS
PRDX2	2.57e-18	0.523704	adult_KS
NDUFB8	1.42e-21	0.523228	adult_KS
ANAPC13	2.77e-13	0.522153	adult_KS
RPL22L1	2.09e-13	0.521513	adult_KS
GSTM4	2.96e-17	0.521423	adult_KS
CTSC	1.4e-19	0.520525	adult_KS
PCBP2	2.42e-17	0.520132	adult_KS
TRIM55	2.22e-16	0.518751	adult_KS
HNRNPA0	6.85e-15	0.518593	adult_KS
NDUFA6	5.82e-15	0.517488	adult_KS
H3F3A	2.18e-30	0.516991	adult_KS
BAX	3.95e-17	0.516594	adult_KS
UQCR10	3.44e-22	0.516374	adult_KS
SDHC	6.17e-14	0.51636	adult_KS
RBX1	1.66e-17	0.516228	adult_KS
SDHD	4.22e-16	0.511877	adult_KS
PFDN1	2.02e-17	0.51153	adult_KS
CYC1	1.57e-19	0.509748	adult_KS
RP11-69A21.2	6.49e-37	0.509039	adult_KS
GADD45GIP1	2.65e-21	0.508271	adult_KS
PTMA	1.08e-13	0.506728	adult_KS
LINC00116	3.73e-15	0.506385	adult_KS
CNIH1	5.89e-13	0.505805	adult_KS
HLA-DRB1	1e-23	0.50512	adult_KS
RPL7A	8.37e-31	0.504706	adult_KS
MFGE8	1.09e-05	0.50462	adult_KS
CD151	2.74e-07	0.504357	adult_KS
ITM2C	1.04e-08	0.503862	adult_KS
NPC2	3.32e-13	0.503575	adult_KS
RPL36AL	3.17e-21	0.503533	adult_KS
PARK7	7.26e-23	0.503017	adult_KS
ATP5A1	3.43e-14	0.502946	adult_KS
CD63	5.75e-14	0.502767	adult_KS
PYURF	3.06e-18	0.502453	adult_KS
MRPL24	9.24e-19	0.502422	adult_KS
PPP1CA	1.51e-19	0.501617	adult_KS
NME1	4.43e-12	0.500662	adult_KS
UQCRFS1	3.2e-18	0.500056	adult_KS
FKBP1A	8.8e-17	0.499273	adult_KS
RPS24	1.42e-29	0.498808	adult_KS
SNHG8	2.35e-18	0.4966	adult_KS
NDUFV2	1.23e-24	0.49658	adult_KS
C7orf50	3.13e-14	0.495931	adult_KS
BEX2	6.79e-13	0.495362	adult_KS
SNRPB2	1.8e-15	0.494262	adult_KS
APOC1	1.47e-28	0.49407	adult_KS
SMIM10	1.61e-10	0.492307	adult_KS
ATP5O	1.35e-20	0.492115	adult_KS
SMARCB1	1.74e-16	0.491693	adult_KS
AP2M1	1.58e-12	0.490964	adult_KS
OSTF1	1.96e-18	0.490089	adult_KS
CITED2	5.81e-11	0.487903	adult_KS
STRAP	1.33e-13	0.487076	adult_KS
MRFAP1	1.05e-17	0.486636	adult_KS
ACTG1	1.89e-10	0.48621	adult_KS
GLO1	4.63e-12	0.485724	adult_KS
ALDH1A1	5.71e-18	0.483814	adult_KS
DAP	5.64e-15	0.483771	adult_KS
C12orf57	1.62e-14	0.482532	adult_KS
UBE2E3	5.19e-16	0.48253	adult_KS
HINT1	2.34e-16	0.48228	adult_KS
GSTO1	2.31e-23	0.481766	adult_KS
CETN2	7.44e-20	0.481358	adult_KS
LINC00998	2.58e-16	0.480322	adult_KS
ATP5L	2.83e-16	0.476639	adult_KS
C18orf32	5.08e-34	0.475374	adult_KS
LSM5	2.4e-17	0.474688	adult_KS
HLA-DPB1	4.45e-28	0.474503	adult_KS
MYC	1.94e-09	0.473353	adult_KS
PDHA1	5.04e-14	0.472949	adult_KS
TMEM70	5.02e-12	0.472669	adult_KS
UNC119	1.29e-12	0.472559	adult_KS
ATP5J	8.52e-19	0.471846	adult_KS
NDUFS3	6.08e-19	0.471328	adult_KS
SMDT1	3.4e-19	0.470509	adult_KS
SNRPD1	7.7e-14	0.470416	adult_KS
NDUFB4	7.58e-18	0.469724	adult_KS
LGALS3BP	0.000210882	0.469008	adult_KS
EIF3H	1.43e-14	0.468451	adult_KS
NME4	1.76e-17	0.467998	adult_KS
EEF1D	7.41e-15	0.467492	adult_KS
HNRNPDL	3.79e-13	0.467385	adult_KS
IMPDH2	9.03e-14	0.467334	adult_KS
PSAT1	2.26e-13	0.466776	adult_KS
LSM3	9.63e-14	0.466743	adult_KS
CAMTA1	2.15e-15	0.465767	adult_KS
ETFB	3.61e-13	0.463027	adult_KS
VPS29	4.2e-16	0.462583	adult_KS
PRAF2	7.01e-13	0.462484	adult_KS
COPE	2.39e-19	0.461786	adult_KS
AKR7A2	1.82e-14	0.461092	adult_KS
SUSD3	7.79e-09	0.460902	adult_KS
RBBP7	2.2e-16	0.460502	adult_KS
EEF2	1.12e-16	0.460464	adult_KS
PCBD1	4.14e-18	0.459205	adult_KS
CD74	3.21e-14	0.45848	adult_KS
TIMM17B	2.3e-12	0.457527	adult_KS
GNB2	3.33e-12	0.455209	adult_KS
CBR1	6.61e-11	0.453246	adult_KS
SNAPIN	5.75e-16	0.451462	adult_KS
HMGN1	4.96e-12	0.450495	adult_KS
SOD1	1.03e-15	0.450269	adult_KS
CFL2	2.47e-10	0.448835	adult_KS
AC004556.1	1.52e-40	0.448574	adult_KS
SUMO1	1.41e-15	0.448426	adult_KS
MRPL4	2.26e-17	0.447936	adult_KS
BTG3	6.66e-14	0.447483	adult_KS
NCBP2-AS2	4.41e-20	0.446365	adult_KS
PRR13	7.95e-13	0.446062	adult_KS
C9orf16	8.63e-16	0.445846	adult_KS
AP3S1	1.11e-12	0.445572	adult_KS
HLA-E	2.96e-14	0.445318	adult_KS
SOX2	1.14e-23	0.444537	adult_KS
RAP1A	1.11e-13	0.444389	adult_KS
DHRS4L2	5.45e-13	0.44436	adult_KS
SCAND1	4.84e-16	0.444049	adult_KS
EEF1B2	6.94e-17	0.44376	adult_KS
HIST1H1C	2.91e-05	0.443082	adult_KS
ACYP2	4.69e-19	0.442105	adult_KS
SPAG7	1.55e-12	0.441521	adult_KS
PRDX6	4.9e-18	0.441257	adult_KS
C8orf59	2.59e-13	0.440301	adult_KS
SNHG9	5.54e-08	0.440154	adult_KS
EIF3K	3.71e-12	0.439397	adult_KS
DIABLO	8.28e-21	0.438866	adult_KS
MORF4L2	4.8e-13	0.437845	adult_KS
STOML2	6.96e-13	0.43782	adult_KS
NDUFC2	4.86e-13	0.43754	adult_KS
PPP1R16A	9.04e-08	0.436599	adult_KS
HMGN2	7.57e-14	0.436552	adult_KS
SEPW1	1.42e-13	0.43648	adult_KS
LAMTOR1	9.03e-15	0.436242	adult_KS
TMED2	1.95e-07	0.436221	adult_KS
PUF60	1.25e-11	0.433821	adult_KS
UBB	3.82e-24	0.429716	adult_KS
PEX2	6.2e-17	0.429521	adult_KS
MRPS36	2.65e-15	0.429457	adult_KS
PSMB5	1.14e-11	0.429024	adult_KS
RHEB	3.36e-14	0.428729	adult_KS
ISCU	4.26e-13	0.428555	adult_KS
ATP6V1G1	1.08e-15	0.428554	adult_KS
BAD	9.18e-14	0.427802	adult_KS
COA3	6.92e-11	0.42733	adult_KS
TMEM261	3.43e-12	0.426843	adult_KS
SUB1	4.35e-11	0.425491	adult_KS
ZBTB8OS	2.41e-12	0.425244	adult_KS
TTC8	2.11e-09	0.4236	adult_KS
ATP6V1E1	7.84e-11	0.421125	adult_KS
RAB7A	2.14e-08	0.420983	adult_KS
RBM42	2.47e-12	0.420821	adult_KS
PSMA3	6.35e-10	0.419922	adult_KS
DAP3	3.04e-06	0.419205	adult_KS
TAF11	7.63e-06	0.419101	adult_KS
PFN2	3.66e-11	0.418953	adult_KS
C14orf1	3.87e-08	0.418011	adult_KS
SELK	9.56e-12	0.417673	adult_KS
GADD45A	6.8e-07	0.417239	adult_KS
BEX4	1.07e-09	0.416897	adult_KS
SSBP1	9.23e-16	0.415682	adult_KS
TMEM50A	2.21e-06	0.415619	adult_KS
RHOA	3.04e-12	0.415515	adult_KS
FXYD6	3.89e-09	0.415142	adult_KS
GABARAPL2	4.73e-16	0.414096	adult_KS
CHMP2A	7.2e-12	0.413169	adult_KS
NDUFB6	1.09e-12	0.413035	adult_KS
PSMA5	1.26e-09	0.412714	adult_KS
MDH1	1.09e-10	0.412616	adult_KS
NUDT10	9.87e-10	0.412528	adult_KS
UBTD1	3.19e-10	0.41238	adult_KS
SNHG19	6.91e-08	0.412069	adult_KS
TSC22D4	1.71e-07	0.411835	adult_KS
OSTC	4.63e-09	0.411515	adult_KS
HINT2	2.39e-10	0.41137	adult_KS
NPM1	3.54e-16	0.411078	adult_KS
BOLA3	1.34e-16	0.410315	adult_KS
TMEM256	5.02e-20	0.409522	adult_KS
UQCRC2	2.45e-11	0.409175	adult_KS
APRT	1.1e-14	0.408825	adult_KS
HMGN3	6.21e-13	0.408241	adult_KS
PPA1	2.79e-10	0.408126	adult_KS
PDHB	1.06e-09	0.407084	adult_KS
DCTN3	2.33e-15	0.407078	adult_KS
MARCKSL1	1.68e-13	0.405676	adult_KS
EMC4	1.24e-11	0.40563	adult_KS
AP1S2	2.01e-05	0.40529	adult_KS
ATP6V0E1	1.49e-12	0.405029	adult_KS
RNASE4	5.88e-35	0.404096	adult_KS
PKM	9.68e-10	0.403084	adult_KS
PVRL2	9.03e-13	0.402867	adult_KS
PIN4	6.16e-13	0.402275	adult_KS
C11orf58	2.26e-14	0.401631	adult_KS
LLPH	3.5e-13	0.401411	adult_KS
APEX1	9.2e-17	0.400551	adult_KS
IFI6	3.06e-06	0.399102	adult_KS
ZNF428	7.14e-12	0.399047	adult_KS
RHOG	1.11e-15	0.398765	adult_KS
PHPT1	8.81e-11	0.398496	adult_KS
ARF4	1.61e-10	0.398218	adult_KS
SDCBP	3.41e-10	0.397925	adult_KS
NOP16	3.67e-08	0.396013	adult_KS
DNAJC19	3.7e-12	0.395959	adult_KS
MAGED2	3.17e-07	0.395682	adult_KS
MED10	6.12e-14	0.395404	adult_KS
ITM2A	4.36e-12	0.395047	adult_KS
HSBP1	5.82e-12	0.394927	adult_KS
JTB	1.84e-10	0.39454	adult_KS
MGST3	4.04e-17	0.394537	adult_KS
HSD17B10	2.31e-15	0.39356	adult_KS
SPG21	1.21e-08	0.393227	adult_KS
ALDH9A1	1.98e-09	0.39306	adult_KS
DPY30	1.57e-11	0.392408	adult_KS
POLR2J	1.37e-10	0.392319	adult_KS
HIBADH	2.01e-08	0.39182	adult_KS
CTC-524C5.2	1.21e-28	0.391118	adult_KS
NDUFA5	1.02e-08	0.389639	adult_KS
SF3B6	5.78e-12	0.389624	adult_KS
EIF3I	1.19e-12	0.389542	adult_KS
UQCRC1	1.07e-08	0.389381	adult_KS
NUDT11	7.54e-09	0.38938	adult_KS
CUTA	3.32e-12	0.38912	adult_KS
2020-09-15	7.78e-08	0.388983	adult_KS
PLIN3	1.29e-07	0.388549	adult_KS
DGUOK	3.03e-12	0.387934	adult_KS
SARNP	1.65e-15	0.387612	adult_KS
AP2S1	5.76e-10	0.387515	adult_KS
DDX47	3.05e-37	0.387401	adult_KS
CYCS	4.31e-10	0.387221	adult_KS
HMGB2	4.77e-09	0.387078	adult_KS
CCDC124	5.69e-12	0.386923	adult_KS
SUPT4H1	4.02e-09	0.386838	adult_KS
PRR34-AS1	9.17e-18	0.386632	adult_KS
DAD1	4.04e-09	0.385354	adult_KS
SAT1	6.48e-09	0.38533	adult_KS
ARPC3	3.93e-12	0.385074	adult_KS
SSR2	2.06e-07	0.384724	adult_KS
MTCH1	1.11e-09	0.384505	adult_KS
SNX17	1.43e-11	0.3839	adult_KS
LSM8	9.62e-12	0.38354	adult_KS
RAC3	3.22e-09	0.382125	adult_KS
HEBP1	6.86e-10	0.381797	adult_KS
MAP3K13	2.05e-08	0.381654	adult_KS
CNBP	4.11e-09	0.381588	adult_KS
ADI1	5.75e-09	0.381512	adult_KS
GATM	1.93e-07	0.381509	adult_KS
ERH	9.47e-11	0.380932	adult_KS
MRPS18C	1.44e-09	0.380805	adult_KS
RP11-680F8.1	6.19e-21	0.380101	adult_KS
DLD	4.79e-12	0.378468	adult_KS
EIF2A	2.47e-10	0.378465	adult_KS
CAMK1	4.99e-11	0.378409	adult_KS
PAGR1	2.06e-28	0.377492	adult_KS
ENG	2.35e-16	0.376826	adult_KS
WDR13	3.16e-07	0.376671	adult_KS
MRPL53	1.29e-26	0.37628	adult_KS
AKR1C1	4.05e-12	0.376046	adult_KS
FAM127C	1.37e-13	0.374859	adult_KS
EIF3E	3.29e-11	0.37476	adult_KS
C9orf142	2.72e-11	0.373828	adult_KS
CMAS	1.54e-06	0.373388	adult_KS
GUK1	1.13e-09	0.373379	adult_KS
TMEM14A	3.84e-10	0.372679	adult_KS
PSMD9	7.61e-20	0.371811	adult_KS
MRPL27	8.93e-12	0.37151	adult_KS
PRDX4	1.57e-06	0.371283	adult_KS
RNF181	1.71e-12	0.370315	adult_KS
POP7	4.32e-12	0.370172	adult_KS
CNPY2	2.09e-05	0.369555	adult_KS
PPP4C	1.77e-11	0.369372	adult_KS
SLC25A4	3.11e-09	0.369336	adult_KS
TMEM230	5.64e-13	0.369222	adult_KS
CARD19	3.3e-10	0.369165	adult_KS
CLTA	1.26e-09	0.36885	adult_KS
G0S2	4.49e-07	0.368742	adult_KS
COPZ1	3.49e-08	0.368225	adult_KS
THNSL2	1.63e-12	0.368198	adult_KS
PCNP	8.77e-12	0.368173	adult_KS
ST3GAL4	8.1e-08	0.36636	adult_KS
PMF1	2.46e-06	0.365626	adult_KS
HMGN5	2.17e-06	0.365573	adult_KS
EIF3M	3.76e-09	0.36531	adult_KS
MOCS2	2.98e-09	0.364439	adult_KS
UBE2L3	3.05e-09	0.364019	adult_KS
VAMP2	3.32e-08	0.363788	adult_KS
SLC39A4	9.66e-12	0.363447	adult_KS
ENSA	1.66e-08	0.363421	adult_KS
SPCS2	9.29e-07	0.36258	adult_KS
MGST2	3.15e-05	0.362539	adult_KS
DPM2	3.65e-08	0.361904	adult_KS
C20orf24	1.39e-11	0.361699	adult_KS
FDX1L	6.93e-16	0.36108	adult_KS
ASMTL	3.53e-14	0.360265	adult_KS
ACTR10	2.28e-09	0.360171	adult_KS
C11orf73	6.24e-16	0.359516	adult_KS
ASNA1	3.86e-13	0.359154	adult_KS
MAGOH	3.02e-10	0.358077	adult_KS
TMEM167A	1.64e-10	0.357763	adult_KS
PGK1	2.13e-09	0.357078	adult_KS
CDC42EP1	1.48e-14	0.355894	adult_KS
PTS	6.99e-11	0.355876	adult_KS
RNF5	2.12e-09	0.355726	adult_KS
DSTN	2.42e-10	0.355473	adult_KS
CST3	9.13e-08	0.354969	adult_KS
NHP2	7.72e-08	0.354828	adult_KS
NINJ1	2.45e-07	0.354218	adult_KS
NFE2L2	9.89e-08	0.354003	adult_KS
PSME2	5.48e-07	0.353875	adult_KS
COX14	1.29e-12	0.3536	adult_KS
EPB41L4A-AS1	1.67e-13	0.353577	adult_KS
BEX5	1.08e-06	0.352948	adult_KS
CKB	2.76e-08	0.352678	adult_KS
BSG	0.000209898	0.352394	adult_KS
CCDC28B	1.59e-05	0.352054	adult_KS
PFKL	2.78e-07	0.351862	adult_KS
RP11-490M8.1	9.95e-19	0.35177	adult_KS
DAPL1	9.49e-23	0.351694	adult_KS
ZNF580	3.16e-10	0.351497	adult_KS
COX4I1	3.75e-13	0.351002	adult_KS
SFT2D1	1.31e-06	0.35061	adult_KS
ANXA7	4.01e-14	0.349258	adult_KS
COX20	8.47e-08	0.348384	adult_KS
GPX3	0.000253823	0.347732	adult_KS
MID1IP1	2.27e-07	0.34744	adult_KS
TMEM106C	1.49e-09	0.347231	adult_KS
ATF7IP2	3.23e-06	0.347141	adult_KS
YWHAQ	4.56e-10	0.346397	adult_KS
CSNK2B	5.46e-08	0.34535	adult_KS
HMGB1	4.55e-11	0.344379	adult_KS
PERP	4.07e-05	0.343626	adult_KS
GCSH	3.21e-12	0.343493	adult_KS
MRPL38	2.74e-31	0.343399	adult_KS
NDUFB2	8.65e-11	0.34329	adult_KS
IFT52	3.35e-06	0.343154	adult_KS
CHMP4A	1.77e-12	0.343126	adult_KS
DYNC1I2	1.16e-06	0.343035	adult_KS
SELT	4.88e-05	0.342103	adult_KS
RAB18	2.73e-07	0.341597	adult_KS
MLF2	3.6e-08	0.340983	adult_KS
ID2	0.000479404	0.340982	adult_KS
MPG	6.48e-17	0.340873	adult_KS
PEF1	6.89e-07	0.340574	adult_KS
SSR3	5.61e-07	0.340449	adult_KS
GTF2H5	3.05e-08	0.339933	adult_KS
MRPL22	5.12e-10	0.339766	adult_KS
C14orf166	4.29e-07	0.339238	adult_KS
FAM162A	8.72e-13	0.338772	adult_KS
LAMTOR4	7.67e-09	0.338611	adult_KS
DDAH2	2.56e-11	0.338125	adult_KS
RWDD1	4.65e-08	0.338089	adult_KS
TRIP6	7.43e-07	0.337927	adult_KS
ZMAT2	1.25e-05	0.337901	adult_KS
MRPS12	1.02e-08	0.336747	adult_KS
CLNS1A	5.22e-07	0.336656	adult_KS
ANXA11	2.6e-09	0.33639	adult_KS
IER3IP1	7.45e-10	0.336298	adult_KS
RP11-284H18.1	2.11e-18	0.336096	adult_KS
MRPS26	1.2e-11	0.335805	adult_KS
BDH2	4.34e-09	0.335739	adult_KS
CUEDC2	1.97e-08	0.335698	adult_KS
MRPS28	8.01e-15	0.335064	adult_KS
AKR1A1	3.17e-07	0.334402	adult_KS
AAMDC	1.29e-12	0.333694	adult_KS
MNDA	1.73e-07	0.333631	adult_KS
THEMIS2	1.1e-09	0.333458	adult_KS
RBMX	9.02e-07	0.333315	adult_KS
FDPS	0.000568469	0.332494	adult_KS
CARKD	1.17e-15	0.332471	adult_KS
MVP	7.72e-06	0.332333	adult_KS
SDHAF2	4.53e-11	0.332207	adult_KS
GGCT	9.78e-11	0.331752	adult_KS
DPYSL2	1e-11	0.331743	adult_KS
SEC11A	1.29e-08	0.330908	adult_KS
EIF4A2	9.21e-07	0.330271	adult_KS
MYH9	5.23e-12	0.329072	adult_KS
TXNIP	0.00233081	0.329064	adult_KS
COX7A2L	3.54e-14	0.328989	adult_KS
SAT2	8.44e-08	0.328638	adult_KS
RRAGA	8.18e-09	0.328181	adult_KS
NDUFS8	4.68e-06	0.327952	adult_KS
TCEB1	9.56e-10	0.327861	adult_KS
MRPL32	1.38e-08	0.327303	adult_KS
HNRNPK	1.37e-07	0.32718	adult_KS
NUTM2A-AS1	1.81e-13	0.327004	adult_KS
LMNA	0.00153303	0.32694	adult_KS
PLEKHB1	1.04e-09	0.326727	adult_KS
DECR1	1.15e-07	0.326488	adult_KS
CCDC85B	1.98e-06	0.325911	adult_KS
HCFC1R1	2.9e-09	0.325842	adult_KS
C4orf27	1.39e-13	0.325183	adult_KS
C1D	8.09e-09	0.324484	adult_KS
ADIPOR1	7.04e-06	0.324044	adult_KS
HHLA3	3.77e-11	0.323395	adult_KS
BET1	4.78e-09	0.323279	adult_KS
FAM50A	6.75e-06	0.323126	adult_KS
OSR2	1.95e-14	0.322854	adult_KS
CDC123	8.37e-11	0.321743	adult_KS
TSPYL1	1.37e-05	0.321272	adult_KS
UTP11L	8.68e-15	0.320886	adult_KS
AIP	7.87e-09	0.320665	adult_KS
SMARCE1	3.74e-07	0.320619	adult_KS
CHCHD10	5.07e-10	0.320524	adult_KS
C17orf89	4.75e-11	0.320516	adult_KS
TMEM219	3.54e-08	0.320251	adult_KS
SF3A2	4.73e-05	0.320062	adult_KS
ISOC2	4.11e-11	0.319335	adult_KS
NIPSNAP3A	7.64e-08	0.319318	adult_KS
IDH3G	5.77e-09	0.318828	adult_KS
TKT	1.47e-06	0.318356	adult_KS
C6orf48	1.89e-07	0.317562	adult_KS
PEPD	1.83e-09	0.316729	adult_KS
CTNNAL1	4.81e-08	0.316695	adult_KS
EIF1	2.5e-16	0.316691	adult_KS
TSTA3	4.37e-07	0.316381	adult_KS
C2orf47	8.35e-12	0.31607	adult_KS
CCNI	5.07e-07	0.315676	adult_KS
NONO	2.76e-05	0.315528	adult_KS
CTNNB1	3.51e-05	0.315522	adult_KS
RAB5C	4.24e-08	0.315477	adult_KS
FAIM	8.11e-08	0.315292	adult_KS
CTSA	0.00761358	0.315245	adult_KS
NDUFB3	6.75e-09	0.314812	adult_KS
NUBP1	6.63e-13	0.314598	adult_KS
BTG1	0.000111223	0.313971	adult_KS
YWHAE	3.58e-07	0.313326	adult_KS
RPA3	9.12e-08	0.312647	adult_KS
BTF3L4	5.32e-07	0.312511	adult_KS
RPL13	1.87e-14	0.312419	adult_KS
MMP23B	1.83e-18	0.31237	adult_KS
NUPR1	8.79e-10	0.311945	adult_KS
COX16	7.45e-17	0.311847	adult_KS
ARMCX6	1.78e-09	0.311486	adult_KS
NAA10	3.72e-10	0.310964	adult_KS
POLR3GL	1.31e-07	0.310644	adult_KS
TM2D3	0.00218502	0.310586	adult_KS
PYM1	3.96e-08	0.309745	adult_KS
MRPL50	1.93e-10	0.308945	adult_KS
DCTN2	5.26e-07	0.306813	adult_KS
TCEAL1	1.25e-06	0.306609	adult_KS
BLVRB	5.89e-08	0.306536	adult_KS
C6orf226	5.36e-13	0.305319	adult_KS
TATDN1	1.36e-08	0.304374	adult_KS
TALDO1	3.18e-06	0.30314	adult_KS
SMS	4.71e-12	0.30314	adult_KS
SCRG1	0.000595477	0.30257	adult_KS
UBE2I	1.47e-08	0.302533	adult_KS
CYB5R3	1.43e-07	0.302447	adult_KS
UROD	3.33e-05	0.302167	adult_KS
RQCD1	1.01e-11	0.301884	adult_KS
SLBP	3.58e-05	0.301667	adult_KS
KRT10	5.34e-11	0.301006	adult_KS
PFDN6	5.17e-07	0.300805	adult_KS
GOLGA7	3.84e-05	0.300691	adult_KS
CHURC1	5.49e-08	0.300334	adult_KS
MRPL12	2.87e-09	0.300135	adult_KS
CCS	6.91e-07	0.299814	adult_KS
ARPC4	5.61e-06	0.299628	adult_KS
DPM1	2.27e-06	0.299257	adult_KS
MRPL37	5.11e-05	0.299019	adult_KS
PSMB2	5.49e-07	0.2989	adult_KS
MRPS34	1.13e-06	0.298575	adult_KS
OCIAD1	3.93e-07	0.29785	adult_KS
COPS8	1.9e-08	0.296594	adult_KS
RSL24D1	1.7e-07	0.296467	adult_KS
ERVK3-1	4.52e-17	0.296171	adult_KS
COTL1	2.43e-06	0.295417	adult_KS
PHB2	3.05e-07	0.295308	adult_KS
LAMTOR2	2.75e-09	0.294996	adult_KS
C7	4.38e-08	0.294551	adult_KS
PDCD6	6.05e-08	0.294057	adult_KS
RAB1A	7.2e-06	0.293346	adult_KS
COPS6	2.81e-08	0.292732	adult_KS
ARL3	2.56e-08	0.292551	adult_KS
RABGGTB	3.25e-09	0.292434	adult_KS
MRPL23	5.23e-06	0.291366	adult_KS
TMEM179B	2.94e-05	0.291089	adult_KS
C16orf91	4.13e-07	0.290335	adult_KS
TGIF1	1.63e-06	0.29022	adult_KS
ADH5	2.26e-08	0.289817	adult_KS
EIF4EBP1	1.23e-12	0.289309	adult_KS
HPS3	3.63e-07	0.288644	adult_KS
SNX4	7.3e-06	0.288618	adult_KS
SNX7	1.02e-07	0.288259	adult_KS
LSM1	2.89e-09	0.287937	adult_KS
GPX1	3.28e-10	0.287777	adult_KS
SPARC	0.00140975	0.287205	adult_KS
PRMT1	7.69e-07	0.286582	adult_KS
ATP6V0D1	0.000296658	0.285914	adult_KS
CHMP5	4.07e-09	0.285057	adult_KS
MANBAL	4.08e-05	0.28469	adult_KS
RAN	3.78e-07	0.284394	adult_KS
BLVRA	1.23e-09	0.284151	adult_KS
HSPE1	3.71e-09	0.283709	adult_KS
EIF6	2.77e-07	0.283414	adult_KS
DRAP1	6.42e-07	0.283264	adult_KS
ADK	3.4e-06	0.283249	adult_KS
TXNDC17	2.69e-07	0.282853	adult_KS
ARMC10	3.3e-05	0.282432	adult_KS
AKT1S1	2.01e-11	0.282323	adult_KS
NANS	1.57e-06	0.282308	adult_KS
DCTPP1	1.09e-07	0.282126	adult_KS
ZNF771	1e-10	0.281768	adult_KS
OCIAD2	4.19e-06	0.280874	adult_KS
SQSTM1	0.000270726	0.280862	adult_KS
PPP1R1B	6.9e-06	0.280358	adult_KS
NENF	2.04e-12	0.280237	adult_KS
COMT	2.4e-06	0.279988	adult_KS
ATG12	6.95e-05	0.279644	adult_KS
TCEAL4	7.14e-08	0.279431	adult_KS
TRAF4	0.00256673	0.279132	adult_KS
C1QBP	4.25e-09	0.279052	adult_KS
NFKBIL1	9.29e-06	0.2787	adult_KS
ACO2	7.7e-05	0.277848	adult_KS
SNX3	1.67e-09	0.277794	adult_KS
GSTM3	3.33e-08	0.277688	adult_KS
MRPL20	2.56e-07	0.277518	adult_KS
AP1S1	2.94e-09	0.277456	adult_KS
CISD2	0.000173637	0.277375	adult_KS
UFC1	5.43e-07	0.277163	adult_KS
C17orf49	3.53e-17	0.276364	adult_KS
EMG1	1.4e-07	0.27631	adult_KS
NDFIP1	0.000206788	0.276292	adult_KS
HMG20B	1.11e-06	0.276058	adult_KS
COA6	1.01e-06	0.275388	adult_KS
NTPCR	2.9e-05	0.275251	adult_KS
C1orf43	8.44e-07	0.274436	adult_KS
WFDC6	0.000981141	0.274413	adult_KS
PSMB7	8.17e-07	0.274071	adult_KS
C1orf123	3.23e-11	0.273952	adult_KS
GMPR	0.000130443	0.273294	adult_KS
TMEM147	2.08e-05	0.273015	adult_KS
RNH1	8.37e-06	0.271943	adult_KS
FAM96A	1.01e-06	0.271642	adult_KS
ING4	9.16e-07	0.271429	adult_KS
EBPL	2.34e-13	0.271137	adult_KS
RGS5	0.000493914	0.270007	adult_KS
RALY	8.41e-06	0.268732	adult_KS
SLC40A1	8.49e-09	0.268595	adult_KS
EAPP	0.000397971	0.267959	adult_KS
FXN	5.22e-08	0.26791	adult_KS
CDKN2AIPNL	5.77e-06	0.267776	adult_KS
SAMM50	1.72e-07	0.267721	adult_KS
SNRNP27	7.42e-07	0.266611	adult_KS
FUCA2	3.3e-07	0.266597	adult_KS
EMD	0.000661344	0.265386	adult_KS
FAAP20	1.68e-08	0.265367	adult_KS
ANG	8.68e-05	0.265091	adult_KS
PLA2G16	5.36e-05	0.264808	adult_KS
MAF1	7.17e-06	0.264445	adult_KS
TMEM134	1.89e-07	0.264234	adult_KS
ITGB1BP1	6.01e-08	0.264009	adult_KS
METTL5	2.44e-08	0.263958	adult_KS
NDUFB5	8.55e-09	0.263898	adult_KS
SH3BGRL3	1.05e-07	0.263837	adult_KS
SMIM20	3.57e-07	0.263711	adult_KS
LRRC41	0.00203929	0.263514	adult_KS
FUNDC1	1.37e-09	0.263304	adult_KS
GNG10	6.83e-18	0.262625	adult_KS
CCNG1	5.17e-06	0.261957	adult_KS
HADH	1.85e-06	0.261848	adult_KS
TRIM16	1.67e-06	0.261536	adult_KS
APOBEC3G	1.39e-05	0.260637	adult_KS
LSM2	5.91e-11	0.260526	adult_KS
YIF1A	0.00101535	0.259702	adult_KS
PPIH	1.66e-06	0.259659	adult_KS
HNRNPH2	0.00187302	0.259462	adult_KS
SRA1	6e-05	0.258773	adult_KS
NGRN	6.48e-12	0.258301	adult_KS
NDUFAB1	9.1e-07	0.257701	adult_KS
MALSU1	1.99e-08	0.257485	adult_KS
UBE2D1	2.63e-05	0.257318	adult_KS
ENY2	1.14e-09	0.257034	adult_KS
AKIP1	4.85e-06	0.256909	adult_KS
MYDGF	0.00011095	0.256781	adult_KS
PES1	0.00091437	0.256749	adult_KS
C17orf58	3.14e-07	0.256688	adult_KS
SERTAD3	0.000121593	0.256673	adult_KS
CCT8	7.51e-05	0.255767	adult_KS
NDUFA3	7.15e-09	0.255449	adult_KS
TXNL1	9.93e-07	0.254898	adult_KS
TSSC1	0.000282044	0.254805	adult_KS
GBAS	0.000115072	0.254637	adult_KS
LCMT1	2.46e-06	0.253993	adult_KS
HDDC2	3.75e-08	0.253694	adult_KS
NDUFA12	1.49e-08	0.253025	adult_KS
VKORC1	0.000238267	0.252716	adult_KS
MRPS23	7.17e-07	0.25221	adult_KS
EIF3F	7.86e-08	0.251452	adult_KS
NDUFS2	2.63e-06	0.251377	adult_KS
PSMB3	6.26e-08	0.250973	adult_KS
SLC12A5	6.64e-11	0.250756	adult_KS
BABAM1	0.000961041	0.250661	adult_KS
IL15RA	1.18e-08	0.250511	adult_KS
MAGEF1	2.94e-07	0.250217	adult_KS
MT.RNR2	3.08e-31	4.9211	adult
MT.CO1	4.27e-31	3.8957	adult
MT.CO3	6.97e-31	3.87489	adult
MT.ND3	3.63e-31	3.78016	adult
PRM2	1.51e-156	3.77685	adult
MTND1P23	3.63e-31	3.67756	adult
MT.RNR1	8.2e-31	3.64419	adult
TNP1	6.62e-163	3.5832	adult
MT.CO2	5.92e-31	3.56232	adult
MT.ND1	3.63e-31	3.53508	adult
PRM1	2.44e-135	3.42952	adult
MT.ND4	3.63e-31	3.34535	adult
MT.ND2	4.27e-31	3.25885	adult
MT.ATP6	5.03e-31	3.20246	adult
MT.CYB	5.92e-31	2.92221	adult
HMGB4	6.96e-125	2.84027	adult
MTCO1P12	1.57e-30	2.62052	adult
BOD1L2	1.02e-111	2.50133	adult
NUPR2	4.83e-81	2.44564	adult
TSACC	6.33e-134	2.42081	adult
LELP1	1.68e-109	2.4176	adult
CRISP2	8.99e-89	2.31285	adult
SMCP	9.14e-73	2.23911	adult
MT.ND5	7.88e-30	2.14879	adult
PHF7	8.05e-109	2.09514	adult
CMTM2	2.32e-92	2.04361	adult
MTATP6P1	1.69e-27	1.8537	adult
LINC00467	6.12e-69	1.85075	adult
AC007557.1	3.48e-59	1.83371	adult
TEX40	8.53e-43	1.83307	adult
ANKRD7	9.02e-59	1.75739	adult
DCUN1D1	1.44e-45	1.73624	adult
ROPN1L	5.48e-58	1.71608	adult
ODF2	5.91e-58	1.71208	adult
MLF1	3.08e-57	1.67594	adult
GAPDHS	1.58e-40	1.64543	adult
GSG1	1.08e-44	1.6427	adult
SMKR1	3.53e-42	1.63836	adult
TPPP2	7.32e-45	1.6264	adult
CAPZA3	7.41e-42	1.62148	adult
IZUMO4	1.1e-44	1.59621	adult
CYLC2	2.33e-34	1.57467	adult
SPINK2	5.04e-48	1.5728	adult
PROCA1	6.41e-41	1.54876	adult
TCP11	3.31e-43	1.52837	adult
UBL4B	1.22e-32	1.51683	adult
C1orf194	1.33e-42	1.50369	adult
RNF151	6.09e-33	1.48972	adult
GPX4	4.41e-55	1.48072	adult
ROPN1B	8.08e-37	1.48012	adult
CDKN3	7.32e-38	1.47221	adult
GTSF1L	6.2e-36	1.4716	adult
TRIM36	1.03e-39	1.46926	adult
YBX3	2.95e-54	1.4619	adult
ARL4A	7.98e-40	1.44074	adult
SH3RF2	5.01e-42	1.43534	adult
CCDC91	3.47e-35	1.43431	adult
C10orf62	7.75e-35	1.42635	adult
TSSK6	2.41e-30	1.42111	adult
H1FNT	4.03e-33	1.41504	adult
SPATA33	4.25e-30	1.41473	adult
DNAJB8	8.16e-29	1.41005	adult
ALKBH7	1.06e-46	1.40536	adult
TSPAN16	1.62e-31	1.40165	adult
SPTY2D1-AS1	1.36e-30	1.39856	adult
CTD-2568A17.1	6.19e-24	1.3934	adult
FAM229B	5.71e-47	1.38184	adult
MRVI1-AS1	8.32e-26	1.37615	adult
IQCF1	9.07e-31	1.3738	adult
MT.TM	4.95e-26	1.37048	adult
AQP5	2.86e-36	1.36894	adult
DKKL1	3.89e-34	1.36228	adult
SPATA42	9.89e-29	1.36228	adult
FAM229A	2.15e-27	1.3619	adult
SPATA3	6.71e-32	1.36068	adult
PPM1G	1.53e-47	1.35833	adult
RP5.1052M9.1	1.62e-28	1.35613	adult
IQCF2	2.21e-28	1.35279	adult
CLPB	3.53e-30	1.349	adult
SPA17	4.79e-35	1.33404	adult
C20orf144	1.31e-26	1.32506	adult
TMCO5A	4.79e-30	1.31352	adult
ACTRT2	3.05e-29	1.31026	adult
LINC00919	3.22e-27	1.30664	adult
TIMD4	9.87e-28	1.30559	adult
TEX38	4.52e-32	1.29589	adult
MORN2	1.15e-25	1.28701	adult
BAG5	1.71e-32	1.28697	adult
TSSK2	6.33e-30	1.27903	adult
LINC01191	3.86e-26	1.276	adult
FAM71E1	1.55e-27	1.2736	adult
OAZ3	1.4e-32	1.26012	adult
IRGC	1.18e-26	1.2594	adult
ACTL7A	3.01e-27	1.25882	adult
CABYR	2.84e-30	1.25614	adult
YBX2	1.32e-38	1.25517	adult
PCP2	9.36e-28	1.24564	adult
LDHC	7.85e-29	1.23996	adult
AKAP12	3.92e-38	1.23395	adult
SPATA6	9.54e-29	1.22819	adult
TEX35	9.66e-26	1.22417	adult
IQCF3	1.23e-25	1.22115	adult
APH1B	1.62e-29	1.22071	adult
HSPA1A	2.83e-15	1.21921	adult
DYNLL2	1.52e-34	1.21871	adult
GKAP1	5.7e-32	1.21125	adult
MT.ATP8	6.4e-25	1.21	adult
CABS1	8.69e-25	1.20874	adult
HEMGN	1.33e-23	1.19608	adult
C9orf9	2.3e-18	1.19606	adult
FAM81B	3.1e-23	1.19472	adult
FAM209B	2.75e-22	1.18323	adult
C17orf105	2.34e-24	1.17897	adult
TMCO2	3.21e-26	1.17513	adult
RPL3P4	5.67e-28	1.16737	adult
FAM209A	2.33e-23	1.16245	adult
CCDC169	2.53e-24	1.16089	adult
RP5-1023B21.1	1.24e-18	1.15023	adult
CETN1	4.12e-30	1.14376	adult
CCDC136	6.82e-31	1.1419	adult
C9orf24	3.64e-26	1.13875	adult
COPRS	7.28e-27	1.11456	adult
H2AFJ	1.94e-28	1.10076	adult
C20orf141	6.13e-22	1.09706	adult
C10orf53	3.72e-20	1.08897	adult
CCNY	8.93e-25	1.08218	adult
CXCL16	2.19e-24	1.07945	adult
DYNLRB2	2.38e-20	1.07781	adult
CRNDE	4.34e-24	1.07533	adult
LCA5L	3.43e-24	1.0749	adult
TCP10L	7.93e-24	1.07117	adult
PGP	2.71e-22	1.06538	adult
SPATA19	7.21e-20	1.06537	adult
BEX3	7.8e-26	1.06003	adult
CARHSP1	1.65e-22	1.05751	adult
DNAJA4	1.18e-27	1.04567	adult
IQCF5	4.2e-20	1.04323	adult
GTSF1	2.17e-30	1.03651	adult
TUBA3C	2.93e-23	1.03606	adult
UBE2N	5.09e-32	1.0322	adult
AKAP4	4.6e-21	1.02998	adult
IFT57	8.78e-18	1.02608	adult
CEP112	4.86e-18	1.02459	adult
HSP90AA1	2.25e-30	1.02374	adult
RP11-322N21.2	4.67e-17	1.01922	adult
C16orf82	2.75e-20	1.00975	adult
CEP350	1.51e-25	1.00807	adult
SPACA3	4.86e-19	1.00531	adult
CCDC173	9.55e-22	1.00016	adult
TEX26	1e-16	1.00002	adult
LEMD1	4.65e-15	0.996429	adult
CREM	1.74e-20	0.996197	adult
C17orf64	7.46e-19	0.995209	adult
SYNE2	3.44e-23	0.994497	adult
ERICH2	5.82e-26	0.993239	adult
SHCBP1L	3.72e-25	0.990836	adult
MT.ND4L	3.45e-22	0.99028	adult
TAF10	1.36e-22	0.989542	adult
SPATA4	8.68e-20	0.988278	adult
PPP3R2	7e-19	0.9875	adult
ACTL9	1.13e-17	0.986195	adult
UBE2S	8.82e-28	0.979085	adult
CCDC70	7.21e-19	0.975992	adult
YPEL1	5.89e-20	0.973405	adult
FAM104A	1.47e-17	0.97316	adult
LRWD1	1.5e-22	0.972003	adult
SPACA7	4.88e-17	0.971621	adult
AC009501.4	1.32e-24	0.971575	adult
DNAJC5B	6.69e-17	0.96695	adult
RNF138	9.69e-19	0.965228	adult
CEP170	5.44e-19	0.962201	adult
SPATA8	5e-22	0.961778	adult
EHD1	3.87e-20	0.953777	adult
MPC2	9.43e-24	0.952901	adult
SPATA7	1.95e-17	0.952431	adult
PCYT2	7.68e-18	0.946657	adult
MAEL	8.53e-22	0.946583	adult
CFAP53	1.9e-21	0.944848	adult
C2orf88	6.58e-15	0.936415	adult
RP11-195F19.5	1.08e-10	0.934416	adult
RP11.120B7.1	1.35e-24	0.93394	adult
DNAJC4	3.01e-10	0.929567	adult
CUL3	4.08e-22	0.9287	adult
SPATA24	1.69e-17	0.927922	adult
AKAP3	9.8e-24	0.927604	adult
C11orf96	6.94e-16	0.92677	adult
MS4A6E	4.49e-17	0.926053	adult
PAFAH1B1	1.18e-21	0.925081	adult
PGK2	8.32e-21	0.916789	adult
PRKAR2A	3.72e-20	0.916732	adult
EFHD2	3.27e-26	0.915109	adult
BAG1	7.44e-17	0.914895	adult
FAM71F1	7.82e-20	0.912275	adult
TMEM210	4.62e-15	0.908964	adult
BPIFA3	6.06e-16	0.906598	adult
NRDC	4.06e-19	0.906244	adult
EIF5A2	1.72e-15	0.904313	adult
ACRBP	1.92e-18	0.903466	adult
LINC00608	1.15e-17	0.903089	adult
BRDT	3.14e-20	0.898109	adult
PPP1R7	1.25e-14	0.897076	adult
MS4A5	5.51e-16	0.894104	adult
ODF1	1.04e-23	0.894086	adult
FHL5	5.6e-17	0.880791	adult
C12orf54	1.19e-15	0.879569	adult
FAM120B	2.4e-17	0.87928	adult
C11orf71	9.83e-20	0.8788	adult
CSMD2-AS1	2.26e-13	0.878512	adult
TPP2	2.03e-20	0.87405	adult
FAM92A1	2.23e-14	0.873267	adult
ROPN1	1.16e-14	0.872125	adult
PGAM2	1.93e-15	0.870798	adult
OTUB2	8.26e-16	0.867787	adult
MTRNR2L1	7.04e-22	0.867759	adult
SPATA22	1.54e-14	0.866534	adult
TFAM	3.72e-14	0.864368	adult
SH3GL3	1.31e-17	0.863025	adult
CDIPT-AS1	4.14e-13	0.859103	adult
ACSBG2	5.81e-20	0.857681	adult
EGR3	7.67e-20	0.85719	adult
KHSRP	1.41e-18	0.857071	adult
SAMD4A	1.56e-17	0.85695	adult
C1orf100	5.82e-14	0.856591	adult
LINC00301	5e-15	0.855588	adult
ADAD1	3.44e-17	0.852571	adult
CFAP36	2.21e-16	0.851814	adult
PDCL2	1.93e-14	0.848499	adult
C2orf40	1.82e-13	0.847419	adult
PQLC1	5.94e-17	0.847139	adult
HIST1H2AA	2.72e-13	0.845734	adult
PRH1	9.73e-12	0.845019	adult
FAM71A	1.35e-14	0.840628	adult
DDX4	1.18e-17	0.837769	adult
C6orf99	4.14e-20	0.837016	adult
RPS3AP47	1.94e-22	0.832888	adult
FUZ	5.06e-14	0.828713	adult
HSPA1B	2.39e-14	0.828302	adult
CCSER2	3.24e-16	0.827724	adult
DNAJB1	1.36e-17	0.826073	adult
CD83	6.14e-20	0.825917	adult
ID4	3.41e-19	0.825481	adult
CCDC54	5.38e-16	0.825073	adult
EGR2	1.3e-19	0.822725	adult
HOOK1	1.15e-15	0.820656	adult
SPERT	6.38e-16	0.820356	adult
RPL23AP42	2.99e-22	0.818617	adult
PDXK	1.39e-20	0.812481	adult
HSPH1	7.07e-19	0.807908	adult
FTMT	3.31e-15	0.804943	adult
COX8C	4.45e-16	0.804404	adult
TPD52L3	2.18e-17	0.802747	adult
LINC00943	4.43e-14	0.801453	adult
BANF2	1.33e-12	0.801282	adult
C12orf50	2.55e-16	0.799955	adult
NGLY1	5.03e-13	0.798892	adult
ZPBP	1.41e-17	0.798311	adult
DUSP2	2.63e-16	0.79807	adult
PCM1	5.25e-17	0.797689	adult
PAQR7	4.1e-20	0.794182	adult
RASSF8	3.45e-14	0.793731	adult
ACTL7B	2.63e-13	0.793271	adult
KIF5C	5.48e-22	0.792121	adult
SPEM1	1.18e-12	0.789932	adult
SSX2IP	1.58e-14	0.788995	adult
DZIP1	6.91e-17	0.788548	adult
NFKBIB	5.96e-17	0.787121	adult
SPACA4	4.59e-14	0.781347	adult
EFCAB1	1.02e-11	0.7801	adult
PTTG1	9.46e-15	0.777864	adult
FXR1	2.57e-16	0.777376	adult
PFKP	4.1e-19	0.776765	adult
RABIF	8.43e-11	0.776635	adult
RP11.475C16.1	9.36e-22	0.772445	adult
PSMF1	3.38e-15	0.771477	adult
SPATA12	5.01e-12	0.771253	adult
TBL2	2.52e-20	0.768695	adult
ATAD1	1.62e-16	0.76843	adult
CDV3	9.79e-15	0.768297	adult
TPR	2.7e-20	0.765098	adult
GLRX2	1.09e-11	0.764803	adult
AKIRIN1	6.1e-16	0.764002	adult
RP11.425L10.1	1.18e-20	0.763979	adult
RPL39L	3.49e-11	0.7635	adult
TMEM191C	7.18e-13	0.762778	adult
FOSB	1.51e-09	0.762612	adult
LYZL2	1.44e-12	0.76248	adult
TMEM31	2.41e-16	0.760902	adult
ACTRT3	6.48e-13	0.760527	adult
TMEM130	1.03e-18	0.760324	adult
LRTOMT	2.89e-12	0.759757	adult
FTH1P10	1.43e-21	0.759681	adult
AC007969.5	1.03e-20	0.757368	adult
MACF1	9.78e-21	0.757124	adult
GABRG3-AS1	8.74e-11	0.756983	adult
NRIP3	4.66e-16	0.756835	adult
SPACA1	4.36e-12	0.755809	adult
CSNK1G2	2.23e-18	0.754433	adult
FAM46C	8.05e-16	0.749131	adult
KIF2B	1.95e-13	0.746713	adult
C5orf49	1.16e-12	0.74595	adult
KDM5B	1.66e-18	0.745269	adult
RP4-586O15.1	4.09e-10	0.744946	adult
CENPU	1.43e-14	0.744124	adult
C17orf74	1.28e-14	0.741291	adult
C2orf73	6.64e-13	0.740602	adult
ZC3H14	1.47e-14	0.7399	adult
ASRGL1	2.02e-16	0.737734	adult
TMF1	7.77e-15	0.73596	adult
RFPL3S	1.69e-13	0.735183	adult
MAP1B	2.13e-15	0.735078	adult
CUL9	2.71e-13	0.734463	adult
GOLGA4	1.4e-16	0.734146	adult
C10orf120	7.32e-12	0.732594	adult
FBXW5	8.66e-11	0.732419	adult
CHKA	1.92e-18	0.730439	adult
AKAP1	1.59e-17	0.728828	adult
RANGAP1	1.36e-17	0.728662	adult
LENG8	1.23e-19	0.728026	adult
DNALI1	4.95e-11	0.726638	adult
CDC34	1.37e-16	0.726468	adult
RGS22	5.55e-13	0.723576	adult
LRRC71	1.5e-12	0.723238	adult
LINC01350	1.2e-11	0.722839	adult
C2orf57	4.44e-13	0.721228	adult
MAP3K14-AS1	1.25e-09	0.72119	adult
C1orf111	5.67e-11	0.719972	adult
IPO5	1.21e-13	0.719598	adult
LYPD4	1.37e-18	0.719345	adult
WBSCR28	1.05e-11	0.717859	adult
CSNK2A2	5.34e-17	0.717714	adult
TBX18-AS1	5.16e-10	0.7156	adult
RNF139	1.81e-13	0.715297	adult
DPCD	5.18e-13	0.714586	adult
FAM134B	6.31e-13	0.713947	adult
TSSK1B	2.15e-16	0.712577	adult
CCT6B	2.82e-14	0.711854	adult
ISG20L2	2.29e-15	0.711466	adult
MNS1	5.69e-12	0.71099	adult
ZFAND4	1.02e-13	0.707233	adult
OBSL1	8.29e-16	0.707177	adult
MCL1	1.01e-16	0.706242	adult
PRM3	8.25e-12	0.705799	adult
HRASLS	6.5e-14	0.705547	adult
TNP2	7.35e-13	0.705522	adult
C20orf195	1.28e-09	0.705498	adult
RNF114	3.46e-12	0.70545	adult
SCP2D1	4.34e-12	0.703111	adult
PDHA2	3.5e-14	0.701306	adult
FAM71B	3.41e-10	0.700329	adult
GID4	2.39e-10	0.697792	adult
CCDC7	2.06e-13	0.69697	adult
POLR2A	5.05e-18	0.69539	adult
YBX1	3.44e-16	0.694944	adult
LKAAEAR1	3.08e-11	0.6947	adult
ICA1	4.5e-14	0.694076	adult
CCDC110	1.16e-14	0.693444	adult
KIF2C	6.5e-14	0.691248	adult
OSER1	6.33e-13	0.69033	adult
MTRNR2L12	3.82e-19	0.68999	adult
ZFAND3	4.3e-11	0.689074	adult
RPL9P9	6.27e-20	0.688962	adult
GGA1	3.1e-18	0.688582	adult
RNF141	4.32e-14	0.688367	adult
SPATA3-AS1	2.06e-09	0.688016	adult
SPATA18	1.02e-13	0.687273	adult
MEX3D	3.04e-12	0.68695	adult
RP11-1223D19.1	6.1e-10	0.686216	adult
ZMYND10	7.17e-15	0.685723	adult
RPL34P27	5.46e-20	0.682574	adult
TMEM247	9.92e-12	0.68081	adult
AC004381.6	8.89e-15	0.680466	adult
ZDHHC3	8.14e-16	0.679881	adult
FNDC8	7.04e-12	0.679633	adult
SPTAN1	1.16e-15	0.678967	adult
C6orf201	4.94e-13	0.67694	adult
RPL13AP25	1.25e-19	0.675675	adult
MAP2K2	1.6e-12	0.675168	adult
RP11-402G3.5	3.76e-10	0.675024	adult
MZT2B	3.16e-13	0.674563	adult
SPATA17	5.15e-14	0.67441	adult
EIF3A	7.2e-16	0.67379	adult
TSKS	5.37e-15	0.669903	adult
ASB17	4.1e-12	0.669208	adult
PFN3	6e-09	0.668831	adult
PABPC1	2.47e-18	0.668787	adult
PCAT6	1.33e-14	0.668521	adult
VRK3	5.74e-12	0.667309	adult
RNF38	6.15e-13	0.666444	adult
CEP85L	2.58e-14	0.665866	adult
KTN1	1.19e-15	0.665639	adult
PTP4A2	2.53e-14	0.664811	adult
UBQLN3	3.84e-16	0.663388	adult
MIR193BHG	1.59e-10	0.663298	adult
IZUMO2	2.75e-11	0.662766	adult
TUBA3D	1.43e-14	0.662536	adult
TTC29	1.61e-13	0.658939	adult
DESI1	1.23e-08	0.658662	adult
AKAP14	1.06e-10	0.658545	adult
RP11-251P6.1	4.37e-10	0.658083	adult
CCDC37-AS1	3.69e-10	0.658077	adult
SYCP1	3.67e-10	0.658055	adult
SPATA9	9.5e-11	0.658006	adult
HRASLS5	1.75e-13	0.656751	adult
LYZL1	3.13e-10	0.656173	adult
YWHAZ	4.98e-15	0.655162	adult
GK2	2.21e-12	0.654767	adult
NEAT1	1.78e-12	0.653285	adult
DNAJC21	3.2e-13	0.650412	adult
C5orf52	7.12e-10	0.648108	adult
TUBA4A	1.29e-09	0.64799	adult
TTC39A	7.81e-14	0.646141	adult
PHOSPHO1	1.42e-11	0.644033	adult
MRGBP	4.03e-15	0.643879	adult
RP11-545G3.1	7.4e-10	0.643662	adult
ST6GALNAC2	2.74e-13	0.643459	adult
ABCG1	1.64e-19	0.643262	adult
RACK1	1.11e-18	0.640223	adult
C10orf82	6.89e-06	0.639293	adult
MIR7515HG	1.8e-09	0.637155	adult
HSPA4L	8.75e-13	0.636863	adult
ANKRD36C	3.77e-16	0.636586	adult
AURKAIP1	4.99e-11	0.636468	adult
C15orf48	2.55e-12	0.636087	adult
PLEKHO1	8.62e-14	0.635904	adult
ZNRF4	1.47e-11	0.633957	adult
LSM14B	1.66e-13	0.633515	adult
AZIN1-AS1	1.6e-07	0.633268	adult
CLGN	1.9e-12	0.633249	adult
DBF4	1.45e-11	0.632915	adult
TRIP12	2.22e-13	0.632628	adult
DNAJC18	5.36e-09	0.631852	adult
ADIG	2.06e-10	0.631763	adult
RAB11FIP4	4.33e-11	0.631498	adult
LYAR	9.92e-09	0.63139	adult
RPL10L	2.25e-11	0.630367	adult
BCL2L14	3.34e-10	0.630354	adult
CTAG2	4.19e-09	0.629393	adult
TEX33	8.87e-10	0.62888	adult
NME5	1.85e-09	0.626237	adult
PSMG1	4.41e-08	0.625383	adult
CAST	1.52e-11	0.623922	adult
MORN3	2.86e-11	0.62365	adult
PRPH	4.74e-13	0.623456	adult
TBC1D21	4.96e-11	0.622197	adult
ARMC12	5.79e-11	0.622087	adult
DDX20	1.01e-11	0.620617	adult
MT.ND6	1.84e-17	0.620153	adult
SFPQ	6.62e-15	0.619645	adult
TCEAL9	7.27e-18	0.619099	adult
EEF1B2P3	6.44e-19	0.617963	adult
GLUL	4.12e-15	0.617508	adult
CCDC88A	5.12e-13	0.615566	adult
FBXO24	4.18e-12	0.613113	adult
RP11-597D13.8	2.93e-09	0.613032	adult
CCIN	7.12e-11	0.612023	adult
BRI3	5.85e-09	0.611685	adult
RBBP6	1.99e-15	0.611334	adult
RP5-942I16.1	1.78e-08	0.611263	adult
SYNE1	5.05e-16	0.610554	adult
SPZ1	2.91e-10	0.610343	adult
UBTD2	5.41e-11	0.60993	adult
ACRV1	1.01e-13	0.609859	adult
MFAP3L	3.12e-11	0.60903	adult
TEX36-AS1	8.15e-09	0.607514	adult
COX7B2	2.39e-10	0.605013	adult
TEX37	1.36e-09	0.604915	adult
2020-03-10	4.82e-12	0.604477	adult
FEM1B	1.9e-11	0.604156	adult
ATP1B3	8.04e-10	0.604149	adult
CCDC126	1.21e-08	0.603835	adult
RP11.496H1.2	8.97e-17	0.603722	adult
C20orf85	3.03e-12	0.603068	adult
LARP1B	1.33e-11	0.602638	adult
JUND	5.27e-14	0.602276	adult
DDX25	5.1e-12	0.60201	adult
LRRC75A.AS1	2.11e-17	0.601533	adult
TF	5.25e-18	0.600334	adult
LYPLA1	9.93e-06	0.600295	adult
DDX3Y	1.8e-11	0.59991	adult
LRRFIP2	1.17e-09	0.599651	adult
BZW1	9.8e-10	0.597709	adult
CALCOCO2	3.8e-11	0.597517	adult
DYNC1LI2	1.56e-14	0.596297	adult
ZNF91	9.83e-11	0.596113	adult
C7orf61	4.69e-10	0.595969	adult
RP11.864N7.2	1.62e-17	0.594253	adult
ARHGAP35	6.03e-17	0.594033	adult
BRD2	7.55e-13	0.593134	adult
NORAD	1.66e-18	0.592705	adult
C17orf50	5.44e-13	0.592561	adult
ZPBP2	3.92e-12	0.592001	adult
GRK4	1.22e-10	0.591633	adult
CHGA	8.19e-12	0.59073	adult
C3orf22	1.12e-09	0.589838	adult
C17orf97	2.72e-12	0.588887	adult
RP1-202O8.3	3.47e-09	0.588502	adult
MT.TD	3.72e-18	0.587796	adult
NDRG3	7.52e-08	0.586964	adult
RGMB-AS1	1.21e-06	0.586532	adult
C12orf10	2.68e-06	0.585538	adult
FAM187B	5.41e-09	0.584594	adult
XXyac-YX155B6.5	1.15e-08	0.584452	adult
ZNF711	3.94e-12	0.58331	adult
SRPK1	5.85e-10	0.582479	adult
RPL34P18	1.9e-18	0.581582	adult
ACE	2.38e-14	0.581057	adult
RP5.1056L3.3	2.4e-17	0.580142	adult
USP7	4.88e-15	0.579751	adult
SUN2	7.22e-16	0.579696	adult
MAATS1	1.58e-10	0.578432	adult
RNF32	2.55e-11	0.577504	adult
GS1-259H13.2	1.31e-08	0.57714	adult
MRPS15	1.59e-05	0.577107	adult
TRIM13	2.89e-09	0.576871	adult
SWI5	2.9e-06	0.576623	adult
CCDC53	1.64e-05	0.575984	adult
MIDN	4.95e-12	0.575273	adult
AGBL5	4.03e-11	0.575024	adult
NKX3.1	1.62e-17	0.57497	adult
UBE2R2	1.8e-11	0.573555	adult
TSGA10	5.83e-10	0.57289	adult
ARHGAP28	6.49e-09	0.572223	adult
BOD1L1	2.45e-15	0.571942	adult
SLC7A5	1.07e-11	0.571753	adult
WIPI2	9.63e-12	0.571042	adult
DGCR14	6.01e-07	0.570396	adult
ACAP1	1.02e-06	0.569877	adult
KIF9	4.3e-10	0.569465	adult
FANCD2OS	1.05e-09	0.568889	adult
FBRS	2.64e-16	0.568626	adult
RAB21	7.61e-09	0.568407	adult
FANK1	1.03e-09	0.567051	adult
PEG10	7.21e-12	0.566969	adult
SMIM6	5.46e-08	0.566676	adult
TLE4	2.61e-08	0.565488	adult
PRSS54	2.39e-10	0.565381	adult
HDGFL1	2.95e-15	0.563487	adult
CALM3	5.45e-15	0.563256	adult
IGSF11-AS1	9.47e-09	0.563177	adult
CCT2	8.43e-11	0.562267	adult
RPGRIP1	5.03e-13	0.562091	adult
COIL	8.8e-12	0.561308	adult
SBNO1	2.33e-13	0.560969	adult
MORN5	1.15e-11	0.560919	adult
FAM134A	1.08e-14	0.560548	adult
SDC4	1.42e-12	0.559964	adult
STARD10	2.13e-05	0.559935	adult
CXCL2	1.09e-11	0.5588	adult
METAP1	6.29e-07	0.558755	adult
C1orf185	2.55e-09	0.558725	adult
KHDRBS3	5.69e-09	0.5579	adult
GIGYF2	4.45e-12	0.557627	adult
NFKBIA	5.28e-05	0.557566	adult
TSSK3	1.33e-09	0.557489	adult
MEX3C	9.16e-11	0.556938	adult
CXorf65	1.49e-08	0.556894	adult
HSPA5	1.29e-11	0.556427	adult
USP2	2.04e-11	0.556226	adult
LRRC27	6.99e-11	0.556168	adult
OSBPL10	6.75e-10	0.555437	adult
LPIN1	1.49e-08	0.55539	adult
NDUFAF3	1.76e-09	0.554774	adult
LURAP1	8.92e-09	0.553971	adult
RP11-498B4.5	1.89e-06	0.553798	adult
TUBB4A	7.47e-09	0.553668	adult
2020-03-08	1.86e-10	0.552195	adult
NECTIN2	6.9e-17	0.551304	adult
PIAS2	1.34e-12	0.55083	adult
GOLM1	5.8e-09	0.550566	adult
GMPS	5.15e-09	0.55016	adult
GSKIP	2.25e-08	0.550007	adult
KPNA2	3.88e-07	0.55	adult
RPL13AP5	4.65e-17	0.547875	adult
RAD23B	4.71e-09	0.547314	adult
LINC01016	1.5e-09	0.546973	adult
MKRN2	6.38e-07	0.546441	adult
ARID4B	3.83e-13	0.545715	adult
SRRT	1.47e-13	0.545619	adult
ERICH3	1.25e-10	0.5441	adult
DDI1	8.5e-10	0.543997	adult
SLC44A2	3.76e-09	0.54399	adult
VWA3B	3.23e-10	0.543875	adult
GLRX5	5.25e-08	0.543837	adult
NOL10	3.16e-08	0.543388	adult
C1orf234	3.09e-08	0.542877	adult
RANGRF	6.62e-08	0.542634	adult
GPRC5B	3.25e-11	0.541955	adult
PHKG2	1.2e-08	0.541258	adult
TEKT5	2.81e-08	0.540939	adult
DNAL1	8.46e-10	0.540625	adult
SLC25A37	9.2e-16	0.540051	adult
TP53TG5	1.58e-08	0.540024	adult
WDR60	1.28e-12	0.539134	adult
DUSP13	1.96e-07	0.53863	adult
SLAIN2	1.6e-12	0.538489	adult
GNAS	2.04e-13	0.537923	adult
PRSS37	2.47e-08	0.537829	adult
SRPK2	4.32e-10	0.537402	adult
SNHG5	1.06e-15	0.537	adult
TEKT2	7.09e-10	0.536645	adult
CANX	9.89e-15	0.536588	adult
FAM76B	3.49e-11	0.536302	adult
IQGAP2	5.25e-10	0.536246	adult
GREM1	1.17e-16	0.535961	adult
PIH1D2	3.55e-09	0.535118	adult
KMT2C	3.06e-14	0.534961	adult
LPP	1.79e-08	0.534941	adult
GLIPR1L2	6.28e-10	0.534641	adult
BAZ1A	3.53e-09	0.533284	adult
KNSTRN	5.89e-08	0.533193	adult
RP11.332E4.1	3.31e-16	0.532775	adult
HAGLR	1.77e-10	0.529887	adult
FAM8A1	7.95e-09	0.529173	adult
ATP6V1A	2.14e-08	0.52904	adult
ZNF677	0.000113013	0.528967	adult
RBL2	1.78e-10	0.52821	adult
ADSSL1	5.4e-07	0.528173	adult
RIBC1	2.97e-09	0.528102	adult
ZFP91	6.03e-11	0.527592	adult
RPL15P3	3.57e-17	0.526433	adult
RALGPS2	1.27e-11	0.526361	adult
PSORS1C1	4.66e-11	0.526202	adult
UBXN4	1.2e-09	0.525841	adult
PPP1R36	1.14e-10	0.523974	adult
C6orf89	3.18e-12	0.523077	adult
2020-09-14	5.76e-11	0.522501	adult
RPL6P27	8.18e-16	0.521801	adult
HDAC11	3.55e-07	0.52163	adult
RPS13P2	6.9e-17	0.521558	adult
PFN4	3.1e-08	0.521412	adult
TIMP2	4.71e-08	0.520643	adult
INHBB	1.43e-14	0.519781	adult
HIP1	4.14e-09	0.519525	adult
RND2	1.27e-09	0.519509	adult
CCDC168	1.18e-09	0.519474	adult
C11orf65	6.45e-09	0.519209	adult
ACOT13	4.36e-05	0.518579	adult
MATR3	1.15e-14	0.518554	adult
MTND2P28	5.59e-15	0.518049	adult
SURF2	7.14e-06	0.517725	adult
UBE2H	3.74e-11	0.517194	adult
CEP41	5.35e-10	0.515691	adult
SUCO	2.79e-14	0.51508	adult
TMEM53	3e-09	0.514671	adult
RAD17	9.72e-09	0.513761	adult
EIF4H	1.43e-07	0.513722	adult
SPANXB1	1.25e-08	0.513683	adult
KLHDC9	3.53e-07	0.510135	adult
CHPT1	2.33e-11	0.510094	adult
FAM220A	9.27e-12	0.509815	adult
RP1.17K7.2	4.88e-16	0.509419	adult
SLC16A1	5.71e-13	0.508919	adult
NACA2	8.9e-10	0.507979	adult
ITPR3	5.55e-13	0.507613	adult
ABHD1	6.28e-10	0.507295	adult
INPP1	1.2e-05	0.507055	adult
SNHG6	1.17e-16	0.506441	adult
MAP4	6.67e-11	0.504248	adult
MOSPD3	6.5e-10	0.503998	adult
ZBBX	5.93e-09	0.503508	adult
EFCAB11	1.29e-06	0.503389	adult
C19orf71	1.27e-06	0.502322	adult
SUPT5H	3.3e-11	0.501936	adult
CCDC179	3.11e-07	0.501128	adult
CCDC188	1.78e-07	0.499886	adult
APOPT1	0.000234286	0.49932	adult
CCDC42	1.67e-09	0.499013	adult
CYLC1	2.07e-09	0.498609	adult
MS4A14	5.03e-13	0.497547	adult
MYO9B	6.85e-12	0.497427	adult
PAPOLA	2.85e-09	0.497383	adult
CAPZB	2.28e-09	0.496932	adult
ADAM10	1.54e-14	0.496886	adult
SERP2	0.000200955	0.495489	adult
HMOX2	1.04e-07	0.495404	adult
EIF4G3	6.86e-11	0.494953	adult
EIF4E	1.53e-05	0.494115	adult
LACE1	9.83e-07	0.493391	adult
SPAG17	1.44e-10	0.493165	adult
SOCS7	8.03e-12	0.492549	adult
C9orf116	6.94e-07	0.492493	adult
RPS23P8	7.19e-16	0.492379	adult
PRRC2C	3.78e-10	0.489877	adult
IFT172	6.5e-10	0.489489	adult
ABHD2	1.15e-09	0.489116	adult
RPL37AP1	6.32e-16	0.48864	adult
CCDC34	2.51e-08	0.487966	adult
QKI	1.62e-09	0.487311	adult
TSPYL2	5.05e-08	0.487203	adult
RNF168	3.16e-07	0.487163	adult
MAPRE3	1.79e-05	0.486916	adult
TEKT1	9.33e-10	0.486309	adult
FBXO39	1.44e-08	0.48608	adult
DYDC1	6.12e-09	0.485574	adult
DXO	4.33e-09	0.485101	adult
PRR30	8.94e-12	0.484387	adult
RUFY3	1.1e-11	0.48388	adult
RAB11FIP5	2.35e-12	0.482897	adult
MT-ATP8	0.00010418	0.48185	adult
CHD4	4.34e-11	0.4811	adult
LYZL6	4.25e-09	0.479409	adult
LRRIQ1	1.05e-09	0.477427	adult
PMS1	1.4e-08	0.47717	adult
DESI2	1.21e-08	0.476622	adult
CLMN	3.4e-10	0.476356	adult
HNRNPU	4.61e-09	0.47628	adult
DIAPH2	3.65e-08	0.475827	adult
SYCE3	3.88e-08	0.475606	adult
PLCZ1	1.69e-09	0.474983	adult
SLC39A13	2.37e-08	0.474169	adult
WAC	2.07e-12	0.473925	adult
FBXO25	2.02e-06	0.473922	adult
HSP90B1	5.47e-09	0.4739	adult
PPP1R12A	8.15e-08	0.473445	adult
NUFIP2	3.9e-12	0.473276	adult
RORA	2.22e-07	0.473098	adult
CCDC96	1.08e-09	0.472993	adult
SMOC1	2.01e-12	0.471504	adult
FLJ27354	3.21e-05	0.470222	adult
MAPKAPK2	1.29e-09	0.469609	adult
RANBP2	9.42e-11	0.466192	adult
MSTO1	1.62e-07	0.465319	adult
DNAJA1	2.58e-07	0.464934	adult
EPB41L2	1.25e-10	0.464112	adult
STK40	1.77e-08	0.463554	adult
FAM153B	1.53e-12	0.46349	adult
SMARCA2	2.8e-09	0.463413	adult
FSCN3	3.17e-09	0.463213	adult
SLC1A6	1.67e-10	0.463172	adult
PSME4	5.41e-11	0.462885	adult
DHX57	5.86e-10	0.462112	adult
HLTF	4.41e-08	0.46131	adult
CCDC62	1.62e-10	0.460904	adult
2020-09-12	5.86e-10	0.459844	adult
MYO6	6.07e-09	0.459795	adult
LINC00658	9.73e-09	0.459107	adult
GPR135	1.67e-09	0.458888	adult
SUGP2	1.28e-10	0.458656	adult
HABP4	9.16e-07	0.458521	adult
CCK	6.74e-11	0.457245	adult
CA2	6.87e-06	0.457125	adult
TPGS2	3.02e-08	0.457011	adult
BBIP1	0.0022958	0.456998	adult
CDK19	1.25e-11	0.456979	adult
DCAF6	1.92e-06	0.456649	adult
AC006019.3	8.6e-09	0.456314	adult
PTP4A1	5.17e-06	0.456001	adult
ZNF302	2e-11	0.455742	adult
TRAPPC12	1.06e-09	0.454333	adult
SORBS3	8.84e-10	0.453608	adult
OSCP1	2.73e-08	0.452122	adult
C22orf23	2.96e-09	0.451238	adult
CCDC82	3.4e-05	0.450905	adult
CRYBG3	2.94e-11	0.450405	adult
RIOK3	2.06e-10	0.449043	adult
TRABD2A	4.87e-07	0.448165	adult
UBFD1	1.06e-09	0.447453	adult
PSD3	6.91e-06	0.44648	adult
AP2B1	1.64e-09	0.445976	adult
MAP4K4	2.04e-09	0.445644	adult
KPNB1	3.14e-06	0.445464	adult
GNG2	1.14e-08	0.445404	adult
MAP7	1.89e-10	0.44432	adult
WNK1	2.31e-09	0.44373	adult
MYO9A	2.04e-12	0.443572	adult
HSPA1L	3.92e-09	0.443238	adult
GSPT1	3.51e-09	0.443135	adult
SH3GLB1	1.99e-05	0.443125	adult
BPTF	3.1e-08	0.443044	adult
SNAP29	5.83e-07	0.442625	adult
DCTN1	7.9e-08	0.442619	adult
DGCR6L	0.00854611	0.442277	adult
TMEM259	5.12e-11	0.441723	adult
SECISBP2	1.04e-08	0.441283	adult
ATP5EP2	5.2e-13	0.440932	adult
AGFG1	2.97e-09	0.440179	adult
SYNCRIP	3.03e-10	0.439639	adult
HCFC2	9.72e-08	0.439109	adult
TXNL4A	6.47e-05	0.438245	adult
GGN	1.69e-08	0.437879	adult
LINC01304	4.51e-08	0.437827	adult
HUWE1	5.69e-10	0.437205	adult
STK11	1.31e-08	0.437138	adult
FAM53C	2.56e-11	0.436897	adult
NLK	1.46e-07	0.436333	adult
DHX36	7.58e-07	0.435248	adult
TSPYL5	2.53e-08	0.435239	adult
RPL7P9	5.4e-14	0.43503	adult
PALLD	2.2e-10	0.434585	adult
WAPL	6.07e-08	0.434534	adult
BAZ2B	4.49e-10	0.434245	adult
SPESP1	1.5e-06	0.433439	adult
TFDP2	4.31e-06	0.433275	adult
AC016739.2	6.94e-14	0.432977	adult
G2E3	2.88e-06	0.432886	adult
TNFAIP8L1	8.05e-08	0.432543	adult
PDE1A	4.1e-07	0.432384	adult
ADO	9.58e-10	0.432311	adult
NBR1	2.63e-08	0.43152	adult
MLLT10	4.77e-09	0.431415	adult
TAF3	4.93e-11	0.431301	adult
PCSK4	3.95e-10	0.43068	adult
VPS53	1.49e-10	0.429859	adult
PBK	4.48e-08	0.429639	adult
CSDE1	5.89e-08	0.428692	adult
CCDC74B	2.51e-08	0.428205	adult
RB1CC1	6.77e-12	0.428022	adult
KIF2A	1.44e-08	0.427982	adult
UBL3	0.000408075	0.427563	adult
PINK1	4.78e-08	0.427456	adult
SPATA20	4.86e-08	0.427019	adult
SYPL1	1.08e-06	0.426615	adult
UBE2J1	0.000283509	0.426358	adult
NLRP1	3.82e-08	0.426352	adult
AGPAT3	8.41e-09	0.425626	adult
PEG3	3.11e-10	0.425625	adult
SBDS	0.00455709	0.425335	adult
MT.TS1	2.4e-13	0.425158	adult
SMC6	1.25e-10	0.42462	adult
REG3G	2.41e-08	0.424021	adult
PAQR3	7.89e-09	0.423669	adult
EGR4	6.59e-12	0.423434	adult
QSOX1	5.39e-07	0.423346	adult
SYCP2	1.87e-09	0.423291	adult
TRIM69	7.94e-06	0.422049	adult
SEC14L1	2.11e-07	0.420733	adult
PRKAA1	3.46e-08	0.420587	adult
DDX3X	5.8e-08	0.420376	adult
BOLL	7.76e-10	0.418686	adult
AZGP1	2.04e-10	0.417758	adult
B4GALT1	5.78e-06	0.417254	adult
BACE1	1.34e-06	0.416917	adult
WDR53	4.95e-07	0.416151	adult
SETX	3.18e-11	0.415	adult
FSIP2	4.19e-09	0.41393	adult
PABPC3	3.42e-09	0.413029	adult
ZC2HC1C	2.91e-08	0.412744	adult
FGFR1OP	1.85e-07	0.412524	adult
NFATC2IP	2.19e-10	0.412357	adult
FOXO3	3.18e-08	0.412304	adult
LRRC73	1.43e-08	0.412298	adult
AKAP13	2.02e-09	0.412138	adult
SPOCK2	7.39e-07	0.411255	adult
CNN1	1.73e-06	0.410815	adult
SCD	2.14e-08	0.409709	adult
NKAPL	5.85e-07	0.409089	adult
CAMLG	0.00636087	0.409001	adult
C7orf31	7.91e-07	0.408896	adult
ALS2CR11	6.37e-09	0.408751	adult
FRAT1	2.35e-06	0.408616	adult
BCAP29	3.82e-07	0.408246	adult
CD81	3.92e-07	0.406676	adult
VSIG1	3.39e-09	0.406536	adult
TMEM120A	3.6e-09	0.406509	adult
TXNDC2	2.53e-08	0.406447	adult
ARC	3.56e-10	0.405959	adult
RANBP9	2.23e-07	0.405572	adult
STK31	2.62e-09	0.405552	adult
PRKX	9.21e-10	0.405449	adult
WNK3	3.77e-08	0.405091	adult
RP11.212P7.1	1.46e-13	0.404937	adult
ATP2A2	5.44e-11	0.404819	adult
KEL	8.53e-12	0.404788	adult
OXCT2	3.85e-08	0.404015	adult
RPL10P3	2.12e-13	0.404003	adult
TMX4	4.28e-09	0.403982	adult
TLK2	6.25e-10	0.403794	adult
GNAI2	2.69e-05	0.403751	adult
NAT8L	1.79e-09	0.403552	adult
CNNM1	1.91e-12	0.403493	adult
TUBB4B	1.16e-10	0.40329	adult
XYLT2	4.42e-05	0.403261	adult
ANKRD12	2.42e-06	0.402488	adult
UBN1	2.22e-09	0.402139	adult
C8orf88	0.00277048	0.401871	adult
PPM1K	2.14e-07	0.400611	adult
DNAJC2	1.39e-08	0.400209	adult
SLF2	2.22e-07	0.39989	adult
CCDC57	2.54e-07	0.399794	adult
SRSF11	8.84e-06	0.399228	adult
STX2	5.06e-06	0.398809	adult
ARL5B	9.28e-10	0.398552	adult
LRP8	1.13e-13	0.39848	adult
ATMIN	2.07e-07	0.398316	adult
MMP15	5.68e-08	0.397621	adult
EHBP1	3.03e-05	0.396922	adult
DCAF10	2.35e-08	0.3968	adult
GGNBP2	1.08e-06	0.396227	adult
PAOX	7.64e-08	0.39617	adult
CLTC	3.24e-07	0.39575	adult
CAPRIN1	3.1e-06	0.395428	adult
PRKCE	5.91e-09	0.395261	adult
ESPN	1.34e-07	0.393876	adult
ZMYND8	4.14e-09	0.393737	adult
PLEKHA1	9.79e-08	0.393645	adult
B4GALT5	1.09e-08	0.393238	adult
RPL13P12	4.45e-13	0.392952	adult
LRPPRC	2.65e-08	0.392582	adult
GNB1	2.42e-07	0.391888	adult
SMC4	3.11e-06	0.391317	adult
MED7	0.00100724	0.391254	adult
CCDC90B	0.0010176	0.391101	adult
DCAF5	6.38e-10	0.390719	adult
RBM25	7.03e-08	0.390121	adult
MAT2A	1.51e-06	0.390002	adult
SETD9	0.00212234	0.38816	adult
FAM134C	5.49e-11	0.387755	adult
TES	1.35e-07	0.387534	adult
CREB1	7.08e-07	0.387219	adult
PIK3C2A	8.21e-08	0.386894	adult
BRD4	9.9e-08	0.386486	adult
TBPL1	0.000192941	0.385368	adult
ATP1A3	4.01e-11	0.384799	adult
ETNK2	0.000138685	0.384353	adult
SPAG9	2.97e-05	0.384205	adult
CCDC92	1.11e-08	0.383948	adult
FGD4	7.26e-10	0.383721	adult
DIS3	1.67e-07	0.383661	adult
SORT1	2.93e-12	0.383221	adult
LRRIQ3	3.4e-08	0.383041	adult
MFF	0.00103941	0.382425	adult
SPOCK1	2.53e-10	0.381978	adult
SETD3	1.37e-06	0.381861	adult
KIF5B	4.88e-07	0.3817	adult
MTPN	2.01e-05	0.381547	adult
RRAD	8.88e-10	0.381317	adult
BAG6	0.000197866	0.380893	adult
URI1	9.42e-06	0.380732	adult
GPM6A	1.25e-11	0.379574	adult
THUMPD3	5.87e-07	0.37949	adult
MCRIP1	9.31e-12	0.379361	adult
ABCF1	1.03e-05	0.378916	adult
NUF2	2.36e-09	0.378777	adult
STT3B	6.49e-07	0.378577	adult
SCCPDH	0.000432087	0.378242	adult
KIF3B	4.54e-08	0.377745	adult
RABGAP1	3.25e-09	0.377732	adult
PCMT1	0.00188474	0.377701	adult
GSE1	5.68e-08	0.377591	adult
FAM161A	7.79e-07	0.377558	adult
HDLBP	2.36e-06	0.377517	adult
PPP2R5E	4.61e-07	0.377072	adult
RP11.157E16.1	2.46e-12	0.37692	adult
BCAT1	1.42e-07	0.376749	adult
CCDC186	8.77e-07	0.375692	adult
IFT22	0.00559841	0.375574	adult
RUVBL2	0.000259876	0.375559	adult
BTBD6	2.34e-07	0.375026	adult
LYRM1	0.000357195	0.374781	adult
GIT1	1.44e-07	0.3745	adult
RP1.72A23.3	6.43e-13	0.374172	adult
ADAM29	2.32e-08	0.373979	adult
ZNF451	1.08e-06	0.372837	adult
THAP5	4.68e-05	0.372419	adult
KIAA1217	1.26e-08	0.3722	adult
NBAS	1.25e-08	0.372029	adult
PRKACA	1.13e-08	0.371913	adult
TBL1X	7.85e-08	0.371457	adult
IQCE	4.47e-08	0.371282	adult
SLC25A28	9.95e-08	0.370928	adult
RYBP	3.27e-07	0.37091	adult
RP5.882O7.1	1.05e-12	0.370891	adult
ZNF106	6.51e-07	0.370879	adult
ALMS1	1.12e-07	0.37059	adult
ZMYM2	4.6e-08	0.370052	adult
ARID2	1.55e-06	0.36993	adult
KIFC3	3.95e-07	0.369373	adult
DDX42	1.35e-07	0.368851	adult
SEMA7A	5.5e-09	0.368789	adult
CSNK1D	0.000178145	0.368555	adult
MEIOC	2.43e-08	0.368116	adult
CXXC5	0.000242646	0.368008	adult
LUC7L3	3.84e-06	0.36756	adult
KPNA4	9.31e-08	0.367322	adult
ZC3H11A	5.12e-07	0.367254	adult
USP22	8.3e-06	0.367183	adult
ANKRD11	9.28e-09	0.366278	adult
LPGAT1	8.77e-07	0.366131	adult
GATAD2A	1.55e-08	0.366108	adult
VSTM4	1.16e-08	0.366027	adult
CCDC112	8.2e-07	0.365913	adult
SUN1	1.77e-06	0.365386	adult
SLC38A7	1.7e-09	0.364487	adult
CNTRL	1.3e-08	0.364328	adult
AP3D1	8.94e-09	0.364068	adult
GPI	0.000200647	0.364048	adult
KIF1B	8.04e-10	0.363827	adult
UBE2M	4.55e-06	0.362083	adult
SH3BP5	1.73e-05	0.361882	adult
MED13	7.5e-08	0.361704	adult
SMARCC1	7.11e-09	0.361233	adult
RBM5	1.72e-08	0.361227	adult
CRAT	4.34e-06	0.360335	adult
MTCH2	0.00229272	0.36032	adult
SPTY2D1.AS1	2.04e-10	0.359402	adult
SLK	1.95e-07	0.359235	adult
RMND5B	8.3e-06	0.357847	adult
NAXE	1.91e-11	0.35761	adult
FHL1	0.000254953	0.357603	adult
RPL26P19	2.46e-12	0.357481	adult
ATP9A	2.11e-10	0.357298	adult
CITED4	0.000369272	0.357148	adult
MBOAT7	1.47e-08	0.357069	adult
CELSR2	4e-10	0.356715	adult
CTC.451P13.1	6.49e-12	0.35669	adult
DDX39A	2.85e-05	0.356026	adult
EGR1	8.21e-05	0.355815	adult
MYO10	7.09e-08	0.3558	adult
TUG1	2.34e-09	0.355699	adult
FBXL19	3.59e-10	0.355669	adult
TRIM28	9.06e-08	0.355562	adult
TMBIM6	4.49e-08	0.355495	adult
ODC1	2.08e-06	0.355451	adult
IGSF11	1.97e-07	0.355279	adult
FOXP1	2.67e-10	0.355047	adult
RP11.408P14.1	1.91e-11	0.354821	adult
TACC1	4.64e-08	0.354556	adult
CTNNA2	2.36e-08	0.354451	adult
RNF157	3.27e-08	0.35427	adult
BRD8	9.99e-07	0.354195	adult
[truncated: 434 more rows]
