# Supplementary material for: Single-cell analysis of developing and azoospermia human testicles reveals central role of Sertoli cells
Source: Nat Commun. 2020 Nov 10;11:5683. doi: 10.1038/s41467-020-19414-4 (PMC7655944; doi:10.1038/s41467-020-19414-4)
Supplement: Supplementary file 7 — Supplementary Data 5 [file 41467_2020_19414_MOESM7_ESM.xlsx]

## Sheet: Table S6 DEGs between iNOA and 
	p_val	avg_logFC	cluster	gene
EGR1	0	1.45126	cluster_1	EGR1
MT.CO2	0	1.3704	cluster_1	MT.CO2
FOS	0	1.29168	cluster_1	FOS
MT.CO1	0	1.27317	cluster_1	MT.CO1
NR4A1	0	1.15594	cluster_1	NR4A1
BTG2	0	1.13837	cluster_1	BTG2
RHOB	0	1.09329	cluster_1	RHOB
SPARC	0	0.988896	cluster_1	SPARC
PSAP	1.34e-307	1.00531	cluster_1	PSAP
MCL1	3.81e-297	1.05066	cluster_1	MCL1
MT.ND3	4.1e-295	1.18944	cluster_1	MT.ND3
MT.CYB	6.23e-289	1.16655	cluster_1	MT.CYB
CYR61	7.11e-284	1.14378	cluster_1	CYR61
JUN	3.02e-282	1.0334	cluster_1	JUN
MT.ND4L	9.32e-282	1.03712	cluster_1	MT.ND4L
MT.RNR2	1.04e-274	1.16592	cluster_1	MT.RNR2
MT.CO3	1.55e-274	1.15256	cluster_1	MT.CO3
PRM2	2.7e-271	-5.06741	cluster_1	PRM2
TNP1	9.09e-270	-4.15647	cluster_1	TNP1
PRM1	1.74e-267	-5.03029	cluster_1	PRM1
MALAT1	1.53e-264	1.04394	cluster_1	MALAT1
FOSB	6.12e-261	1.01974	cluster_1	FOSB
ITGA6	2.92e-258	0.779152	cluster_1	ITGA6
ATP2B1	2.84e-257	0.819474	cluster_1	ATP2B1
HSP90AA1	4.66e-257	1.05296	cluster_1	HSP90AA1
MT.ND5	1.16e-256	1.04916	cluster_1	MT.ND5
MT.ND4	3.29e-256	1.0625	cluster_1	MT.ND4
COL27A1	7.85e-254	0.792667	cluster_1	COL27A1
MT.ND2	6.6e-253	1.05651	cluster_1	MT.ND2
ANKRD36C	3.81e-250	0.887832	cluster_1	ANKRD36C
ATF3	8.3e-249	0.878068	cluster_1	ATF3
APP	1.41e-245	0.816051	cluster_1	APP
HSP90B1	1.02e-244	0.876438	cluster_1	HSP90B1
HLA.A	2.58e-237	0.757458	cluster_1	HLA.A
TSACC	4.51e-236	-2.39106	cluster_1	TSACC
HES1	5.13e-235	0.887602	cluster_1	HES1
EGR2	3.65e-234	0.852025	cluster_1	EGR2
ATP6AP1	4.9e-233	0.73021	cluster_1	ATP6AP1
WSB1	7.02e-233	0.737169	cluster_1	WSB1
MT.ND1	1.75e-231	0.995224	cluster_1	MT.ND1
KLF6	6.08e-231	0.953894	cluster_1	KLF6
KTN1	6.76e-231	0.797246	cluster_1	KTN1
ZFP36	4.91e-230	0.943323	cluster_1	ZFP36
DUSP2	1.85e-228	1.07376	cluster_1	DUSP2
GOLGB1	3.18e-227	0.748396	cluster_1	GOLGB1
LGALS3BP	4.38e-226	0.753547	cluster_1	LGALS3BP
HMGB4	2.46e-225	-2.85128	cluster_1	HMGB4
ATP1A1	3.09e-224	0.753871	cluster_1	ATP1A1
KLF10	2.12e-223	0.726299	cluster_1	KLF10
MT.ATP6	3.47e-223	0.937225	cluster_1	MT.ATP6
MT.ATP8	6.97e-223	0.865366	cluster_1	MT.ATP8
LDLR	4.68e-222	0.671874	cluster_1	LDLR
MT.TN	7.12e-221	0.828686	cluster_1	MT.TN
PPP1R15A	2.9e-218	0.739757	cluster_1	PPP1R15A
CALR	1.53e-214	0.747966	cluster_1	CALR
COL1A2	6.74e-214	0.776106	cluster_1	COL1A2
RBBP6	3.29e-213	0.776066	cluster_1	RBBP6
MT.RNR1	1.01e-212	0.967054	cluster_1	MT.RNR1
BOD1L1	2.13e-211	0.781488	cluster_1	BOD1L1
RBM25	1.02e-209	0.743777	cluster_1	RBM25
VCL	3.67e-209	0.687101	cluster_1	VCL
RDH11	4.35e-209	0.757708	cluster_1	RDH11
LAPTM4B	6.59e-205	0.710883	cluster_1	LAPTM4B
CD99	5.36e-204	0.720889	cluster_1	CD99
AKAP9	9.71e-204	0.678189	cluster_1	AKAP9
SLC38A2	7.41e-203	0.681426	cluster_1	SLC38A2
LELP1	4.43e-202	-2.20956	cluster_1	LELP1
TNFAIP3	4.22e-200	0.777157	cluster_1	TNFAIP3
CCNL1	1.43e-199	0.652803	cluster_1	CCNL1
MTCO1P12	2.3e-199	0.877386	cluster_1	MTCO1P12
RRBP1	3.28e-199	0.588385	cluster_1	RRBP1
DUSP5	1.1e-198	0.621618	cluster_1	DUSP5
EGR3	7.24e-198	0.696112	cluster_1	EGR3
CLK1	6.7e-197	0.530182	cluster_1	CLK1
TMEM245	5.65e-194	0.52571	cluster_1	TMEM245
BOD1L2	1.94e-191	-2.04859	cluster_1	BOD1L2
DHCR24	5.41e-191	0.621853	cluster_1	DHCR24
SEC63	4.71e-190	0.578568	cluster_1	SEC63
EGR4	1.01e-189	0.706284	cluster_1	EGR4
PRPF38B	1.09e-189	0.516071	cluster_1	PRPF38B
CKS2	1.44e-189	0.766565	cluster_1	CKS2
CD63	3.03e-189	0.66873	cluster_1	CD63
CLU	4.13e-189	0.703608	cluster_1	CLU
IFI6	4.31e-189	0.662232	cluster_1	IFI6
JUND	8.57e-189	0.681602	cluster_1	JUND
ELMSAN1	2.06e-188	0.55594	cluster_1	ELMSAN1
HSPA5	2.91e-187	0.721565	cluster_1	HSPA5
LAMP2	3.79e-187	0.572084	cluster_1	LAMP2
QSOX1	1.91e-185	0.706982	cluster_1	QSOX1
SERPINA5	3.39e-185	0.640415	cluster_1	SERPINA5
ARID4A	5.34e-185	0.612656	cluster_1	ARID4A
DNAJB1	7.83e-185	0.8142	cluster_1	DNAJB1
JUNB	1.14e-184	0.670775	cluster_1	JUNB
ATP2B4	4.52e-184	0.58322	cluster_1	ATP2B4
SRSF11	5.28e-184	0.659989	cluster_1	SRSF11
DUSP1	1.33e-183	0.669812	cluster_1	DUSP1
SREK1	3.4e-183	0.621563	cluster_1	SREK1
CELSR2	4.13e-181	0.552768	cluster_1	CELSR2
BAG3	4.4e-181	0.561926	cluster_1	BAG3
CMTM2	8.72e-180	-1.89374	cluster_1	CMTM2
GANAB	3.53e-179	0.550498	cluster_1	GANAB
SLC16A1	4.68e-179	0.609038	cluster_1	SLC16A1
HERPUD1	1.32e-178	0.604162	cluster_1	HERPUD1
CRISP2	4.26e-178	-2.27331	cluster_1	CRISP2
INHA	5.36e-178	0.678722	cluster_1	INHA
CD83	1.63e-177	0.678829	cluster_1	CD83
CYB5R1	1.47e-176	0.572182	cluster_1	CYB5R1
DDIT3	1.82e-176	0.509183	cluster_1	DDIT3
UBB	2.6e-176	-1.01882	cluster_1	UBB
CXADR	5.86e-176	0.524865	cluster_1	CXADR
PHF7	7.69e-176	-2.02627	cluster_1	PHF7
NSG1	3.15e-174	0.543984	cluster_1	NSG1
TMEM2	3.41e-174	0.475023	cluster_1	TMEM2
HSPA1A	2.12e-173	0.910637	cluster_1	HSPA1A
PRRC2C	2.19e-173	0.651873	cluster_1	PRRC2C
ENDOD1	6.37e-173	0.497502	cluster_1	ENDOD1
FLNB	4.2e-172	0.517479	cluster_1	FLNB
TMEM87A	7.25e-171	0.513691	cluster_1	TMEM87A
NFKBIA	1.04e-170	0.603573	cluster_1	NFKBIA
MTDH	1.25e-170	0.571344	cluster_1	MTDH
ZC3H12A	1.28e-170	0.479511	cluster_1	ZC3H12A
ZC3H13	2.75e-170	0.534331	cluster_1	ZC3H13
ATRX	5.03e-170	0.535838	cluster_1	ATRX
IER3	4.99e-169	0.679591	cluster_1	IER3
RPN2	9.59e-168	0.532282	cluster_1	RPN2
NECTIN2	2.19e-167	0.52916	cluster_1	NECTIN2
SLC41A3	3.24e-167	0.558528	cluster_1	SLC41A3
TM9SF3	2.8e-166	0.490143	cluster_1	TM9SF3
GALNT1	1.35e-165	0.51149	cluster_1	GALNT1
GLG1	2.14e-164	0.490247	cluster_1	GLG1
LRP8	2.63e-164	0.518677	cluster_1	LRP8
NUPR2	1.16e-162	-2.30531	cluster_1	NUPR2
SYNE2	2.44e-162	0.625146	cluster_1	SYNE2
MMP15	2.8e-162	0.555746	cluster_1	MMP15
ZFP36L2	3.74e-161	0.460985	cluster_1	ZFP36L2
TMSB10	2.01e-160	-0.84349	cluster_1	TMSB10
SLC25A25	4.58e-160	0.474453	cluster_1	SLC25A25
SLC39A14	1.01e-159	0.470077	cluster_1	SLC39A14
OS9	4.42e-159	0.440682	cluster_1	OS9
SERINC1	1.71e-158	0.528681	cluster_1	SERINC1
GPRC5B	2.25e-158	0.54503	cluster_1	GPRC5B
LPAR2	3.06e-158	0.561814	cluster_1	LPAR2
TAF1D	1.45e-157	0.47485	cluster_1	TAF1D
ADAM17	1.96e-157	0.515042	cluster_1	ADAM17
DDOST	2.81e-157	0.433763	cluster_1	DDOST
SERINC5	4.51e-157	0.528305	cluster_1	SERINC5
IFRD1	9.27e-157	0.481417	cluster_1	IFRD1
CD59	1.04e-156	0.499766	cluster_1	CD59
MTRNR2L12	2.82e-156	0.554197	cluster_1	MTRNR2L12
MESDC2	3.22e-156	0.467484	cluster_1	MESDC2
GADD45B	6.92e-156	0.615618	cluster_1	GADD45B
CSRNP1	9.08e-156	0.471052	cluster_1	CSRNP1
NFE2L1	1.35e-155	0.50483	cluster_1	NFE2L1
SLC30A3	1.44e-155	0.575463	cluster_1	SLC30A3
CPE	4.44e-155	0.579401	cluster_1	CPE
CLDN11	3.38e-154	0.561757	cluster_1	CLDN11
CTSC	3.72e-154	0.448596	cluster_1	CTSC
RCN1	1.16e-153	0.47153	cluster_1	RCN1
TGOLN2	1.58e-153	0.466523	cluster_1	TGOLN2
ATP1B1	2.77e-153	0.537742	cluster_1	ATP1B1
PNN	3.24e-153	0.49447	cluster_1	PNN
DCBLD2	1.7e-152	0.499539	cluster_1	DCBLD2
B2M	2.51e-152	0.647129	cluster_1	B2M
JMJD6	2.77e-152	0.441497	cluster_1	JMJD6
TOB1	5.41e-152	0.459328	cluster_1	TOB1
CADM1	8.97e-152	0.538821	cluster_1	CADM1
ZFP36L1	2.59e-151	0.625266	cluster_1	ZFP36L1
MAFF	4.2e-151	0.448811	cluster_1	MAFF
IER5	6.19e-151	0.446418	cluster_1	IER5
MT.TF	9.38e-151	0.439286	cluster_1	MT.TF
STIM2	9.91e-151	0.386295	cluster_1	STIM2
ACE2	1.13e-150	0.609381	cluster_1	ACE2
CTSV	2.15e-150	0.515007	cluster_1	CTSV
BCL6	3.84e-150	0.441177	cluster_1	BCL6
MT.TM	4.32e-150	0.379277	cluster_1	MT.TM
WFS1	6.11e-150	0.463905	cluster_1	WFS1
ATP6V0A1	6.28e-150	0.426382	cluster_1	ATP6V0A1
APMAP	9.71e-150	0.457487	cluster_1	APMAP
CD47	1.29e-149	0.369066	cluster_1	CD47
CDH2	1.32e-149	0.471749	cluster_1	CDH2
SUCO	3.3e-149	0.437667	cluster_1	SUCO
JAM3	3.96e-149	0.445033	cluster_1	JAM3
SMCP	4.2e-149	-2.10075	cluster_1	SMCP
METTL7A	2.05e-148	0.449409	cluster_1	METTL7A
NKTR	2.68e-148	0.483441	cluster_1	NKTR
PDIA6	2.7e-148	0.433199	cluster_1	PDIA6
MTATP6P1	3.27e-148	0.442457	cluster_1	MTATP6P1
CERS6	5.03e-148	0.432724	cluster_1	CERS6
MAP1B	2.3e-147	0.666356	cluster_1	MAP1B
HSPA8	4.03e-147	0.602405	cluster_1	HSPA8
SPTY2D1	1.52e-146	0.405864	cluster_1	SPTY2D1
CHD1	1.78e-146	0.501011	cluster_1	CHD1
B4GALT1	2.71e-146	0.498351	cluster_1	B4GALT1
MFGE8	3.71e-146	0.427574	cluster_1	MFGE8
ANKRD11	1.12e-145	0.503431	cluster_1	ANKRD11
ITGB1	9.39e-145	0.451609	cluster_1	ITGB1
IRS2	1.02e-144	0.462059	cluster_1	IRS2
IGSF1	1.28e-144	0.470771	cluster_1	IGSF1
PRSS12	5.6e-144	0.421464	cluster_1	PRSS12
HSPH1	6.22e-144	0.70534	cluster_1	HSPH1
SLC7A5	9.71e-144	0.5083	cluster_1	SLC7A5
TMEM56	1.45e-143	0.402262	cluster_1	TMEM56
HSP90AB1	1.55e-143	0.480684	cluster_1	HSP90AB1
HSPA1B	4.87e-143	0.624954	cluster_1	HSPA1B
ADAM9	9.37e-143	0.382476	cluster_1	ADAM9
SLC39A7	1.31e-142	0.403503	cluster_1	SLC39A7
SLC20A1	1.9e-142	0.409013	cluster_1	SLC20A1
ATF4	2.78e-142	0.510029	cluster_1	ATF4
MT.ND6	3.35e-142	0.572049	cluster_1	MT.ND6
TMEM181	3.46e-142	0.4287	cluster_1	TMEM181
CERS2	5.82e-142	0.43517	cluster_1	CERS2
SREBF2	5.99e-142	0.4256	cluster_1	SREBF2
ACP2	5.46e-141	0.360099	cluster_1	ACP2
ACTG1	6.09e-141	0.653563	cluster_1	ACTG1
ATP2A2	1.09e-140	0.445346	cluster_1	ATP2A2
ACSL3	2.09e-140	0.386838	cluster_1	ACSL3
SCD5	2.59e-140	0.524158	cluster_1	SCD5
TMX4	2.63e-140	0.542688	cluster_1	TMX4
GALNT2	4.38e-140	0.421837	cluster_1	GALNT2
REEP1	7.59e-140	0.557145	cluster_1	REEP1
PLXNC1	9.5e-140	0.441452	cluster_1	PLXNC1
RPL41	1.07e-139	-0.930952	cluster_1	RPL41
KLF9	1.61e-139	0.422568	cluster_1	KLF9
PRSS23	2.51e-139	0.507653	cluster_1	PRSS23
RPN1	5.6e-139	0.373551	cluster_1	RPN1
CCDC47	5.74e-139	0.40507	cluster_1	CCDC47
TAP1	4.07e-138	0.441799	cluster_1	TAP1
SERPINH1	6.35e-138	0.365195	cluster_1	SERPINH1
INSR	1.03e-137	0.388079	cluster_1	INSR
COPE	1.28e-137	-1.07191	cluster_1	COPE
PLD3	2.35e-137	0.390072	cluster_1	PLD3
CMTM6	2.67e-137	0.515059	cluster_1	CMTM6
NET1	3.7e-137	0.379844	cluster_1	NET1
SDC4	7.71e-137	0.488489	cluster_1	SDC4
MGAT5	1.34e-136	0.375284	cluster_1	MGAT5
FAM234A	1.94e-136	0.370803	cluster_1	FAM234A
ILDR2	2.6e-136	0.369176	cluster_1	ILDR2
CALU	3.97e-136	0.360366	cluster_1	CALU
TAF3	5.02e-136	0.478801	cluster_1	TAF3
SGCE	5.56e-136	0.372177	cluster_1	SGCE
FAM134C	3.32e-135	0.428612	cluster_1	FAM134C
KMT2A	1.24e-134	0.419575	cluster_1	KMT2A
TRIB1	2.82e-134	0.414878	cluster_1	TRIB1
EPHA2	3.63e-134	0.330012	cluster_1	EPHA2
SLC4A7	3.69e-134	0.342894	cluster_1	SLC4A7
PDIA3	3.76e-134	0.444666	cluster_1	PDIA3
MTND1P23	4.7e-134	0.362243	cluster_1	MTND1P23
HEXIM1	5.22e-134	0.504511	cluster_1	HEXIM1
SCN9A	5.4e-134	0.393738	cluster_1	SCN9A
CLCN3	6.15e-134	0.425154	cluster_1	CLCN3
SPOCK2	2.48e-133	0.518758	cluster_1	SPOCK2
RSF1	8.22e-133	0.420848	cluster_1	RSF1
TMED3	9.22e-133	0.361162	cluster_1	TMED3
LGR4	1.54e-132	0.365886	cluster_1	LGR4
TIMP3	2.66e-132	0.513416	cluster_1	TIMP3
PRNP	2.91e-132	0.45142	cluster_1	PRNP
SFPQ	3.07e-132	0.525484	cluster_1	SFPQ
TM9SF2	8.36e-132	0.3599	cluster_1	TM9SF2
MIR22HG	9.2e-132	0.353502	cluster_1	MIR22HG
SUN2	9.54e-132	0.43426	cluster_1	SUN2
MIDN	3.88e-131	0.441828	cluster_1	MIDN
ERGIC1	6.05e-131	0.414184	cluster_1	ERGIC1
PNISR	7.03e-131	0.464125	cluster_1	PNISR
RBM6	1.2e-130	0.372702	cluster_1	RBM6
AKAP12	2.52e-130	0.616428	cluster_1	AKAP12
PPP1R15B	3.1e-130	0.34683	cluster_1	PPP1R15B
ASTN2	5.52e-130	0.366313	cluster_1	ASTN2
TACC1	5.99e-130	0.474658	cluster_1	TACC1
CREG1	1.74e-129	0.40404	cluster_1	CREG1
AXL	2.98e-129	0.427078	cluster_1	AXL
CD81	3.41e-129	0.497513	cluster_1	CD81
SOX4	4.13e-129	0.493237	cluster_1	SOX4
KDSR	6.04e-129	0.332907	cluster_1	KDSR
CSPP1	1.27e-128	0.407122	cluster_1	CSPP1
C1orf27	1.65e-128	0.318964	cluster_1	C1orf27
PLXDC2	1.76e-128	0.407814	cluster_1	PLXDC2
TMED2	2.67e-128	0.318756	cluster_1	TMED2
NOP58	3.82e-128	0.429984	cluster_1	NOP58
SPEN	3.89e-128	0.376728	cluster_1	SPEN
TPP1	4.45e-128	0.345865	cluster_1	TPP1
GADD45A	7.25e-128	0.639045	cluster_1	GADD45A
MYH9	2.1e-127	0.43184	cluster_1	MYH9
AC007557.1	2.26e-127	-1.70692	cluster_1	AC007557.1
GPX4	7.98e-127	-2.14148	cluster_1	GPX4
MBOAT7	2.45e-126	0.452847	cluster_1	MBOAT7
MYO7A	2.94e-126	0.372388	cluster_1	MYO7A
BAZ2B	4.31e-126	0.400532	cluster_1	BAZ2B
PCNX1	4.44e-126	0.332704	cluster_1	PCNX1
TMED9	4.64e-126	0.434769	cluster_1	TMED9
MAN1A2	6.74e-126	0.348645	cluster_1	MAN1A2
FOSL2	2.24e-125	0.353898	cluster_1	FOSL2
HEXB	2.61e-125	0.344099	cluster_1	HEXB
SEMA6A	2.82e-125	0.36641	cluster_1	SEMA6A
NEAT1	3.9e-125	0.426913	cluster_1	NEAT1
NUAK2	4.92e-125	0.38806	cluster_1	NUAK2
TNFRSF10B	5.12e-125	0.323285	cluster_1	TNFRSF10B
DNAJA1	8.76e-125	0.53814	cluster_1	DNAJA1
ARL6IP5	1.36e-124	0.374605	cluster_1	ARL6IP5
PCF11	3.67e-124	0.323518	cluster_1	PCF11
ERP29	4.67e-124	0.472381	cluster_1	ERP29
NR4A3	5.59e-124	0.39109	cluster_1	NR4A3
MDN1	6.62e-124	0.424205	cluster_1	MDN1
SDF4	1.19e-123	0.294293	cluster_1	SDF4
ROPN1L	1.52e-123	-1.60738	cluster_1	ROPN1L
C11orf96	2.53e-123	0.596918	cluster_1	C11orf96
PPP1R9A	2.93e-123	0.363673	cluster_1	PPP1R9A
CKAP4	4.26e-123	0.398417	cluster_1	CKAP4
MAN2A1	4.57e-123	0.382652	cluster_1	MAN2A1
ATP9A	7.66e-123	0.365437	cluster_1	ATP9A
ING1	8.31e-123	0.368052	cluster_1	ING1
ITIH5	1.74e-122	0.404419	cluster_1	ITIH5
SCARB2	2.2e-122	0.339903	cluster_1	SCARB2
KDELR1	2.55e-122	0.452011	cluster_1	KDELR1
BMPR2	3.23e-122	0.33578	cluster_1	BMPR2
CGNL1	3.35e-122	0.36424	cluster_1	CGNL1
G6PC3	3.43e-122	0.327711	cluster_1	G6PC3
TRA2B	6.54e-122	0.377796	cluster_1	TRA2B
TMEM123	8.26e-122	0.426693	cluster_1	TMEM123
TMEM41A	8.73e-122	0.334921	cluster_1	TMEM41A
LIPH	9.28e-122	0.327093	cluster_1	LIPH
MPZL1	1.25e-121	0.353877	cluster_1	MPZL1
SCD	1.37e-121	0.446804	cluster_1	SCD
P4HB	1.45e-121	0.320446	cluster_1	P4HB
ANKRD18A	1.57e-121	0.406462	cluster_1	ANKRD18A
PTTG1IP	3.24e-121	0.365068	cluster_1	PTTG1IP
PLEKHH2	4.03e-121	0.303645	cluster_1	PLEKHH2
EPHX1	1.13e-120	0.35127	cluster_1	EPHX1
RBM39	1.19e-120	0.446264	cluster_1	RBM39
SORT1	1.31e-120	0.37606	cluster_1	SORT1
DPP6	1.61e-120	0.405015	cluster_1	DPP6
CANX	1.63e-120	0.409424	cluster_1	CANX
ADGRG1	1.82e-120	0.350403	cluster_1	ADGRG1
RBM22	2.42e-120	0.364613	cluster_1	RBM22
SUMF2	2.48e-120	0.330224	cluster_1	SUMF2
ATP6AP2	4.05e-120	0.344923	cluster_1	ATP6AP2
PRND	6.73e-120	0.522217	cluster_1	PRND
SLC35B2	6.87e-120	0.295004	cluster_1	SLC35B2
MT-CO3	8.15e-120	-3.58006	cluster_1	MT-CO3
CCAR1	2.32e-119	0.369043	cluster_1	CCAR1
RPL13	1.69e-118	-1.05533	cluster_1	RPL13
EIF3A	2.24e-118	0.475859	cluster_1	EIF3A
IRF2BPL	2.9e-118	0.403722	cluster_1	IRF2BPL
TMEM130	4.58e-118	0.477363	cluster_1	TMEM130
ANKRD7	6.05e-118	-1.63683	cluster_1	ANKRD7
ANKRD12	1.04e-117	0.318333	cluster_1	ANKRD12
SLC19A2	1.26e-117	0.307733	cluster_1	SLC19A2
SLC4A2	1.77e-117	0.307236	cluster_1	SLC4A2
ARID1A	2.37e-117	0.357543	cluster_1	ARID1A
SEMA7A	2.55e-117	0.376031	cluster_1	SEMA7A
TFRC	3.28e-117	0.402899	cluster_1	TFRC
ANO6	3.75e-117	0.28663	cluster_1	ANO6
ARL5B	9.56e-117	0.380558	cluster_1	ARL5B
KIAA0319L	9.94e-117	0.300369	cluster_1	KIAA0319L
PHACTR4	1.04e-116	0.336824	cluster_1	PHACTR4
SGK1	1.19e-116	0.304991	cluster_1	SGK1
BCAP31	1.78e-116	0.402718	cluster_1	BCAP31
GADD45G	1.92e-116	0.368794	cluster_1	GADD45G
ZBTB7A	2.5e-116	0.342934	cluster_1	ZBTB7A
TSPAN5	2.8e-116	0.330492	cluster_1	TSPAN5
ENTPD6	4.27e-116	0.31873	cluster_1	ENTPD6
TNRC6A	6.8e-116	0.358951	cluster_1	TNRC6A
UGCG	7.04e-116	0.326398	cluster_1	UGCG
DDX46	9.85e-116	0.297498	cluster_1	DDX46
SPPL3	1.35e-115	0.270495	cluster_1	SPPL3
LY6E	1.51e-115	0.307264	cluster_1	LY6E
TMED10	2.19e-115	0.384132	cluster_1	TMED10
HUWE1	2.89e-115	0.363807	cluster_1	HUWE1
JAM2	3.03e-115	0.379354	cluster_1	JAM2
HNRNPH1	3.19e-115	0.383996	cluster_1	HNRNPH1
MYO6	3.52e-115	0.423757	cluster_1	MYO6
XPR1	5.15e-115	0.306441	cluster_1	XPR1
FNBP4	5.71e-115	0.340311	cluster_1	FNBP4
PPP1R10	1.56e-114	0.313261	cluster_1	PPP1R10
NCL	1.7e-114	0.471884	cluster_1	NCL
SYNE1	2.11e-114	0.408763	cluster_1	SYNE1
NPTX2	2.13e-114	0.414968	cluster_1	NPTX2
HLA.B	2.27e-114	0.342929	cluster_1	HLA.B
NOTCH2	4.94e-114	0.307346	cluster_1	NOTCH2
ZNF326	5.3e-114	0.300711	cluster_1	ZNF326
HBEGF	5.39e-114	0.39865	cluster_1	HBEGF
SRPRA	7.05e-114	0.294717	cluster_1	SRPRA
MT-ATP6	1.82e-113	-3.3641	cluster_1	MT-ATP6
STIM1	2.34e-113	0.347257	cluster_1	STIM1
SCAP	4.98e-113	0.328005	cluster_1	SCAP
MAN1B1	7.2e-113	0.290978	cluster_1	MAN1B1
KDM2A	9.04e-113	0.313474	cluster_1	KDM2A
NFIB	1.12e-112	0.339226	cluster_1	NFIB
B4GALT5	1.17e-112	0.372326	cluster_1	B4GALT5
SUPT6H	2.61e-112	0.323561	cluster_1	SUPT6H
MTND2P28	4.01e-112	0.387921	cluster_1	MTND2P28
PLP2	4.38e-112	0.355911	cluster_1	PLP2
ERBB4	4.45e-112	0.302452	cluster_1	ERBB4
CTSB	4.97e-112	0.310829	cluster_1	CTSB
CD151	5.69e-112	0.330309	cluster_1	CD151
KIDINS220	6.01e-112	0.308371	cluster_1	KIDINS220
ILVBL	7.61e-112	0.286373	cluster_1	ILVBL
HMGCR	1.11e-111	0.280873	cluster_1	HMGCR
DHH	1.7e-111	0.2951	cluster_1	DHH
ATP6V0B	1.96e-111	0.309751	cluster_1	ATP6V0B
HSD17B3	1.96e-111	0.340942	cluster_1	HSD17B3
AHDC1	2.03e-111	0.33278	cluster_1	AHDC1
NUCB1	2.41e-111	0.267021	cluster_1	NUCB1
KIF21A	6.99e-111	0.375933	cluster_1	KIF21A
SRF	1.61e-110	0.304681	cluster_1	SRF
SERTAD1	1.86e-110	0.320186	cluster_1	SERTAD1
TMBIM6	1.93e-110	0.438907	cluster_1	TMBIM6
SERPINE2	3.35e-110	0.413448	cluster_1	SERPINE2
BAZ1B	3.57e-110	0.307065	cluster_1	BAZ1B
MT-CO1	3.67e-110	-3.09886	cluster_1	MT-CO1
ESF1	3.78e-110	0.329338	cluster_1	ESF1
SLK	5.39e-110	0.307384	cluster_1	SLK
MLXIPL	6.42e-110	0.311465	cluster_1	MLXIPL
LAMB2	7.16e-110	0.283473	cluster_1	LAMB2
MT-CO2	8.15e-110	-2.98901	cluster_1	MT-CO2
UPF2	8.2e-110	0.290939	cluster_1	UPF2
SKIL	9.39e-110	0.294892	cluster_1	SKIL
AMFR	9.85e-110	0.297313	cluster_1	AMFR
SLC39A6	1.47e-109	0.293652	cluster_1	SLC39A6
ZMAT1	2.61e-109	0.331444	cluster_1	ZMAT1
LSG1	3.27e-109	0.292802	cluster_1	LSG1
MT-ND1	4e-109	-3.23795	cluster_1	MT-ND1
TXNDC12	5.51e-109	0.279641	cluster_1	TXNDC12
LINC00467	6.5e-109	-1.9609	cluster_1	LINC00467
YTHDC1	1.11e-108	0.276136	cluster_1	YTHDC1
LMAN1	2.74e-108	0.280685	cluster_1	LMAN1
HSD17B12	3.11e-108	0.272028	cluster_1	HSD17B12
DUSP6	3.9e-108	0.466602	cluster_1	DUSP6
TOPORS	4.17e-108	0.345659	cluster_1	TOPORS
EMC10	7.55e-108	0.353297	cluster_1	EMC10
IGSF8	1.42e-107	0.32698	cluster_1	IGSF8
BBC3	9.08e-107	0.284566	cluster_1	BBC3
M6PR	1.05e-106	0.274135	cluster_1	M6PR
DDIT4	1.09e-106	0.375285	cluster_1	DDIT4
KIF5C	1.86e-106	0.388973	cluster_1	KIF5C
ATP8B2	3.01e-106	0.26124	cluster_1	ATP8B2
ITGAV	8.26e-106	0.306113	cluster_1	ITGAV
PIGS	1.11e-105	0.263063	cluster_1	PIGS
ITPR2	1.57e-105	0.297785	cluster_1	ITPR2
SLC11A2	2.24e-105	0.274522	cluster_1	SLC11A2
MT-ND4	2.38e-105	-2.75954	cluster_1	MT-ND4
MT-CYB	2.38e-105	-2.92387	cluster_1	MT-CYB
ANP32B	2.43e-105	0.346516	cluster_1	ANP32B
MGAT1	2.66e-105	0.281887	cluster_1	MGAT1
CHD2	2.78e-105	0.343988	cluster_1	CHD2
GBP2	3.06e-105	0.296027	cluster_1	GBP2
MATR3	3.38e-105	0.345435	cluster_1	MATR3
LIMCH1	4.63e-105	0.309642	cluster_1	LIMCH1
KBTBD2	5.23e-105	0.281592	cluster_1	KBTBD2
MLLT4	6.15e-105	0.275636	cluster_1	MLLT4
SNHG5	6.5e-105	0.375118	cluster_1	SNHG5
NPTN	1.54e-104	0.302594	cluster_1	NPTN
TEX40	2.51e-104	-1.73573	cluster_1	TEX40
ABCA8	3.47e-104	0.307562	cluster_1	ABCA8
SEC62	3.54e-104	0.347753	cluster_1	SEC62
MACF1	4.63e-104	0.336755	cluster_1	MACF1
TPPP2	5.48e-104	-1.46232	cluster_1	TPPP2
BDP1	1.55e-103	0.303938	cluster_1	BDP1
SLC16A3	2.31e-103	0.421103	cluster_1	SLC16A3
NAALAD2	2.45e-103	0.310649	cluster_1	NAALAD2
ACTN2	2.82e-103	0.273093	cluster_1	ACTN2
MYOM3	3.01e-103	0.278322	cluster_1	MYOM3
U2SURP	3.04e-103	0.304712	cluster_1	U2SURP
LUC7L3	3.07e-103	0.422714	cluster_1	LUC7L3
SETD5	3.22e-103	0.328938	cluster_1	SETD5
SERINC3	3.35e-103	0.267948	cluster_1	SERINC3
TMEM63B	3.48e-103	0.283493	cluster_1	TMEM63B
PTN	4.49e-103	0.468969	cluster_1	PTN
PPFIBP1	4.62e-103	0.280466	cluster_1	PPFIBP1
PGRMC1	5.19e-103	0.257946	cluster_1	PGRMC1
HSPB8	5.32e-103	0.295684	cluster_1	HSPB8
SREBF1	5.95e-103	0.263534	cluster_1	SREBF1
INSIG1	6.04e-103	0.306658	cluster_1	INSIG1
EP300	7.95e-103	0.318699	cluster_1	EP300
SPINK2	1.57e-102	-1.27818	cluster_1	SPINK2
ODF2	3.23e-102	-1.51181	cluster_1	ODF2
KMT2C	3.69e-102	0.349874	cluster_1	KMT2C
PLIN3	4.98e-102	0.297992	cluster_1	PLIN3
KREMEN1	7.02e-102	0.323291	cluster_1	KREMEN1
SLC5A3	7.59e-102	0.276587	cluster_1	SLC5A3
ABCC5	8.17e-102	0.26737	cluster_1	ABCC5
GSTM3	9.39e-102	-0.572299	cluster_1	GSTM3
MSMO1	1.03e-101	0.293502	cluster_1	MSMO1
GJB1	1.22e-101	0.341807	cluster_1	GJB1
ZDHHC14	1.43e-101	0.325347	cluster_1	ZDHHC14
SETD2	3.1e-101	0.266935	cluster_1	SETD2
CMYA5	4.73e-101	0.290257	cluster_1	CMYA5
C14orf37	4.86e-101	0.276575	cluster_1	C14orf37
PPIG	6.05e-101	0.364576	cluster_1	PPIG
DKK3	7.65e-101	0.318196	cluster_1	DKK3
ZNF638	7.96e-101	0.277742	cluster_1	ZNF638
IL11RA	1.02e-100	0.34447	cluster_1	IL11RA
RNASE1	1.21e-100	0.40909	cluster_1	RNASE1
NDFIP1	1.33e-100	0.380961	cluster_1	NDFIP1
IZUMO4	1.68e-100	-1.3784	cluster_1	IZUMO4
TMCO1	1.96e-100	0.286649	cluster_1	TMCO1
TRA2A	2.31e-100	0.268673	cluster_1	TRA2A
VASN	3.72e-100	0.275917	cluster_1	VASN
LAMA1	4.14e-100	0.303415	cluster_1	LAMA1
IFNAR1	8.43e-100	0.26722	cluster_1	IFNAR1
UBE2Q2P1	1.1e-99	0.295171	cluster_1	UBE2Q2P1
KMT2E	1.36e-99	0.290803	cluster_1	KMT2E
CDKN1A	1.51e-99	0.413423	cluster_1	CDKN1A
MT-ND2	1.98e-99	-2.63672	cluster_1	MT-ND2
PTGES	2.63e-99	0.369381	cluster_1	PTGES
BRD2	3.25e-99	0.426845	cluster_1	BRD2
ARID4B	3.88e-99	0.313482	cluster_1	ARID4B
KEL	4.85e-99	0.289757	cluster_1	KEL
ERP44	5.41e-99	0.261271	cluster_1	ERP44
NIPBL	6.72e-99	0.274332	cluster_1	NIPBL
ACTN4	6.87e-99	0.322339	cluster_1	ACTN4
KAT6B	1.17e-98	0.32991	cluster_1	KAT6B
SLC44A2	1.18e-98	0.348494	cluster_1	SLC44A2
C1orf194	2e-98	-1.29495	cluster_1	C1orf194
ITM2C	2.64e-98	0.267432	cluster_1	ITM2C
LMBR1L	3.42e-98	0.303728	cluster_1	LMBR1L
RP5.862P8.2	3.68e-98	0.292769	cluster_1	RP5.862P8.2
ITGB8	4e-98	0.275873	cluster_1	ITGB8
FUS	4.56e-98	0.39632	cluster_1	FUS
TIMP1	5.8e-98	0.409167	cluster_1	TIMP1
PSEN1	1.16e-97	0.259775	cluster_1	PSEN1
VEZT	2.49e-97	0.270413	cluster_1	VEZT
SOD3	3.64e-97	0.48161	cluster_1	SOD3
GRN	3.66e-97	0.290639	cluster_1	GRN
TMEM150C	4.28e-97	0.273853	cluster_1	TMEM150C
GSN	7.05e-97	0.283117	cluster_1	GSN
RPS10	9.01e-97	-1.6067	cluster_1	RPS10
THOC2	1.16e-96	0.314999	cluster_1	THOC2
DAG1	1.64e-96	0.278636	cluster_1	DAG1
HNRNPDL	2.24e-96	0.341782	cluster_1	HNRNPDL
GSG1	2.36e-96	-1.3723	cluster_1	GSG1
FAM229B	2.62e-96	-1.60423	cluster_1	FAM229B
BTG1	3.84e-96	0.255444	cluster_1	BTG1
EMC1	5.13e-96	0.251783	cluster_1	EMC1
INTS6L	5.55e-96	0.287525	cluster_1	INTS6L
DDX17	7.1e-96	0.404488	cluster_1	DDX17
PHIP	1.15e-95	0.314238	cluster_1	PHIP
IL1A	1.39e-95	0.315811	cluster_1	IL1A
ITGB5	1.49e-95	0.267746	cluster_1	ITGB5
IGF2R	4.15e-95	0.273586	cluster_1	IGF2R
YBX1	4.64e-95	-0.900947	cluster_1	YBX1
HSPB1	7.35e-95	0.37888	cluster_1	HSPB1
SYT11	7.64e-95	0.280797	cluster_1	SYT11
TCP11	9.85e-95	-1.27323	cluster_1	TCP11
CAPZA3	1.93e-94	-1.3968	cluster_1	CAPZA3
DST	2.19e-94	0.305762	cluster_1	DST
CBX4	4.69e-94	0.298643	cluster_1	CBX4
MGEA5	5.69e-94	0.255012	cluster_1	MGEA5
ARSD	6.91e-94	0.269957	cluster_1	ARSD
TCERG1	7.28e-94	0.260003	cluster_1	TCERG1
COMT	8.34e-94	0.297	cluster_1	COMT
ALKBH7	1.1e-93	-1.62457	cluster_1	ALKBH7
CHD4	1.14e-93	0.39141	cluster_1	CHD4
MT-ND3	1.29e-93	-2.43139	cluster_1	MT-ND3
CDS1	1.43e-93	0.261878	cluster_1	CDS1
DOCK5	7.36e-93	0.263057	cluster_1	DOCK5
LEPROT	8.41e-93	0.275183	cluster_1	LEPROT
CACNA2D1	8.43e-93	0.251127	cluster_1	CACNA2D1
GCN1	8.84e-93	0.265229	cluster_1	GCN1
NASP	1.07e-92	0.327662	cluster_1	NASP
TPST2	1.47e-92	0.28051	cluster_1	TPST2
RACK1	1.76e-92	0.333391	cluster_1	RACK1
HIST2H2BE	1.97e-92	0.286688	cluster_1	HIST2H2BE
IQGAP1	2.73e-92	0.27022	cluster_1	IQGAP1
LRRN3	2.92e-92	0.318052	cluster_1	LRRN3
IRF1	3.36e-92	0.321701	cluster_1	IRF1
ATP11A	5.82e-92	0.256096	cluster_1	ATP11A
USP47	9.37e-92	0.273563	cluster_1	USP47
SEZ6L2	9.43e-92	0.284192	cluster_1	SEZ6L2
RPS3	9.58e-92	-0.504754	cluster_1	RPS3
AMIGO2	1.84e-91	0.269378	cluster_1	AMIGO2
HEG1	2.59e-91	0.281271	cluster_1	HEG1
ITM2B	2.72e-91	0.312401	cluster_1	ITM2B
FZD3	3.25e-91	0.257595	cluster_1	FZD3
PPP3CA	3.43e-91	0.259509	cluster_1	PPP3CA
NEDD9	4.13e-91	0.254976	cluster_1	NEDD9
TOM1L2	5.69e-91	0.270742	cluster_1	TOM1L2
CEBPD	6.87e-91	0.291243	cluster_1	CEBPD
ITSN2	1.05e-90	0.250223	cluster_1	ITSN2
CTSD	1.14e-90	0.288305	cluster_1	CTSD
ARGLU1	1.82e-90	0.326179	cluster_1	ARGLU1
TOB2	2.4e-90	0.267531	cluster_1	TOB2
EIF5B	3.14e-90	0.298405	cluster_1	EIF5B
RASD1	5.87e-90	0.3035	cluster_1	RASD1
RPS3A	6.41e-90	-0.662953	cluster_1	RPS3A
COLGALT1	9.83e-90	0.281107	cluster_1	COLGALT1
DDX5	1.67e-89	0.391439	cluster_1	DDX5
PDGFA	2.03e-89	0.258394	cluster_1	PDGFA
ELOVL2	2.41e-89	0.262003	cluster_1	ELOVL2
SPINT2	2.42e-89	0.250323	cluster_1	SPINT2
KIF5B	4.07e-89	0.321511	cluster_1	KIF5B
MAP4K4	4.59e-89	0.322399	cluster_1	MAP4K4
GAPDHS	4.87e-89	-1.38988	cluster_1	GAPDHS
PRPF4B	5.11e-89	0.256875	cluster_1	PRPF4B
BHLHE40	7.5e-89	0.290692	cluster_1	BHLHE40
TMEM97	7.56e-89	0.36202	cluster_1	TMEM97
THBS1	2.1e-88	0.281026	cluster_1	THBS1
CHPF	2.8e-88	0.273271	cluster_1	CHPF
CCDC18.AS1	3.5e-88	0.273146	cluster_1	CCDC18.AS1
VIMP	3.54e-88	0.287636	cluster_1	VIMP
SON	6.79e-88	0.33691	cluster_1	SON
RBM5	8.48e-88	0.263136	cluster_1	RBM5
RGAG4	9.73e-88	0.265581	cluster_1	RGAG4
TYRO3	1.03e-87	0.257944	cluster_1	TYRO3
TLN1	3.23e-87	0.263164	cluster_1	TLN1
ABCA1	4.23e-87	0.26439	cluster_1	ABCA1
LPAR3	1.19e-86	0.252819	cluster_1	LPAR3
HLA.C	1.22e-86	0.366324	cluster_1	HLA.C
NES	1.62e-86	0.254793	cluster_1	NES
PNP	1.63e-86	0.282939	cluster_1	PNP
PAPPA	3.75e-86	0.268958	cluster_1	PAPPA
TCEAL9	1.26e-85	0.2966	cluster_1	TCEAL9
MLF1	1.44e-85	-1.74951	cluster_1	MLF1
CDKN3	1.5e-85	-1.3006	cluster_1	CDKN3
NFATC2IP	2.39e-85	0.275179	cluster_1	NFATC2IP
ROPN1B	2.63e-85	-1.25036	cluster_1	ROPN1B
SPTY2D1-AS1	3.63e-85	-1.43558	cluster_1	SPTY2D1-AS1
NGFRAP1	5.25e-85	-1.5207	cluster_1	NGFRAP1
UACA	1.41e-84	0.2671	cluster_1	UACA
KLF2	1.57e-84	0.295744	cluster_1	KLF2
SERPINA3	2.73e-84	0.367693	cluster_1	SERPINA3
GTSF1L	3.31e-84	-1.25237	cluster_1	GTSF1L
PBXIP1	3.69e-84	0.29282	cluster_1	PBXIP1
CTGF	4.54e-84	0.454388	cluster_1	CTGF
PHF13	5.6e-84	0.262216	cluster_1	PHF13
SLC52A3	1.56e-83	0.252412	cluster_1	SLC52A3
MT.TA	2.07e-83	0.284396	cluster_1	MT.TA
FAM46A	2.42e-83	0.256122	cluster_1	FAM46A
TPR	5.54e-83	0.262774	cluster_1	TPR
KIF1B	5.83e-83	0.2513	cluster_1	KIF1B
C10orf62	6.85e-83	-1.20199	cluster_1	C10orf62
SRSF5	1.93e-82	0.35696	cluster_1	SRSF5
NUCB2	2.26e-81	0.298988	cluster_1	NUCB2
ACTB	8.71e-81	0.333716	cluster_1	ACTB
YBX2	1.04e-80	-0.912504	cluster_1	YBX2
PLP1	1.08e-80	0.330745	cluster_1	PLP1
SAMHD1	1.26e-80	0.259627	cluster_1	SAMHD1
C14orf1	2.48e-80	0.332301	cluster_1	C14orf1
PROCA1	3.34e-80	-1.25323	cluster_1	PROCA1
SRSF2	5.23e-80	0.338038	cluster_1	SRSF2
RPS15	1.2e-79	-1.04645	cluster_1	RPS15
AQP5	1.64e-79	-1.10484	cluster_1	AQP5
SPOCK1	2.21e-79	0.270533	cluster_1	SPOCK1
IL6R	2.76e-79	0.260957	cluster_1	IL6R
IRF2BP2	3.48e-79	0.256238	cluster_1	IRF2BP2
SERPINF1	9.33e-79	0.292927	cluster_1	SERPINF1
DKKL1	1.16e-78	-1.06603	cluster_1	DKKL1
DDX21	1.37e-78	0.292857	cluster_1	DDX21
RPLP1	1.68e-78	-0.685026	cluster_1	RPLP1
IL32	1.86e-78	0.315022	cluster_1	IL32
SSR3	2.64e-78	0.272988	cluster_1	SSR3
H1FNT	1.02e-77	-1.19159	cluster_1	H1FNT
RBM41	1.32e-77	0.25084	cluster_1	RBM41
CYLC2	1.46e-77	-1.26402	cluster_1	CYLC2
EIF4G1	1.94e-77	0.250561	cluster_1	EIF4G1
SMKR1	2.38e-77	-1.32536	cluster_1	SMKR1
TEX38	2.55e-77	-1.12512	cluster_1	TEX38
TRIM36	3.17e-77	-1.13324	cluster_1	TRIM36
RNF151	8.8e-77	-1.26295	cluster_1	RNF151
METAP2	2.83e-76	0.279433	cluster_1	METAP2
FAM229A	6.74e-76	-1.29877	cluster_1	FAM229A
CLDN1	9.24e-76	0.282483	cluster_1	CLDN1
SF1	1.08e-75	0.292918	cluster_1	SF1
GTSF1	1.55e-75	-0.928459	cluster_1	GTSF1
LRRC75A.AS1	1.89e-75	0.266968	cluster_1	LRRC75A.AS1
VCAN	2.69e-75	0.320103	cluster_1	VCAN
SPA17	6.71e-75	-1.1664	cluster_1	SPA17
BCLAF1	8.67e-75	0.273159	cluster_1	BCLAF1
PEG3	2.33e-74	0.257752	cluster_1	PEG3
SPATA42	5.51e-74	-1.20594	cluster_1	SPATA42
TMSB4X	1.27e-73	0.332419	cluster_1	TMSB4X
OAZ3	1.81e-73	-1.13307	cluster_1	OAZ3
EZR	2.04e-73	0.337244	cluster_1	EZR
C10orf10	4.01e-73	0.281192	cluster_1	C10orf10
ELOVL5	4.83e-73	0.301399	cluster_1	ELOVL5
NFKBIZ	1.04e-72	0.28671	cluster_1	NFKBIZ
FOXO3	1.1e-72	0.250596	cluster_1	FOXO3
TSPAN16	1.35e-72	-1.1585	cluster_1	TSPAN16
KPNB1	2.16e-72	0.289958	cluster_1	KPNB1
HNRNPA2B1	3.87e-72	0.326903	cluster_1	HNRNPA2B1
DYNLL1	3.91e-72	-0.989195	cluster_1	DYNLL1
SPATA3	7.93e-72	-1.07746	cluster_1	SPATA3
TMCO5A	7.93e-72	-1.08404	cluster_1	TMCO5A
UBL4B	1.31e-71	-1.18291	cluster_1	UBL4B
VSIG1	1.88e-71	0.268131	cluster_1	VSIG1
CETN1	2.29e-71	-0.906406	cluster_1	CETN1
CCND2	8.71e-71	0.464906	cluster_1	CCND2
MT.TC	9.12e-71	0.250012	cluster_1	MT.TC
TMCO2	6.95e-70	-1.0504	cluster_1	TMCO2
ICAM1	8.35e-70	0.268215	cluster_1	ICAM1
CXCL2	1.01e-69	0.354398	cluster_1	CXCL2
CHODL	1.2e-69	0.269288	cluster_1	CHODL
EDN1	6.19e-69	0.275203	cluster_1	EDN1
IQCF1	6.35e-69	-1.07062	cluster_1	IQCF1
LINC00919	9.02e-69	-1.11901	cluster_1	LINC00919
ZNF711	1.26e-68	0.280626	cluster_1	ZNF711
SMARCA2	2.12e-68	0.270469	cluster_1	SMARCA2
UBC	3.53e-68	-0.758546	cluster_1	UBC
PNRC1	3.78e-68	0.257547	cluster_1	PNRC1
RPL7A	5.91e-68	-0.812387	cluster_1	RPL7A
PTMA	8.53e-68	0.351229	cluster_1	PTMA
H1F0	9.45e-68	0.26927	cluster_1	H1F0
BCYRN1	1.48e-67	0.31706	cluster_1	BCYRN1
TSSK2	1.53e-67	-1.06366	cluster_1	TSSK2
ACTRT2	4.2e-67	-1.06128	cluster_1	ACTRT2
RP11-195F19.5	1.69e-66	-1.15007	cluster_1	RP11-195F19.5
FAU	1.84e-66	-0.856281	cluster_1	FAU
TUBA1A	2.91e-66	0.34147	cluster_1	TUBA1A
GNB2L1	4.78e-66	-1.1133	cluster_1	GNB2L1
TIMD4	1.35e-65	-1.06283	cluster_1	TIMD4
ACTL7A	3.82e-65	-1.02481	cluster_1	ACTL7A
MPC2	1.96e-64	-1.49814	cluster_1	MPC2
UBA52	2.57e-64	-0.854723	cluster_1	UBA52
TEX35	3.03e-64	-1.02663	cluster_1	TEX35
RPL13A	6.02e-64	-0.506602	cluster_1	RPL13A
DNAJB8	8.52e-64	-1.11734	cluster_1	DNAJB8
C20orf144	1.7e-63	-1.07248	cluster_1	C20orf144
IER2	1.87e-63	0.309366	cluster_1	IER2
IQCF2	2.39e-63	-1.03628	cluster_1	IQCF2
CCDC136	4.43e-63	-0.843313	cluster_1	CCDC136
SAT1	4.86e-63	0.31441	cluster_1	SAT1
TIMP2	1.13e-62	0.407458	cluster_1	TIMP2
RPL15	2.69e-62	-0.554113	cluster_1	RPL15
IRGC	1.46e-61	-0.962961	cluster_1	IRGC
ERICH2	1.57e-61	-0.886687	cluster_1	ERICH2
IQCF3	2.06e-61	-0.981382	cluster_1	IQCF3
MORN2	3.23e-61	-1.26757	cluster_1	MORN2
FATE1	5.48e-61	-0.475103	cluster_1	FATE1
CTD-2568A17.1	3.14e-60	-1.1547	cluster_1	CTD-2568A17.1
TSSK6	3.51e-60	-1.09054	cluster_1	TSSK6
MT-ND5	1.72e-59	-1.44075	cluster_1	MT-ND5
SPATA33	2.21e-59	-1.16616	cluster_1	SPATA33
COX7A2	7.11e-59	-1.146	cluster_1	COX7A2
C9orf9	9.34e-59	-1.08096	cluster_1	C9orf9
H3F3A	1e-58	-0.637957	cluster_1	H3F3A
FAM71E1	1.05e-58	-1.13525	cluster_1	FAM71E1
RPS2	3.47e-58	-0.771546	cluster_1	RPS2
NDUFA13	3.56e-58	-1.20269	cluster_1	NDUFA13
CABS1	3.61e-58	-0.939904	cluster_1	CABS1
RPL18	5.76e-58	-0.777544	cluster_1	RPL18
CLPB	6.63e-58	-1.05917	cluster_1	CLPB
FTH1	7.04e-58	-0.419992	cluster_1	FTH1
MRVI1-AS1	1.95e-57	-1.05653	cluster_1	MRVI1-AS1
RPL35A	3.24e-57	-0.480846	cluster_1	RPL35A
TAF7	4.76e-57	0.263125	cluster_1	TAF7
DYNLRB2	4.77e-57	-0.975345	cluster_1	DYNLRB2
LINC01191	5.61e-57	-1.00657	cluster_1	LINC01191
TCP10L	1.12e-56	-0.880032	cluster_1	TCP10L
C17orf105	3.61e-56	-0.914678	cluster_1	C17orf105
C9orf24	4.99e-56	-0.870894	cluster_1	C9orf24
PCP2	1.23e-55	-0.970993	cluster_1	PCP2
RPS14	5.59e-55	-0.495149	cluster_1	RPS14
TSPYL2	5.88e-55	0.275365	cluster_1	TSPYL2
NDUFAF3	7.44e-55	-1.01201	cluster_1	NDUFAF3
CALB2	1.43e-54	0.349902	cluster_1	CALB2
SPATA6	1.47e-54	-1.11237	cluster_1	SPATA6
RPS24	2.89e-54	-0.458245	cluster_1	RPS24
HEMGN	3.1e-54	-0.921288	cluster_1	HEMGN
ODF1	3.1e-54	-0.670302	cluster_1	ODF1
C20orf141	4.32e-54	-0.891452	cluster_1	C20orf141
LDHC	1.11e-53	-0.989389	cluster_1	LDHC
LCA5L	1.59e-53	-0.791302	cluster_1	LCA5L
WBP5	1.63e-53	-0.914902	cluster_1	WBP5
LAPTM4A	2.99e-53	0.263306	cluster_1	LAPTM4A
MS4A6E	8.59e-53	-0.85698	cluster_1	MS4A6E
PGK2	8.59e-53	-0.730561	cluster_1	PGK2
ROPN1	6.26e-52	-0.834468	cluster_1	ROPN1
FAM81B	8.71e-52	-0.902562	cluster_1	FAM81B
SPATA4	9.03e-52	-0.840485	cluster_1	SPATA4
ZFAND5	1.53e-51	0.254619	cluster_1	ZFAND5
AKAP4	2.1e-51	-0.820159	cluster_1	AKAP4
SHCBP1L	2.23e-51	-0.659964	cluster_1	SHCBP1L
UBE2N	3.63e-51	-1.08338	cluster_1	UBE2N
AKAP3	8.5e-51	-0.675061	cluster_1	AKAP3
TUBA3C	1.22e-50	-0.715336	cluster_1	TUBA3C
RPS23	6.33e-50	-0.587125	cluster_1	RPS23
SPATA8	3.24e-49	-0.642752	cluster_1	SPATA8
FAM209B	5.75e-49	-1.01856	cluster_1	FAM209B
MYEOV2	6.24e-49	-0.845923	cluster_1	MYEOV2
H2AFJ	1.5e-48	-1.3605	cluster_1	H2AFJ
C16orf82	4.43e-48	-0.761552	cluster_1	C16orf82
CCDC70	6.13e-48	-0.788436	cluster_1	CCDC70
IQCF5	8.49e-48	-0.791185	cluster_1	IQCF5
FAM209A	2.43e-47	-0.969219	cluster_1	FAM209A
SPATA19	2.85e-47	-0.821619	cluster_1	SPATA19
CCDC169	4.65e-47	-0.955188	cluster_1	CCDC169
RPL28	2.66e-46	-0.75116	cluster_1	RPL28
HSPA6	5.38e-46	0.357762	cluster_1	HSPA6
FAM71F1	5.59e-46	-0.72077	cluster_1	FAM71F1
ACSBG2	5.78e-46	-0.636364	cluster_1	ACSBG2
EIF1	7.06e-46	-0.520394	cluster_1	EIF1
C17orf64	7.99e-46	-0.779278	cluster_1	C17orf64
FHL5	9.27e-46	-0.726083	cluster_1	FHL5
ACTL9	2.91e-45	-0.808276	cluster_1	ACTL9
RPL19	6.69e-45	-0.651308	cluster_1	RPL19
SPACA3	2.21e-44	-0.815216	cluster_1	SPACA3
NDUFV2	2.44e-44	-0.802366	cluster_1	NDUFV2
ADAD1	1e-43	-0.680477	cluster_1	ADAD1
PFKP	1.46e-43	-0.564379	cluster_1	PFKP
SERF2	1.64e-43	-0.605122	cluster_1	SERF2
RPS18	3.01e-43	-0.437459	cluster_1	RPS18
LINC00301	5.97e-43	-0.766791	cluster_1	LINC00301
DNAJC5B	6.88e-43	-0.763332	cluster_1	DNAJC5B
CCDC54	6.88e-43	-0.686114	cluster_1	CCDC54
PPP3R2	6.88e-43	-0.698806	cluster_1	PPP3R2
C10orf53	1.8e-42	-0.763153	cluster_1	C10orf53
RP5-1023B21.1	6.44e-42	-0.837066	cluster_1	RP5-1023B21.1
RPS9	8.94e-42	-0.551296	cluster_1	RPS9
RPL26	1.25e-41	-0.807715	cluster_1	RPL26
RPL35	1.46e-41	-0.813577	cluster_1	RPL35
TPD52L3	1.68e-41	-0.577064	cluster_1	TPD52L3
RPL10	2.51e-41	-1.03557	cluster_1	RPL10
BPIFA3	3.17e-41	-0.709993	cluster_1	BPIFA3
TEX26	3.2e-41	-0.758687	cluster_1	TEX26
C12orf54	3.28e-41	-0.753708	cluster_1	C12orf54
CALM3	3.36e-41	-0.84186	cluster_1	CALM3
BRDT	4.35e-41	-0.575851	cluster_1	BRDT
LINC00608	8.22e-41	-0.645264	cluster_1	LINC00608
STMN1	1.23e-40	-0.412952	cluster_1	STMN1
SPACA7	1.55e-40	-0.738779	cluster_1	SPACA7
RP11-322N21.2	2.13e-40	-0.773448	cluster_1	RP11-322N21.2
LYPD4	2.13e-40	-0.491253	cluster_1	LYPD4
UBQLN3	2.93e-40	-0.531804	cluster_1	UBQLN3
SPATA24	1.37e-39	-0.726998	cluster_1	SPATA24
CXCL16	1.43e-39	-0.868205	cluster_1	CXCL16
CALM2	1.74e-39	-0.451486	cluster_1	CALM2
PDCL2	1.96e-39	-0.717238	cluster_1	PDCL2
TSSK1B	1.96e-39	-0.518546	cluster_1	TSSK1B
LRWD1	6.03e-39	-0.684763	cluster_1	LRWD1
DCUN1D1	1.52e-38	-1.33112	cluster_1	DCUN1D1
SPERT	3.35e-38	-0.627267	cluster_1	SPERT
PGAM2	8.34e-38	-0.653094	cluster_1	PGAM2
TSKS	1.6e-37	-0.540266	cluster_1	TSKS
TMEM210	1.61e-37	-0.695613	cluster_1	TMEM210
MS4A5	3.02e-37	-0.646668	cluster_1	MS4A5
SH3GL3	3.37e-37	-0.598312	cluster_1	SH3GL3
TMEM31	3.7e-37	-0.548578	cluster_1	TMEM31
RPS4X	5.46e-37	-0.501137	cluster_1	RPS4X
BANF2	5.65e-37	-0.662392	cluster_1	BANF2
FUZ	7.77e-37	-0.801386	cluster_1	FUZ
CDIPT-AS1	1.45e-36	-0.701029	cluster_1	CDIPT-AS1
KIF2B	1.45e-36	-0.589656	cluster_1	KIF2B
C1orf100	1.45e-36	-0.640511	cluster_1	C1orf100
FTMT	1.98e-36	-0.57014	cluster_1	FTMT
GAPDH	2.1e-36	-0.377529	cluster_1	GAPDH
SPACA4	5.05e-36	-0.598368	cluster_1	SPACA4
CRNDE	1.18e-35	-0.78349	cluster_1	CRNDE
DDX4	1.27e-35	-0.552748	cluster_1	DDX4
ZPBP	2.71e-35	-0.650788	cluster_1	ZPBP
LINC00943	3.28e-35	-0.623845	cluster_1	LINC00943
GSTA1	5.7e-35	-0.578303	cluster_1	GSTA1
C17orf50	5.83e-35	-0.477354	cluster_1	C17orf50
ZMYND10	6.11e-35	-0.474318	cluster_1	ZMYND10
PRH1	8.05e-35	-0.685182	cluster_1	PRH1
CABYR	8.73e-35	-1.0275	cluster_1	CABYR
C17orf74	1.14e-34	-0.527345	cluster_1	C17orf74
COX8C	2.89e-34	-0.560526	cluster_1	COX8C
LYZL2	3.94e-34	-0.624374	cluster_1	LYZL2
PDHA2	3.94e-34	-0.476227	cluster_1	PDHA2
APH1B	6.48e-34	-0.84823	cluster_1	APH1B
CEP112	6.52e-34	-0.763159	cluster_1	CEP112
C2orf57	7.33e-34	-0.591662	cluster_1	C2orf57
ACE	2.22e-33	-0.449228	cluster_1	ACE
C12orf50	2.46e-33	-0.588969	cluster_1	C12orf50
RPL29	8.41e-33	-0.406191	cluster_1	RPL29
RPL23A	1.75e-32	-0.760133	cluster_1	RPL23A
LEMD1	2.92e-32	-0.833669	cluster_1	LEMD1
GLUL	3.16e-32	-0.539298	cluster_1	GLUL
PCYT2	1.02e-31	-0.760674	cluster_1	PCYT2
ACTL7B	1.71e-31	-0.600181	cluster_1	ACTL7B
CXCL8	3.28e-31	0.370473	cluster_1	CXCL8
SH3RF2	3.87e-31	-1.09082	cluster_1	SH3RF2
EIF5A2	5.74e-31	-0.69962	cluster_1	EIF5A2
RPS11	9.11e-31	-0.330186	cluster_1	RPS11
SAMD4A	1.6e-30	-0.71849	cluster_1	SAMD4A
RP11.496H1.2	2.12e-30	-0.395373	cluster_1	RP11.496H1.2
ST6GALNAC2	3.62e-30	-0.587834	cluster_1	ST6GALNAC2
SPATA17	4.06e-30	-0.517463	cluster_1	SPATA17
SCAND1	5.65e-30	-0.632739	cluster_1	SCAND1
AURKAIP1	1.35e-29	-1.02274	cluster_1	AURKAIP1
C2orf40	2.09e-29	-0.649538	cluster_1	C2orf40
NRIP3	3.01e-29	-0.508842	cluster_1	NRIP3
YPEL1	5.55e-29	-0.679619	cluster_1	YPEL1
ACRBP	6.52e-29	-0.658582	cluster_1	ACRBP
FAM71A	1.31e-28	-0.630382	cluster_1	FAM71A
RPL18A	2.04e-28	-0.843613	cluster_1	RPL18A
C6orf99	3.8e-28	-0.554799	cluster_1	C6orf99
PLEKHO1	4.01e-28	-0.479061	cluster_1	PLEKHO1
ARL4A	2.69e-27	-1.10235	cluster_1	ARL4A
MTX1	2.88e-27	-0.571686	cluster_1	MTX1
RFPL3S	4.99e-27	-0.552154	cluster_1	RFPL3S
TMA7	7.93e-27	-0.781881	cluster_1	TMA7
OTUB2	1.39e-26	-0.602923	cluster_1	OTUB2
TCEB2	5.16e-26	-0.789058	cluster_1	TCEB2
RPS12	9.33e-26	-0.415491	cluster_1	RPS12
CENPU	5.9e-25	-0.510915	cluster_1	CENPU
HRASLS	1.23e-24	-0.538533	cluster_1	HRASLS
SRP14	1.71e-24	-0.525777	cluster_1	SRP14
CCDC110	3.25e-24	-0.492983	cluster_1	CCDC110
SPATC1L	9.48e-24	-0.417388	cluster_1	SPATC1L
DNALI1	9.75e-24	-0.693355	cluster_1	DNALI1
LRTOMT	1.49e-23	-0.603495	cluster_1	LRTOMT
CITED1	2.74e-23	-0.345671	cluster_1	CITED1
TUBB4B	6.04e-23	-0.701967	cluster_1	TUBB4B
DPCD	9.65e-23	-0.526957	cluster_1	DPCD
RPL30	1.48e-22	-0.271605	cluster_1	RPL30
SKP1	2.23e-22	-0.587817	cluster_1	SKP1
H3F3B	4.4e-22	-0.267337	cluster_1	H3F3B
NACA	4.46e-22	-0.611615	cluster_1	NACA
GUK1	4.66e-22	-0.861837	cluster_1	GUK1
CKB	1.01e-21	-0.41808	cluster_1	CKB
HOPX	1.43e-21	-0.758299	cluster_1	HOPX
PRDX6	1.76e-21	-0.283745	cluster_1	PRDX6
CFAP53	5.01e-21	-0.578821	cluster_1	CFAP53
CARHSP1	5.33e-21	-1.12723	cluster_1	CARHSP1
C11orf71	6.02e-21	-0.830039	cluster_1	C11orf71
DZIP1	8.28e-21	-0.495444	cluster_1	DZIP1
C12orf10	9.56e-21	-0.651239	cluster_1	C12orf10
C2orf88	9.74e-21	-0.782212	cluster_1	C2orf88
RPS7	1.42e-20	-0.756264	cluster_1	RPS7
C12orf75	2.03e-20	-0.768718	cluster_1	C12orf75
ASRGL1	2.54e-20	-0.472228	cluster_1	ASRGL1
CREM	2.75e-20	-0.920163	cluster_1	CREM
PPP1R14A	2.98e-20	-0.881205	cluster_1	PPP1R14A
PTTG1	3e-20	-0.602954	cluster_1	PTTG1
ISYNA1	4.83e-20	-0.349053	cluster_1	ISYNA1
FAM92A1	5.31e-20	-0.844961	cluster_1	FAM92A1
C11orf31	1.77e-19	-0.743483	cluster_1	C11orf31
SPATA7	2.19e-19	-0.732771	cluster_1	SPATA7
COX5B	2.81e-19	-0.62486	cluster_1	COX5B
FAM104A	4e-19	-0.841444	cluster_1	FAM104A
TUBG1	4.01e-19	-0.539684	cluster_1	TUBG1
RPL34	4.88e-19	-0.282569	cluster_1	RPL34
DEFB119	5.47e-19	-0.457252	cluster_1	DEFB119
RPL11	7.41e-19	-0.433512	cluster_1	RPL11
GTF2A2	7.87e-19	-0.913876	cluster_1	GTF2A2
RPS25	1.04e-18	-0.483916	cluster_1	RPS25
COPRS	1.14e-18	-0.771705	cluster_1	COPRS
BAG1	1.15e-18	-0.994598	cluster_1	BAG1
HN1	1.41e-18	-0.619166	cluster_1	HN1
ZFAND4	1.86e-18	-0.487308	cluster_1	ZFAND4
MGST3	1.05e-17	-0.39471	cluster_1	MGST3
RPS15A	1.79e-17	-0.531225	cluster_1	RPS15A
COX7C	3.65e-17	-0.477755	cluster_1	COX7C
C7orf55	5.98e-17	-0.501168	cluster_1	C7orf55
SPCS1	7.46e-17	-0.251549	cluster_1	SPCS1
OSER1	8.06e-17	-0.291117	cluster_1	OSER1
STARD10	9.65e-17	-0.50082	cluster_1	STARD10
SWI5	1.46e-16	-0.760173	cluster_1	SWI5
RPS27	4.35e-16	-0.347041	cluster_1	RPS27
PPM1G	6e-16	-0.856099	cluster_1	PPM1G
RGS22	6.77e-16	-0.506292	cluster_1	RGS22
PCAT6	1.05e-15	-0.442031	cluster_1	PCAT6
PFDN5	1.23e-15	-0.4391	cluster_1	PFDN5
C14orf166	1.58e-15	-0.539709	cluster_1	C14orf166
TSGA10	2.25e-15	-0.432273	cluster_1	TSGA10
CCDC173	2.79e-15	-0.63129	cluster_1	CCDC173
UBL5	3.05e-15	-0.720082	cluster_1	UBL5
MAEL	6.28e-15	-0.677804	cluster_1	MAEL
RPS5	6.49e-15	-0.357103	cluster_1	RPS5
HMGN3	6.79e-15	-0.471703	cluster_1	HMGN3
DBI	7.09e-15	-0.81149	cluster_1	DBI
LGALS1	1.31e-14	-0.544801	cluster_1	LGALS1
RPL39L	1.73e-14	-0.65869	cluster_1	RPL39L
NDUFA4	1.77e-14	-0.495676	cluster_1	NDUFA4
GLRX2	2.67e-14	-0.547783	cluster_1	GLRX2
ATPIF1	5.47e-14	-0.767959	cluster_1	ATPIF1
IFT22	5.63e-14	-0.526645	cluster_1	IFT22
RPS13	7.54e-14	-0.305168	cluster_1	RPS13
UQCR10	1.27e-13	-0.695839	cluster_1	UQCR10
PPP1R7	2.01e-13	-0.736577	cluster_1	PPP1R7
MZT2B	2.19e-13	-0.812349	cluster_1	MZT2B
RPL39	3.77e-13	-0.377981	cluster_1	RPL39
TAF10	3.96e-13	-0.756169	cluster_1	TAF10
NOP10	4.19e-13	-0.25161	cluster_1	NOP10
IFT57	8.1e-13	-0.940435	cluster_1	IFT57
APOA1	8.11e-13	-0.827896	cluster_1	APOA1
RPL7	1.04e-12	-0.595954	cluster_1	RPL7
CAPZB	1.11e-12	-0.362291	cluster_1	CAPZB
RP5.1052M9.1	2.05e-12	-0.3654	cluster_1	RP5.1052M9.1
BAG5	2.26e-12	-0.83943	cluster_1	BAG5
TPGS2	2.36e-12	-0.542985	cluster_1	TPGS2
PGP	3.14e-12	-0.898838	cluster_1	PGP
HOOK1	6.27e-12	-0.560598	cluster_1	HOOK1
AGBL5	7.61e-12	-0.377812	cluster_1	AGBL5
ARHGAP28	1.06e-11	-0.455477	cluster_1	ARHGAP28
PQLC1	1.12e-11	-0.535978	cluster_1	PQLC1
FBXW5	1.12e-11	-0.756293	cluster_1	FBXW5
S100A10	1.3e-11	-0.617329	cluster_1	S100A10
DGCR6L	2.19e-11	-0.766111	cluster_1	DGCR6L
AC009501.4	2.49e-11	-0.272062	cluster_1	AC009501.4
TXNL4A	2.55e-11	-0.265341	cluster_1	TXNL4A
C17orf97	4.27e-11	-0.407752	cluster_1	C17orf97
CCDC85B	4.68e-11	-0.71987	cluster_1	CCDC85B
FAM220A	4.73e-11	-0.335534	cluster_1	FAM220A
ENY2	5.05e-11	-0.264788	cluster_1	ENY2
DNAJC4	5.5e-11	-0.82236	cluster_1	DNAJC4
RNF139	7.33e-11	-0.326899	cluster_1	RNF139
METAP1	9.34e-11	-0.289937	cluster_1	METAP1
HPRT1	1.32e-10	-0.501197	cluster_1	HPRT1
MNS1	2.17e-10	-0.50426	cluster_1	MNS1
CFAP36	2.42e-10	-0.694597	cluster_1	CFAP36
ETFB	2.5e-10	-0.281576	cluster_1	ETFB
UBL3	3.01e-10	-0.260868	cluster_1	UBL3
ACAT1	4.66e-10	-0.264514	cluster_1	ACAT1
HSPA4L	4.68e-10	-0.281129	cluster_1	HSPA4L
PDXK	4.71e-10	-0.632638	cluster_1	PDXK
PRKCDBP	5.42e-10	-0.44851	cluster_1	PRKCDBP
OAZ1	6.11e-10	-0.30701	cluster_1	OAZ1
MIF	6.23e-10	-0.524044	cluster_1	MIF
CCDC91	6.46e-10	-1.00499	cluster_1	CCDC91
SPATA18	6.48e-10	-0.494661	cluster_1	SPATA18
CUL3	6.85e-10	-0.261432	cluster_1	CUL3
ATP5J	1.04e-09	-0.53302	cluster_1	ATP5J
RPL8	1.11e-09	-0.334513	cluster_1	RPL8
USMG5	1.24e-09	-0.606504	cluster_1	USMG5
PSMC1	1.4e-09	-0.294223	cluster_1	PSMC1
CHMP5	1.68e-09	-0.25012	cluster_1	CHMP5
MFF	2.42e-09	-0.68827	cluster_1	MFF
NUPR1	2.58e-09	-0.777331	cluster_1	NUPR1
AKAP1	2.73e-09	-0.44063	cluster_1	AKAP1
CCT6B	2.86e-09	-0.460886	cluster_1	CCT6B
RNF138	2.86e-09	-0.770053	cluster_1	RNF138
RABIF	3.32e-09	-0.694128	cluster_1	RABIF
TLE4	3.33e-09	-0.272502	cluster_1	TLE4
TXNL1	5.43e-09	-0.251045	cluster_1	TXNL1
YBX3	6.08e-09	-0.62018	cluster_1	YBX3
ATAD1	6.14e-09	-0.404145	cluster_1	ATAD1
ACAP1	8.07e-09	-0.496141	cluster_1	ACAP1
PCM1	1.21e-08	-0.296865	cluster_1	PCM1
DUSP15	1.6e-08	-0.283662	cluster_1	DUSP15
PSMF1	1.65e-08	-0.740669	cluster_1	PSMF1
SYPL1	1.92e-08	-0.38508	cluster_1	SYPL1
TFDP2	2.04e-08	-0.271698	cluster_1	TFDP2
ICA1	2.33e-08	-0.459664	cluster_1	ICA1
APOPT1	2.34e-08	-0.629685	cluster_1	APOPT1
MEX3C	2.41e-08	-0.272741	cluster_1	MEX3C
LPP	2.73e-08	-0.278572	cluster_1	LPP
SBDS	3.09e-08	-0.34018	cluster_1	SBDS
ELP5	3.44e-08	-0.254229	cluster_1	ELP5
RPL24	3.6e-08	-0.553608	cluster_1	RPL24
MINOS1	3.76e-08	-0.535247	cluster_1	MINOS1
FUNDC2	4.06e-08	-0.310075	cluster_1	FUNDC2
C10orf82	4.4e-08	-0.745009	cluster_1	C10orf82
MARCKSL1	4.99e-08	-0.251275	cluster_1	MARCKSL1
SEPW1	5.11e-08	-0.253137	cluster_1	SEPW1
SNRPG	5.96e-08	-0.256756	cluster_1	SNRPG
KRT10	7.11e-08	-0.304927	cluster_1	KRT10
POLR2I	7.93e-08	-0.764357	cluster_1	POLR2I
PSMB6	9.64e-08	-0.274036	cluster_1	PSMB6
NHP2	9.96e-08	-0.26102	cluster_1	NHP2
NDUFB4	9.99e-08	-0.73632	cluster_1	NDUFB4
C16orf13	1.07e-07	-0.26618	cluster_1	C16orf13
MEA1	1.11e-07	-0.629572	cluster_1	MEA1
TMEM14B	1.19e-07	-0.273713	cluster_1	TMEM14B
DCXR	1.24e-07	-0.487477	cluster_1	DCXR
CCDC34	1.42e-07	-0.294386	cluster_1	CCDC34
MRPL33	1.55e-07	-0.278693	cluster_1	MRPL33
TMF1	1.61e-07	-0.315392	cluster_1	TMF1
NDUFB11	1.65e-07	-0.330873	cluster_1	NDUFB11
PSMB3	1.8e-07	-0.307097	cluster_1	PSMB3
DESI1	1.94e-07	-0.529983	cluster_1	DESI1
SLIRP	2.71e-07	-0.314962	cluster_1	SLIRP
ATP6V1G1	3.16e-07	-0.533265	cluster_1	ATP6V1G1
CEP350	3.33e-07	-0.331881	cluster_1	CEP350
RP11.120B7.1	3.6e-07	-0.266797	cluster_1	RP11.120B7.1
RPS27L	3.75e-07	-0.271655	cluster_1	RPS27L
ANAPC16	3.9e-07	-0.262964	cluster_1	ANAPC16
SNX6	3.97e-07	-0.299099	cluster_1	SNX6
MKKS	4.59e-07	-0.287518	cluster_1	MKKS
APRT	4.72e-07	-0.274701	cluster_1	APRT
DRG1	5.46e-07	-0.265069	cluster_1	DRG1
EIF3F	6.07e-07	-0.297355	cluster_1	EIF3F
NFKBIB	7.45e-07	-0.34933	cluster_1	NFKBIB
MRPL51	7.94e-07	-0.681106	cluster_1	MRPL51
UBXN1	8.37e-07	-0.265603	cluster_1	UBXN1
VDAC3	8.91e-07	-0.258614	cluster_1	VDAC3
SEC61B	1.03e-06	-0.291731	cluster_1	SEC61B
NAA38	1.08e-06	-0.639673	cluster_1	NAA38
RNF38	1.19e-06	-0.283251	cluster_1	RNF38
NDRG3	1.56e-06	-0.349275	cluster_1	NDRG3
ERI3	1.57e-06	-0.260865	cluster_1	ERI3
NUDT21	1.62e-06	-0.252051	cluster_1	NUDT21
PTPMT1	1.74e-06	-0.45253	cluster_1	PTPMT1
MED10	1.79e-06	-0.263915	cluster_1	MED10
CHCHD1	1.83e-06	-0.277898	cluster_1	CHCHD1
TSC22D1	1.99e-06	-0.394576	cluster_1	TSC22D1
ACOT13	2.45e-06	-0.638552	cluster_1	ACOT13
KIF9	3e-06	-0.38559	cluster_1	KIF9
FEM1B	3.11e-06	-0.290866	cluster_1	FEM1B
UFC1	3.96e-06	-0.317536	cluster_1	UFC1
CSNK2A2	4.37e-06	-0.254732	cluster_1	CSNK2A2
ATP5I	4.46e-06	-0.250416	cluster_1	ATP5I
HMOX2	4.56e-06	-0.499869	cluster_1	HMOX2
BRK1	4.68e-06	-0.530324	cluster_1	BRK1
LINC01420	5.62e-06	-0.265457	cluster_1	LINC01420
PLA2G16	5.75e-06	-0.422812	cluster_1	PLA2G16
NDUFS6	5.77e-06	-0.311912	cluster_1	NDUFS6
FAM177A1	5.99e-06	-0.36446	cluster_1	FAM177A1
NDUFC2	6.56e-06	-0.62747	cluster_1	NDUFC2
TPRKB	6.83e-06	-0.313229	cluster_1	TPRKB
KPNA2	7.1e-06	-0.352005	cluster_1	KPNA2
REG3G	7.59e-06	-0.353619	cluster_1	REG3G
ACP1	7.68e-06	-0.751066	cluster_1	ACP1
EIF3M	7.74e-06	-0.269531	cluster_1	EIF3M
SNRPD3	8.41e-06	-0.270852	cluster_1	SNRPD3
DNAJC15	8.48e-06	-0.328244	cluster_1	DNAJC15
CIB1	8.58e-06	-0.634919	cluster_1	CIB1
FIBP	9.28e-06	-0.297091	cluster_1	FIBP
ATP6V1F	1.01e-05	-0.670515	cluster_1	ATP6V1F
HSF1	1.07e-05	-0.447541	cluster_1	HSF1
AKR7A2	1.11e-05	-0.274579	cluster_1	AKR7A2
RPL36	1.19e-05	-0.262532	cluster_1	RPL36
SMDT1	1.31e-05	-0.285878	cluster_1	SMDT1
POLR2J	1.41e-05	-0.274658	cluster_1	POLR2J
COX14	1.44e-05	-0.273085	cluster_1	COX14
C19orf70	1.45e-05	-0.794618	cluster_1	C19orf70
FDPS	1.46e-05	-0.276179	cluster_1	FDPS
ADRM1	1.51e-05	-0.537402	cluster_1	ADRM1
NOSIP	1.54e-05	-0.421958	cluster_1	NOSIP
C4orf48	1.58e-05	-0.88093	cluster_1	C4orf48
NAA20	1.58e-05	-0.322438	cluster_1	NAA20
RPA3	1.66e-05	-0.31273	cluster_1	RPA3
AASDHPPT	1.73e-05	-0.301845	cluster_1	AASDHPPT
CAPRIN1	1.94e-05	-0.282206	cluster_1	CAPRIN1
NELFE	2.22e-05	-0.392023	cluster_1	NELFE
PRDX3	2.6e-05	-0.30188	cluster_1	PRDX3
UBE2B	2.97e-05	-0.304679	cluster_1	UBE2B
TRAPPC2L	3.31e-05	-0.256328	cluster_1	TRAPPC2L
SUMO2	3.4e-05	-0.43828	cluster_1	SUMO2
CSNK1A1	3.5e-05	-0.335412	cluster_1	CSNK1A1
S100A11	3.58e-05	-0.360803	cluster_1	S100A11
SNRPB	3.88e-05	-0.252855	cluster_1	SNRPB
MRPS15	4.08e-05	-0.727337	cluster_1	MRPS15
LINC00493	4.12e-05	-0.347955	cluster_1	LINC00493
COIL	4.13e-05	-0.435434	cluster_1	COIL
HINT1	4.3e-05	-0.48781	cluster_1	HINT1
TAF9	4.43e-05	-0.557777	cluster_1	TAF9
TSTD1	4.44e-05	-0.314326	cluster_1	TSTD1
TMBIM4	4.51e-05	-0.374778	cluster_1	TMBIM4
MEX3D	4.7e-05	-0.363345	cluster_1	MEX3D
SLC39A3	4.79e-05	-0.369873	cluster_1	SLC39A3
MRPL36	4.82e-05	-0.561324	cluster_1	MRPL36
CEP170	5.13e-05	-0.69292	cluster_1	CEP170
CFAP97	5.19e-05	-0.261169	cluster_1	CFAP97
COX4I1	5.21e-05	-0.491881	cluster_1	COX4I1
DYNLT1	5.31e-05	-0.610871	cluster_1	DYNLT1
POLR2L	5.67e-05	-0.669504	cluster_1	POLR2L
TMEM261	5.98e-05	-0.314187	cluster_1	TMEM261
RPRD1A	6e-05	-0.282966	cluster_1	RPRD1A
MAP2K2	6.15e-05	-0.555867	cluster_1	MAP2K2
SNRPD2	6.2e-05	-0.278445	cluster_1	SNRPD2
RPL34P27	6.32e-05	-0.369945	cluster_1	RPL34P27
GLTSCR2	6.32e-05	-0.253954	cluster_1	GLTSCR2
SURF2	6.57e-05	-0.500899	cluster_1	SURF2
TRAPPC1	6.62e-05	-0.305019	cluster_1	TRAPPC1
WDR83OS	6.69e-05	-0.302639	cluster_1	WDR83OS
POMP	7.6e-05	-0.576458	cluster_1	POMP
CHCHD10	8.06e-05	-0.338819	cluster_1	CHCHD10
RP1.17K7.2	9.16e-05	-0.254372	cluster_1	RP1.17K7.2
NOL7	9.58e-05	-0.325619	cluster_1	NOL7
SH3GLB1	9.78e-05	-0.311973	cluster_1	SH3GLB1
GKAP1	0.000100938	-0.659885	cluster_1	GKAP1
SPATA20	0.000101621	-0.299202	cluster_1	SPATA20
SDHB	0.000105271	-0.280687	cluster_1	SDHB
PSMA7	0.000109062	-0.297734	cluster_1	PSMA7
MRPS36	0.000110353	-0.307539	cluster_1	MRPS36
STX8	0.000112151	-0.334998	cluster_1	STX8
CCDC53	0.000128991	-0.749018	cluster_1	CCDC53
PLEKHJ1	0.000143859	-0.277081	cluster_1	PLEKHJ1
SERPINB6	0.000146818	-0.300253	cluster_1	SERPINB6
CHCHD2	0.000149321	-0.45979	cluster_1	CHCHD2
SNRPN	0.000155572	-0.271487	cluster_1	SNRPN
PPDPF	0.000165135	-0.370599	cluster_1	PPDPF
EEF1E1	0.000167971	-0.256804	cluster_1	EEF1E1
DPY30	0.000211925	-0.258411	cluster_1	DPY30
RPL22	0.000216963	-0.312221	cluster_1	RPL22
C19orf53	0.000219458	-0.334875	cluster_1	C19orf53
MTCH2	0.000219742	-0.330649	cluster_1	MTCH2
LARP6	0.000227896	-0.293569	cluster_1	LARP6
LYPLA1	0.000228372	-0.678901	cluster_1	LYPLA1
GHITM	0.000243205	-0.482749	cluster_1	GHITM
CUL9	0.000251186	-0.45967	cluster_1	CUL9
OSBPL10	0.000279265	-0.281256	cluster_1	OSBPL10
NRDC	0.000306539	-0.391797	cluster_1	NRDC
PCBD1	0.000319811	-0.289554	cluster_1	PCBD1
PSMG1	0.000335454	-0.603512	cluster_1	PSMG1
KHDRBS3	0.000338919	-0.479236	cluster_1	KHDRBS3
MRPS33	0.000339093	-0.346425	cluster_1	MRPS33
SMIM1	0.00034031	-0.577606	cluster_1	SMIM1
EXOSC4	0.000346585	-0.294806	cluster_1	EXOSC4
PAIP2	0.000357302	-0.547178	cluster_1	PAIP2
FKBP3	0.000365869	-0.314329	cluster_1	FKBP3
ATG3	0.000386652	-0.355822	cluster_1	ATG3
EIF4H	0.000416336	-0.361364	cluster_1	EIF4H
AP2S1	0.000440342	-0.56878	cluster_1	AP2S1
EMC6	0.000467179	-0.370317	cluster_1	EMC6
HSPE1	0.000469287	-0.408675	cluster_1	HSPE1
HK1	0.000484646	-0.259405	cluster_1	HK1
MRPL41	0.000487452	-0.516981	cluster_1	MRPL41
MTIF3	0.000491973	-0.367582	cluster_1	MTIF3
CHCHD5	0.000531573	-0.294022	cluster_1	CHCHD5
PSMC5	0.000550393	-0.379117	cluster_1	PSMC5
FAM46C	0.000572136	-0.260502	cluster_1	FAM46C
RPS28	0.00058283	-0.291438	cluster_1	RPS28
LPIN1	0.000663106	-0.254771	cluster_1	LPIN1
ATP5J2	0.00066829	-0.478737	cluster_1	ATP5J2
C6orf48	0.000702655	-0.268619	cluster_1	C6orf48
GRHPR	0.000722949	-0.326068	cluster_1	GRHPR
GTF2H5	0.000737304	-0.366661	cluster_1	GTF2H5
FOPNL	0.00074678	-0.307357	cluster_1	FOPNL
PFDN6	0.000762513	-0.253858	cluster_1	PFDN6
ZFYVE21	0.000788773	-0.257644	cluster_1	ZFYVE21
CCSER2	0.000801583	-0.678896	cluster_1	CCSER2
BBIP1	0.000861961	-0.544387	cluster_1	BBIP1
TRAPPC4	0.000908	-0.272183	cluster_1	TRAPPC4
GPN3	0.00090868	-0.276225	cluster_1	GPN3
COX7B	0.000925645	-0.392533	cluster_1	COX7B
POLR2K	0.000993716	-0.295805	cluster_1	POLR2K
FKBP8	0.00100713	-0.554494	cluster_1	FKBP8
TEX30	0.00100959	-0.42629	cluster_1	TEX30
IFT20	0.00120622	-0.327834	cluster_1	IFT20
MRPL47	0.00133462	-0.370311	cluster_1	MRPL47
MTX2	0.00138603	-0.252734	cluster_1	MTX2
PSMC4	0.00140204	-0.252182	cluster_1	PSMC4
TCEAL8	0.00142465	-0.290531	cluster_1	TCEAL8
RPSA	0.00153266	-0.270279	cluster_1	RPSA
SNRPC	0.00154823	-0.300659	cluster_1	SNRPC
GID4	0.0016243	-0.498709	cluster_1	GID4
GSTA2	0.00167086	-0.469357	cluster_1	GSTA2
HRASLS5	0.0016887	-0.313951	cluster_1	HRASLS5
BRI3	0.00172765	-0.4047	cluster_1	BRI3
MRPL34	0.00175242	-0.302381	cluster_1	MRPL34
IFITM3	0.00187602	-0.327658	cluster_1	IFITM3
DDX20	0.00196068	-0.426041	cluster_1	DDX20
GSTO2	0.00207903	-0.25371	cluster_1	GSTO2
MRPL14	0.00215053	-0.34045	cluster_1	MRPL14
DNAJC18	0.00218096	-0.471342	cluster_1	DNAJC18
CHURC1	0.00221234	-0.293831	cluster_1	CHURC1
RNH1	0.00248035	-0.280207	cluster_1	RNH1
MT1X	0.0024858	-0.354951	cluster_1	MT1X
UFD1L	0.00257428	-0.339313	cluster_1	UFD1L
CCT2	0.00267594	-0.361583	cluster_1	CCT2
PRDX1	0.00319806	-0.333542	cluster_1	PRDX1
TBL2	0.00334856	-0.448892	cluster_1	TBL2
RPL36AL	0.00345542	-0.351961	cluster_1	RPL36AL
SAP18	0.00348341	-0.41266	cluster_1	SAP18
MOSPD3	0.00349158	-0.390099	cluster_1	MOSPD3
SCP2	0.00356259	-0.253943	cluster_1	SCP2
ATP5C1	0.00358071	-0.290351	cluster_1	ATP5C1
RBX1	0.00365661	-0.376655	cluster_1	RBX1
EFHD2	0.00368053	-0.279388	cluster_1	EFHD2
UQCRFS1	0.00372172	-0.338227	cluster_1	UQCRFS1
MRPS6	0.00384422	-0.269026	cluster_1	MRPS6
LAMTOR5	0.00391305	-0.402796	cluster_1	LAMTOR5
ZNHIT3	0.00395184	-0.34241	cluster_1	ZNHIT3
UBTD2	0.00461466	-0.34263	cluster_1	UBTD2
CAMK1	0.00462589	-0.306149	cluster_1	CAMK1
C1orf122	0.00462623	-0.254415	cluster_1	C1orf122
MRPL54	0.00492244	-0.31476	cluster_1	MRPL54
NEDD8	0.00521408	-0.584931	cluster_1	NEDD8
LSM14B	0.00525847	-0.318067	cluster_1	LSM14B
COPS3	0.00536083	-0.324427	cluster_1	COPS3
MDH2	0.00537039	-0.329471	cluster_1	MDH2
CKM	0.00548935	-0.250199	cluster_1	CKM
PKM	0.0054992	-0.25267	cluster_1	PKM
ARPP19	0.00578016	-0.488661	cluster_1	ARPP19
SF3B6	0.00595745	-0.428285	cluster_1	SF3B6
NDUFA6	0.00652723	-0.348488	cluster_1	NDUFA6
RAP1GDS1	0.00662945	-0.273269	cluster_1	RAP1GDS1
ATP5D	0.00679716	-0.630688	cluster_1	ATP5D
CAMLG	0.007273	-0.516737	cluster_1	CAMLG
GTF2I	0.00742593	-0.25159	cluster_1	GTF2I
ABRACL	0.00746295	-0.351573	cluster_1	ABRACL
SERP1	0.0076125	-0.333322	cluster_1	SERP1
ZNF677	0.00779907	-0.406751	cluster_1	ZNF677
PIN1	0.0079171	-0.569444	cluster_1	PIN1
SEC61G	0.00797198	-0.281174	cluster_1	SEC61G
FIS1	0.00840221	-0.572175	cluster_1	FIS1
ZDHHC3	0.00840435	-0.383786	cluster_1	ZDHHC3
RNF114	0.00873023	-0.61506	cluster_1	RNF114
EEF1A1	1.17e-242	0.548498	cluster_2	EEF1A1
BEX3	6.28e-205	0.916971	cluster_2	BEX3
CALM1	1.91e-202	0.718013	cluster_2	CALM1
NAP1L1	2.43e-201	0.836989	cluster_2	NAP1L1
PRM2.1	2.01e-174	-4.93341	cluster_2	PRM2
TNP1.1	1.91e-173	-4.02382	cluster_2	TNP1
PRM1.1	5.54e-172	-4.89632	cluster_2	PRM1
GNB1	1.59e-163	0.9234	cluster_2	GNB1
RAB31	1.24e-161	0.98375	cluster_2	RAB31
TSACC.1	3.63e-152	-2.2659	cluster_2	TSACC
PEBP1	1.2e-150	0.585908	cluster_2	PEBP1
RAB5B	2.13e-146	0.852734	cluster_2	RAB5B
ALDH1A1	1.25e-145	0.662703	cluster_2	ALDH1A1
HMGB4.1	5.48e-145	-2.72467	cluster_2	HMGB4
YWHAB	7.58e-144	0.742622	cluster_2	YWHAB
PEG10	1.52e-142	0.835112	cluster_2	PEG10
NDRG4	3.73e-141	0.808544	cluster_2	NDRG4
TCEAL9.1	8.54e-141	0.792818	cluster_2	TCEAL9
PHF7.1	1.86e-139	-1.94743	cluster_2	PHF7
KCTD13	1.57e-136	0.879641	cluster_2	KCTD13
RAD21	4.55e-136	0.829981	cluster_2	RAD21
UBC.1	2.01e-132	-0.965861	cluster_2	UBC
LELP1.1	4.3e-130	-2.09037	cluster_2	LELP1
MBNL3	4.47e-130	0.803367	cluster_2	MBNL3
CMAS	1.4e-126	0.762996	cluster_2	CMAS
PEA15	2.14e-125	0.770937	cluster_2	PEA15
TCEAL5	2.12e-124	0.633311	cluster_2	TCEAL5
BOD1L2.1	2.82e-123	-1.93213	cluster_2	BOD1L2
EIF4G2	5.25e-123	0.652741	cluster_2	EIF4G2
APOA1.1	5.88e-123	-1.19822	cluster_2	APOA1
NFIC	9.5e-122	0.817444	cluster_2	NFIC
TPM3	5.08e-121	0.630945	cluster_2	TPM3
ATP5A1	2.61e-120	0.645249	cluster_2	ATP5A1
SMIM10	3.47e-120	0.745927	cluster_2	SMIM10
YWHAE	1.31e-119	0.656949	cluster_2	YWHAE
CMTM2.1	4.36e-115	-1.77723	cluster_2	CMTM2
CRISP2.1	6.81e-115	-2.14892	cluster_2	CRISP2
GNAS	1.52e-114	0.648186	cluster_2	GNAS
AIDA	1.34e-113	0.829824	cluster_2	AIDA
NUDT11	1.24e-111	0.765428	cluster_2	NUDT11
EID1	5.06e-110	0.640544	cluster_2	EID1
RAB7A	9.06e-109	0.727651	cluster_2	RAB7A
APOBEC3C	2.68e-108	0.761311	cluster_2	APOBEC3C
GATM	1.5e-106	0.744011	cluster_2	GATM
NUPR2.1	6.84e-106	-2.18442	cluster_2	NUPR2
BBX	3.43e-104	0.658102	cluster_2	BBX
ACSL4	1.61e-103	0.784754	cluster_2	ACSL4
MARCKSL1.1	3.86e-103	0.583779	cluster_2	MARCKSL1
SET	1e-101	0.730717	cluster_2	SET
RPL31	9.7e-101	0.49445	cluster_2	RPL31
RBBP7	7.24e-100	0.642554	cluster_2	RBBP7
SOX9	1.34e-99	0.663205	cluster_2	SOX9
PRDX3.1	5.08e-99	0.850259	cluster_2	PRDX3
TAGLN2	1.08e-98	0.603297	cluster_2	TAGLN2
RPL23	4.33e-98	0.475863	cluster_2	RPL23
GPX4.1	6e-98	-1.87649	cluster_2	GPX4
FBXO21	1.3e-96	0.725079	cluster_2	FBXO21
SMCP.1	3.72e-96	-1.98335	cluster_2	SMCP
FAM107B	7.17e-95	0.832687	cluster_2	FAM107B
ALDH6A1	2.11e-93	0.766925	cluster_2	ALDH6A1
HMGN5	6.05e-92	0.445091	cluster_2	HMGN5
MAGED1	9.28e-91	0.598618	cluster_2	MAGED1
UBE2H	1.33e-90	0.735075	cluster_2	UBE2H
HMGCS2	5.35e-90	0.824553	cluster_2	HMGCS2
NUDT10	1e-89	0.746923	cluster_2	NUDT10
EGR3.1	2.12e-89	-0.917966	cluster_2	EGR3
AES	1.95e-88	0.651479	cluster_2	AES
MTPN	3.47e-88	0.693609	cluster_2	MTPN
LINC00467.1	2.54e-87	-1.68388	cluster_2	LINC00467
HK2	2.72e-87	0.712566	cluster_2	HK2
ACTR2	2.73e-87	0.799186	cluster_2	ACTR2
AARD	5.37e-87	0.614685	cluster_2	AARD
HNRNPC	1.3e-86	0.588607	cluster_2	HNRNPC
BEX1	1.42e-85	0.556563	cluster_2	BEX1
TERF2IP	6.84e-85	0.590914	cluster_2	TERF2IP
EGR2.1	5.76e-84	-0.815101	cluster_2	EGR2
QKI	1.34e-83	0.674982	cluster_2	QKI
AC007557.1.1	3.12e-82	-1.59787	cluster_2	AC007557.1
WIPF3	6.04e-82	0.706875	cluster_2	WIPF3
ROPN1L.1	6.97e-82	-1.50503	cluster_2	ROPN1L
ODF2.1	2.68e-81	-1.42218	cluster_2	ODF2
PPA1	3.32e-81	0.63683	cluster_2	PPA1
PTP4A2	7.7e-81	0.609194	cluster_2	PTP4A2
JUNB.1	2.78e-80	-0.921704	cluster_2	JUNB
MYLK	3.59e-80	0.708938	cluster_2	MYLK
HTATSF1	3.84e-80	0.65872	cluster_2	HTATSF1
CCNI	5.7e-80	0.569536	cluster_2	CCNI
CD83.1	1.7e-79	-0.823359	cluster_2	CD83
PYURF	2.59e-79	0.675235	cluster_2	PYURF
MALAT1.1	3.88e-79	-0.762317	cluster_2	MALAT1
RAB2A	4.44e-79	0.668107	cluster_2	RAB2A
RPS8	6.72e-79	0.430946	cluster_2	RPS8
SRSF9	1.02e-78	0.559695	cluster_2	SRSF9
CST3	1.55e-78	-0.774607	cluster_2	CST3
NUCKS1	1.59e-78	0.595403	cluster_2	NUCKS1
YWHAZ	1.87e-78	0.558442	cluster_2	YWHAZ
CALD1	3.51e-78	0.632118	cluster_2	CALD1
FKBP5	1.06e-77	0.664827	cluster_2	FKBP5
MT-CO3.1	2.17e-77	-3.44917	cluster_2	MT-CO3
ALKBH7.1	6.48e-77	-1.3808	cluster_2	ALKBH7
GNAI2	2.56e-76	0.580485	cluster_2	GNAI2
NR4A1.1	3.06e-76	-0.905445	cluster_2	NR4A1
CFL1	3.47e-76	0.46607	cluster_2	CFL1
ANKRD7.1	8.51e-76	-1.46217	cluster_2	ANKRD7
H2AFJ.1	8.69e-76	-1.26262	cluster_2	H2AFJ
TPT1	1.48e-75	0.343058	cluster_2	TPT1
CAST	3.14e-75	0.617474	cluster_2	CAST
HSPA4	5.86e-75	0.68939	cluster_2	HSPA4
MATR3.1	2.42e-74	0.665041	cluster_2	MATR3
MRO	2.52e-74	0.658334	cluster_2	MRO
RACK1.1	3.06e-74	0.618262	cluster_2	RACK1
RHOBTB3	4.08e-74	0.72192	cluster_2	RHOBTB3
ARPC5	4.43e-74	0.641895	cluster_2	ARPC5
RPS21	5.55e-74	0.424467	cluster_2	RPS21
CTNND1	7.06e-74	0.713276	cluster_2	CTNND1
MT-ATP6.1	2.54e-73	-3.23417	cluster_2	MT-ATP6
SMARCA1	5e-73	0.56321	cluster_2	SMARCA1
SCP2.1	5.21e-73	0.672865	cluster_2	SCP2
CALM2.1	1.32e-72	0.429093	cluster_2	CALM2
CDC42	1.88e-72	0.568461	cluster_2	CDC42
ZCCHC17	2.47e-72	0.566882	cluster_2	ZCCHC17
CSDE1	3.32e-72	0.556575	cluster_2	CSDE1
LGALS3	3.87e-72	0.553794	cluster_2	LGALS3
NDUFA1	1.02e-71	0.573928	cluster_2	NDUFA1
LRRC75A.AS1.1	1.28e-71	0.615795	cluster_2	LRRC75A.AS1
2020-09-06	1.65e-71	0.576507	cluster_2	2020-09-06
MT-CO1.1	3.33e-71	-2.97044	cluster_2	MT-CO1
MT-CO2.1	5.54e-71	-2.86134	cluster_2	MT-CO2
FAM229B.1	1.01e-70	-1.33561	cluster_2	FAM229B
MT-ND1.1	1.54e-70	-3.10869	cluster_2	MT-ND1
AP1S2	1.59e-70	0.68158	cluster_2	AP1S2
CHMP4B	8.86e-70	0.617108	cluster_2	CHMP4B
DMRT1	1.84e-69	0.651451	cluster_2	DMRT1
GLO1	3.26e-69	0.677548	cluster_2	GLO1
NCK2	4.36e-69	0.746253	cluster_2	NCK2
FAM127A	9.45e-69	0.665098	cluster_2	FAM127A
FTH1.1	1e-68	0.354875	cluster_2	FTH1
TCEAL4	1.31e-68	0.537012	cluster_2	TCEAL4
2020-09-02	1.68e-68	0.652017	cluster_2	2020-09-02
TCEAL3	3.28e-68	0.627042	cluster_2	TCEAL3
MT-ND4.1	4.04e-68	-2.63373	cluster_2	MT-ND4
MT-CYB.1	4.04e-68	-2.79668	cluster_2	MT-CYB
UBE2Q1	1.26e-67	0.704357	cluster_2	UBE2Q1
RGS5	1.58e-67	0.792792	cluster_2	RGS5
TEX40.1	1.82e-67	-1.62595	cluster_2	TEX40
ARL4A.1	2e-67	-1.13038	cluster_2	ARL4A
SPINK2.1	2.05e-67	-1.18444	cluster_2	SPINK2
TPPP2.1	3.01e-67	-1.36032	cluster_2	TPPP2
EIF2AK1	4.84e-67	0.725291	cluster_2	EIF2AK1
CYR61.1	6.29e-67	-0.790109	cluster_2	CYR61
SSBP3	8.23e-67	0.611061	cluster_2	SSBP3
2020-09-14	2.2e-66	0.635327	cluster_2	2020-09-14
MRFAP1	3.95e-66	0.525553	cluster_2	MRFAP1
ACTB.1	5e-66	0.355948	cluster_2	ACTB
RPS10.1	6.15e-66	-1.49934	cluster_2	RPS10
IZUMO4.1	1.5e-65	-1.28076	cluster_2	IZUMO4
GAS7	2.05e-65	0.678578	cluster_2	GAS7
DUSP2.1	3.28e-65	-0.857018	cluster_2	DUSP2
GSG1.1	5.67e-65	-1.28402	cluster_2	GSG1
TCEAL2	8.86e-65	0.545728	cluster_2	TCEAL2
LDHB	1.01e-64	0.506295	cluster_2	LDHB
ST13	1.07e-64	0.546727	cluster_2	ST13
MT-ND2.1	2.51e-64	-2.5121	cluster_2	MT-ND2
HNRNPK	5.63e-64	0.515937	cluster_2	HNRNPK
SMARCA5	7.56e-64	0.614017	cluster_2	SMARCA5
TUBB4A	8.4e-64	0.680406	cluster_2	TUBB4A
C1orf194.1	1.1e-63	-1.19884	cluster_2	C1orf194
PRDX6.1	3.03e-63	0.375213	cluster_2	PRDX6
TAX1BP1	3.18e-63	0.514278	cluster_2	TAX1BP1
EGR4.1	3.19e-63	-0.631831	cluster_2	EGR4
FOSB.1	3.32e-63	-0.926388	cluster_2	FOSB
JUN.1	3.38e-63	-0.769865	cluster_2	JUN
GOLGA7	4.32e-63	0.68833	cluster_2	GOLGA7
MLF1.1	1.22e-62	-1.38872	cluster_2	MLF1
RPL30.1	1.35e-62	0.318232	cluster_2	RPL30
DDIT3.1	2.61e-62	-0.492276	cluster_2	DDIT3
RPL37	2.72e-62	0.397251	cluster_2	RPL37
RPL38	1.22e-61	0.337516	cluster_2	RPL38
ANKRD36C.1	2.73e-61	-0.616566	cluster_2	ANKRD36C
TCP11.1	3.79e-61	-1.17682	cluster_2	TCP11
CAPZA3.1	3.96e-61	-1.29699	cluster_2	CAPZA3
RAC1	5.07e-61	0.521735	cluster_2	RAC1
MT-ND3.1	1.34e-60	-2.30909	cluster_2	MT-ND3
PGAM1	1.41e-60	0.563599	cluster_2	PGAM1
HSPA1A.1	4.37e-60	-0.915126	cluster_2	HSPA1A
MSI2	5.45e-60	0.652586	cluster_2	MSI2
PROCA1.1	1.12e-59	-1.17149	cluster_2	PROCA1
PPM1G.1	1.78e-59	-0.815361	cluster_2	PPM1G
WT1	2.36e-59	0.610654	cluster_2	WT1
HSPA1B.1	3.33e-59	-0.764783	cluster_2	HSPA1B
EGR1.1	3.74e-59	-0.9275	cluster_2	EGR1
SESN1	4.01e-59	0.64518	cluster_2	SESN1
CDKN3.1	7.61e-59	-1.20805	cluster_2	CDKN3
DDX24	7.79e-59	0.460148	cluster_2	DDX24
VDAC1	7.92e-59	0.609095	cluster_2	VDAC1
NPM1	1.53e-58	0.428662	cluster_2	NPM1
CTNNAL1	1.66e-58	0.553836	cluster_2	CTNNAL1
MT.TM.1	2.21e-58	-0.649902	cluster_2	MT.TM
NKX3.1	2.67e-58	0.651626	cluster_2	NKX3.1
ZFAND5.1	4.03e-58	0.474744	cluster_2	ZFAND5
NDUFA13.1	5.83e-58	-1.15156	cluster_2	NDUFA13
TPM4	7.89e-58	0.566768	cluster_2	TPM4
GADD45B.1	1.01e-57	-0.650009	cluster_2	GADD45B
GAPDHS.1	1.15e-57	-1.29032	cluster_2	GAPDHS
HNRNPA1	1.76e-57	0.467727	cluster_2	HNRNPA1
NFKBIA.1	3.5e-57	-0.717552	cluster_2	NFKBIA
UBE2R2	7.69e-57	0.556238	cluster_2	UBE2R2
RPL27A	8.76e-57	0.342671	cluster_2	RPL27A
ABHD4	9.95e-57	0.671673	cluster_2	ABHD4
IER3.1	1e-56	-0.645083	cluster_2	IER3
TUBB4B.1	1.5e-56	-0.712242	cluster_2	TUBB4B
WASL	1.56e-56	0.671816	cluster_2	WASL
HSPA9	3.18e-56	0.561089	cluster_2	HSPA9
FAM98A	4.18e-56	0.491491	cluster_2	FAM98A
AIFM1	7.94e-56	0.644902	cluster_2	AIFM1
ROPN1B.1	1.07e-55	-1.15676	cluster_2	ROPN1B
TRIM36.1	1.35e-55	-1.05922	cluster_2	TRIM36
PRKAR1A	2.29e-55	0.497128	cluster_2	PRKAR1A
ATP5E	2.97e-55	0.333534	cluster_2	ATP5E
SPTY2D1-AS1.1	3.49e-55	-1.33446	cluster_2	SPTY2D1-AS1
NGFRAP1.1	4.42e-55	-1.41687	cluster_2	NGFRAP1
PTBP3	9.17e-55	0.614749	cluster_2	PTBP3
CPPED1	1.01e-54	0.596411	cluster_2	CPPED1
ALDH9A1	1.05e-54	0.536745	cluster_2	ALDH9A1
GNG2	1.13e-54	0.48524	cluster_2	GNG2
GTSF1L.1	1.44e-54	-1.15791	cluster_2	GTSF1L
PCBP2	2.08e-54	0.511208	cluster_2	PCBP2
UBA52.1	2.7e-54	-0.735292	cluster_2	UBA52
CCNL1.1	1.43e-53	-0.521756	cluster_2	CCNL1
C10orf62.1	1.44e-53	-1.10914	cluster_2	C10orf62
BEX4	2.07e-53	0.538508	cluster_2	BEX4
BTF3	2.26e-53	0.450987	cluster_2	BTF3
SHFM1	2.94e-53	0.432683	cluster_2	SHFM1
FAM229A.1	4.63e-53	-1.20514	cluster_2	FAM229A
RAN	5.11e-53	0.467472	cluster_2	RAN
OAZ3.1	7.11e-53	-1.0418	cluster_2	OAZ3
MLF2	1.57e-52	0.55288	cluster_2	MLF2
RAB1A	1.63e-52	0.56194	cluster_2	RAB1A
NCL.1	1.98e-52	0.441931	cluster_2	NCL
MTCO1P12.1	2.3e-52	-0.719863	cluster_2	MTCO1P12
CORO2A	2.38e-52	0.598733	cluster_2	CORO2A
YBX2.1	2.51e-52	-0.833964	cluster_2	YBX2
AQP5.1	3.35e-52	-1.01428	cluster_2	AQP5
MORF4L1	3.93e-52	0.418029	cluster_2	MORF4L1
SMKR1.1	4.39e-52	-1.2101	cluster_2	SMKR1
RDX	4.44e-52	0.524366	cluster_2	RDX
TAOK1	5.46e-52	0.696065	cluster_2	TAOK1
RPL13.1	1.61e-51	-0.797498	cluster_2	RPL13
SPA17.1	1.7e-51	-1.06173	cluster_2	SPA17
TUBA1B	1.81e-51	0.380308	cluster_2	TUBA1B
PAFAH1B2	2.71e-51	0.599188	cluster_2	PAFAH1B2
UQCRH	2.75e-51	0.455859	cluster_2	UQCRH
SLC25A6	2.93e-51	0.489002	cluster_2	SLC25A6
RPS6	4.81e-51	0.321109	cluster_2	RPS6
NEAT1.1	4.88e-51	-0.585727	cluster_2	NEAT1
DKKL1.1	5.17e-51	-0.97966	cluster_2	DKKL1
TEX38.1	5.17e-51	-1.03828	cluster_2	TEX38
SCRN1	5.46e-51	0.622219	cluster_2	SCRN1
PRKAR2B	6.01e-51	0.638266	cluster_2	PRKAR2B
CABYR.1	6.03e-51	-0.966532	cluster_2	CABYR
ARPC2	7.38e-51	0.448877	cluster_2	ARPC2
KPNB1.1	1.1e-50	0.492387	cluster_2	KPNB1
H1FNT.1	2.07e-50	-1.09961	cluster_2	H1FNT
CYLC2.1	2.61e-50	-1.1691	cluster_2	CYLC2
RPS16	3.53e-50	0.34025	cluster_2	RPS16
RPL6	3.96e-50	0.385156	cluster_2	RPL6
MIR202HG	5.82e-50	0.418968	cluster_2	MIR202HG
OAT	7.04e-50	0.57451	cluster_2	OAT
RNF151.1	8.28e-50	-1.16807	cluster_2	RNF151
MDH1	1.98e-49	0.527001	cluster_2	MDH1
EFHD2.1	2.63e-49	0.458106	cluster_2	EFHD2
JMJD6.1	3.82e-49	-0.408663	cluster_2	JMJD6
GTSF1.1	5.21e-49	-0.849052	cluster_2	GTSF1
CAPZA1	5.55e-49	0.579998	cluster_2	CAPZA1
SEC14L1	5.96e-49	0.560933	cluster_2	SEC14L1
SPATA33.1	6.59e-49	-1.09163	cluster_2	SPATA33
METAP2.1	1.67e-48	0.484423	cluster_2	METAP2
RPS20	2.44e-48	0.293123	cluster_2	RPS20
DCUN1D1.1	2.6e-48	-1.11548	cluster_2	DCUN1D1
PPP1R15A.1	3.2e-48	-0.496171	cluster_2	PPP1R15A
SPATA42.1	5.14e-48	-1.11336	cluster_2	SPATA42
BCAT1	1.59e-47	0.618232	cluster_2	BCAT1
MICAL2	2.71e-47	0.545112	cluster_2	MICAL2
TSPAN16.1	4e-47	-1.06794	cluster_2	TSPAN16
MT.ND6.1	5.37e-47	-0.49968	cluster_2	MT.ND6
UBL4B.1	6.3e-47	-1.09323	cluster_2	UBL4B
RPS17	7.57e-47	0.364186	cluster_2	RPS17
SLC25A5	8.94e-47	0.478953	cluster_2	SLC25A5
TMCO5A.1	1.24e-46	-0.996824	cluster_2	TMCO5A
MCL1.1	1.32e-46	-0.644503	cluster_2	MCL1
RPL5	1.48e-46	0.332162	cluster_2	RPL5
AP2M1	1.63e-46	0.477819	cluster_2	AP2M1
MYL9	2.11e-46	0.417671	cluster_2	MYL9
HLTF	2.31e-46	0.528393	cluster_2	HLTF
CETN1.1	2.46e-46	-0.828202	cluster_2	CETN1
TMCO2.1	3.08e-46	-0.966008	cluster_2	TMCO2
UQCRQ	3.75e-46	0.408672	cluster_2	UQCRQ
C11orf58	4.78e-46	0.472936	cluster_2	C11orf58
SPATA3.1	4.94e-46	-0.988041	cluster_2	SPATA3
MIDN.1	6.16e-46	-0.493199	cluster_2	MIDN
TPI1	7.97e-46	0.38981	cluster_2	TPI1
HES1.1	1.02e-45	-0.49204	cluster_2	HES1
ARF1	1.21e-45	0.469861	cluster_2	ARF1
LDHC.1	1.52e-45	-0.931156	cluster_2	LDHC
GAPDH.1	1.57e-45	0.280258	cluster_2	GAPDH
SPATA6.1	2e-45	-1.01844	cluster_2	SPATA6
VIM	2.81e-45	0.351814	cluster_2	VIM
TSSK2.1	3.69e-45	-0.979174	cluster_2	TSSK2
ARF4	5.31e-45	0.438066	cluster_2	ARF4
IQCF1.1	9.06e-45	-0.984029	cluster_2	IQCF1
SSB	1.12e-44	0.542334	cluster_2	SSB
LINC00919.1	1.13e-44	-1.03019	cluster_2	LINC00919
CXCL2.1	1.19e-44	-0.556171	cluster_2	CXCL2
HMGN1	1.24e-44	0.419008	cluster_2	HMGN1
SLC25A4	1.6e-44	0.470245	cluster_2	SLC25A4
NFE2L2	1.71e-44	0.556857	cluster_2	NFE2L2
NDUFS5	2.03e-44	0.423046	cluster_2	NDUFS5
CCDC136.1	3.15e-44	-0.772103	cluster_2	CCDC136
MTND1P23.1	3.18e-44	-0.993552	cluster_2	MTND1P23
MPC2.1	3.41e-44	-1.09869	cluster_2	MPC2
NDUFA4.1	3.61e-44	0.337666	cluster_2	NDUFA4
2020-09-07	3.99e-44	0.502965	cluster_2	2020-09-07
CLPB.1	5.13e-44	-0.972018	cluster_2	CLPB
COX6C	6.1e-44	0.340253	cluster_2	COX6C
DDX21.1	8.36e-44	0.49847	cluster_2	DDX21
MORN2.1	9.66e-44	-1.11392	cluster_2	MORN2
EHD1	1.17e-43	-0.674185	cluster_2	EHD1
FAM71E1.1	1.17e-43	-1.01153	cluster_2	FAM71E1
ACTRT2.1	1.33e-43	-0.975131	cluster_2	ACTRT2
SMARCA2.1	1.52e-43	0.483103	cluster_2	SMARCA2
CAPNS1	1.92e-43	0.531322	cluster_2	CAPNS1
HSPD1	2.2e-43	0.428759	cluster_2	HSPD1
DUSP5.1	2.3e-43	-0.407186	cluster_2	DUSP5
RP11-195F19.5.1	3.25e-43	-1.05988	cluster_2	RP11-195F19.5
TSSK6.1	5.63e-43	-1.007	cluster_2	TSSK6
GNB2L1.1	6.33e-43	-1.02474	cluster_2	GNB2L1
ZC3H12A.1	6.62e-43	-0.333878	cluster_2	ZC3H12A
APH1B.1	6.99e-43	-0.811404	cluster_2	APH1B
PPDPF.1	9.82e-43	0.374852	cluster_2	PPDPF
TIMD4.1	1.23e-42	-0.976614	cluster_2	TIMD4
SDHC	1.37e-42	0.57009	cluster_2	SDHC
DKC1	1.48e-42	0.531041	cluster_2	DKC1
GATA4	1.84e-42	0.605859	cluster_2	GATA4
YWHAG	2.07e-42	0.574554	cluster_2	YWHAG
FOS.1	2.1e-42	-0.641292	cluster_2	FOS
ACTL7A.1	2.4e-42	-0.940433	cluster_2	ACTL7A
ALDH3A2	2.41e-42	0.605802	cluster_2	ALDH3A2
DUSP1.1	2.7e-42	-0.473353	cluster_2	DUSP1
KCTD12	3.59e-42	0.569961	cluster_2	KCTD12
RALB	5.76e-42	0.613982	cluster_2	RALB
ACO1	6.4e-42	0.551455	cluster_2	ACO1
NDUFAF3.1	7.91e-42	-0.782359	cluster_2	NDUFAF3
CXCL16.1	8.88e-42	-0.821727	cluster_2	CXCL16
TEX35.1	9.07e-42	-0.942161	cluster_2	TEX35
ING1.1	1.1e-41	-0.354891	cluster_2	ING1
MTCH1	1.17e-41	0.472765	cluster_2	MTCH1
TAF7L	1.24e-41	0.54344	cluster_2	TAF7L
STAR	1.49e-41	0.582113	cluster_2	STAR
ERICH2.1	1.65e-41	-0.807659	cluster_2	ERICH2
DNAJB8.1	1.76e-41	-1.02859	cluster_2	DNAJB8
C20orf144.1	2.74e-41	-0.985803	cluster_2	C20orf144
ATP5F1	3.07e-41	0.428132	cluster_2	ATP5F1
IQCF2.1	3.41e-41	-0.951337	cluster_2	IQCF2
RPS27A	4.63e-41	0.252212	cluster_2	RPS27A
KIAA1210	5.85e-41	0.473552	cluster_2	KIAA1210
FAM209A.1	6.78e-41	-0.918623	cluster_2	FAM209A
CSRNP1.1	7.06e-41	-0.327655	cluster_2	CSRNP1
SLC25A37	7.48e-41	-0.493301	cluster_2	SLC25A37
THEMIS2	7.65e-41	0.585711	cluster_2	THEMIS2
POLE3	8.37e-41	0.556588	cluster_2	POLE3
HADHB	8.58e-41	0.437972	cluster_2	HADHB
SNHG5.1	1.07e-40	0.495293	cluster_2	SNHG5
TCEAL6	1.07e-40	0.528311	cluster_2	TCEAL6
NORAD	1.09e-40	0.568184	cluster_2	NORAD
PCP2.1	1.13e-40	-0.899549	cluster_2	PCP2
RAB11A	1.59e-40	0.462162	cluster_2	RAB11A
MBD2	1.66e-40	0.59857	cluster_2	MBD2
NDUFA5	2.4e-40	0.448701	cluster_2	NDUFA5
VAMP2	3.55e-40	0.460944	cluster_2	VAMP2
BTG2.1	3.81e-40	-0.523147	cluster_2	BTG2
RRAD	4.22e-40	-0.426541	cluster_2	RRAD
GDI2	4.23e-40	0.470211	cluster_2	GDI2
CKS2.1	4.64e-40	-0.519013	cluster_2	CKS2
IRGC.1	4.77e-40	-0.881721	cluster_2	IRGC
DSTN	5.27e-40	0.390466	cluster_2	DSTN
IQCF3.1	5.94e-40	-0.899187	cluster_2	IQCF3
MARK4	6.75e-40	0.563258	cluster_2	MARK4
FAM209B.1	9.2e-40	-0.953262	cluster_2	FAM209B
DYNC1I2	1.07e-39	0.516435	cluster_2	DYNC1I2
DYNLRB2.1	1.51e-39	-0.893306	cluster_2	DYNLRB2
SH3RF2.1	1.55e-39	-0.843487	cluster_2	SH3RF2
MTRNR2L12.1	1.65e-39	-0.384185	cluster_2	MTRNR2L12
GADD45G.1	1.75e-39	-0.39636	cluster_2	GADD45G
MTRNR2L1	2.98e-39	-0.573425	cluster_2	MTRNR2L1
AC009501.4.1	3.19e-39	-0.530776	cluster_2	AC009501.4
RPL10A	3.19e-39	0.327571	cluster_2	RPL10A
CTD-2568A17.1.1	3.41e-39	-1.0643	cluster_2	CTD-2568A17.1
NDUFAB1	3.56e-39	0.412296	cluster_2	NDUFAB1
RPL4	4.23e-39	0.3972	cluster_2	RPL4
KLHL42	4.69e-39	0.562879	cluster_2	KLHL42
LINC01191.1	8.16e-39	-0.927937	cluster_2	LINC01191
LAMP1	1e-38	-0.404037	cluster_2	LAMP1
MT-ND5.1	1.01e-38	-1.33946	cluster_2	MT-ND5
STAU1	1.05e-38	0.58913	cluster_2	STAU1
TCP10L.1	1.26e-38	-0.807909	cluster_2	TCP10L
HNRNPA0	1.29e-38	0.484231	cluster_2	HNRNPA0
ANXA5	1.49e-38	0.469667	cluster_2	ANXA5
FEZ2	2.06e-38	0.505815	cluster_2	FEZ2
NDRG1	2.48e-38	0.486002	cluster_2	NDRG1
C9orf9.1	3.01e-38	-0.993882	cluster_2	C9orf9
HNRNPR	4.43e-38	0.577982	cluster_2	HNRNPR
RPS13.1	5e-38	0.268329	cluster_2	RPS13
GMPR	5.3e-38	0.433528	cluster_2	GMPR
SH3BP5	6.22e-38	0.492633	cluster_2	SH3BP5
VAPA	6.53e-38	0.469281	cluster_2	VAPA
CABS1.1	7.16e-38	-0.859882	cluster_2	CABS1
HSP90AB1.1	7.84e-38	0.308975	cluster_2	HSP90AB1
C9orf24.1	8.89e-38	-0.796776	cluster_2	C9orf24
PRPF40A	1.34e-37	0.479789	cluster_2	PRPF40A
CHKA	1.35e-37	-0.408459	cluster_2	CHKA
TOMM7	1.52e-37	0.35246	cluster_2	TOMM7
OSER1.1	1.6e-37	-0.580049	cluster_2	OSER1
MRVI1-AS1.1	2.11e-37	-0.970609	cluster_2	MRVI1-AS1
ATP1B3	3.38e-37	-0.413325	cluster_2	ATP1B3
MAGEB1	3.5e-37	0.572489	cluster_2	MAGEB1
VPS35	4.64e-37	0.50272	cluster_2	VPS35
MAP4K4.1	4.79e-37	0.490994	cluster_2	MAP4K4
C17orf105.1	5.77e-37	-0.836095	cluster_2	C17orf105
ENAH	7.76e-37	0.516285	cluster_2	ENAH
ATP5H	9.45e-37	0.465752	cluster_2	ATP5H
SHOC2	9.79e-37	0.531488	cluster_2	SHOC2
ZYX	1.01e-36	0.45359	cluster_2	ZYX
C7orf73	1.01e-36	0.436474	cluster_2	C7orf73
RRBP1.1	1.08e-36	-0.319639	cluster_2	RRBP1
MT.TS1	1.14e-36	-0.303451	cluster_2	MT.TS1
OAZ1.1	1.37e-36	0.312353	cluster_2	OAZ1
PGP.1	1.46e-36	-0.781997	cluster_2	PGP
TRPC5OS	1.82e-36	0.535724	cluster_2	TRPC5OS
CCDC169.1	3.17e-36	-0.861371	cluster_2	CCDC169
GSTA4	4.35e-36	0.518522	cluster_2	GSTA4
MT.TD	5.78e-36	-0.346159	cluster_2	MT.TD
LIMS1	7.05e-36	0.595251	cluster_2	LIMS1
HNRNPD	7.08e-36	0.485583	cluster_2	HNRNPD
RTF1	8.26e-36	0.397115	cluster_2	RTF1
HNRNPU	9.28e-36	0.403775	cluster_2	HNRNPU
RPL7L1	1.28e-35	0.570299	cluster_2	RPL7L1
RAB10	1.43e-35	0.518392	cluster_2	RAB10
TMBIM6.1	1.5e-35	-0.360942	cluster_2	TMBIM6
DCAF7	1.85e-35	0.61386	cluster_2	DCAF7
BSG	1.92e-35	-0.388481	cluster_2	BSG
CREM.1	2.14e-35	-0.757763	cluster_2	CREM
HEMGN.1	2.39e-35	-0.842269	cluster_2	HEMGN
ODF1.1	2.39e-35	-0.606674	cluster_2	ODF1
PAK2	2.67e-35	0.547308	cluster_2	PAK2
IDH1	2.78e-35	0.486589	cluster_2	IDH1
C20orf141.1	2.96e-35	-0.814078	cluster_2	C20orf141
YME1L1	3.14e-35	0.483771	cluster_2	YME1L1
DNAJA4	3.18e-35	-0.525458	cluster_2	DNAJA4
ELK1	3.2e-35	0.543035	cluster_2	ELK1
TAF7.1	3.21e-35	0.388485	cluster_2	TAF7
RP11.382A20.3	3.3e-35	0.610732	cluster_2	RP11.382A20.3
GLG1.1	3.32e-35	-0.31472	cluster_2	GLG1
DNAJB1.1	4.12e-35	-0.531985	cluster_2	DNAJB1
ATF3.1	4.73e-35	-0.39285	cluster_2	ATF3
C10orf10.1	4.77e-35	-0.38625	cluster_2	C10orf10
MAPRE1	5.66e-35	0.432529	cluster_2	MAPRE1
SERBP1	5.67e-35	0.429188	cluster_2	SERBP1
TNFAIP3.1	6.72e-35	-0.419557	cluster_2	TNFAIP3
WBP5.1	6.95e-35	-0.836231	cluster_2	WBP5
PNRC2	7.31e-35	0.575902	cluster_2	PNRC2
UBE2S	9.61e-35	-0.501462	cluster_2	UBE2S
CRNDE.1	1.03e-34	-0.723102	cluster_2	CRNDE
DDB1	1.07e-34	0.458801	cluster_2	DDB1
CSTB	1.07e-34	0.4437	cluster_2	CSTB
TMEM259	1.21e-34	-0.325761	cluster_2	TMEM259
LENG8	1.25e-34	-0.366752	cluster_2	LENG8
C4orf48.1	1.31e-34	-0.864346	cluster_2	C4orf48
SLC20A1.1	1.71e-34	-0.288637	cluster_2	SLC20A1
PLXNB2	1.73e-34	-0.258019	cluster_2	PLXNB2
SH3BGRL	1.97e-34	0.435256	cluster_2	SH3BGRL
MS4A6E.1	2.02e-34	-0.781565	cluster_2	MS4A6E
PGK2.1	2.02e-34	-0.6629	cluster_2	PGK2
GAS6	2.05e-34	-0.393954	cluster_2	GAS6
ANP32A	3.19e-34	0.565973	cluster_2	ANP32A
SAMD4A.1	3.99e-34	-0.684791	cluster_2	SAMD4A
RBP1	4.16e-34	0.393298	cluster_2	RBP1
SRC	4.24e-34	0.500257	cluster_2	SRC
ADH5	5.28e-34	0.47196	cluster_2	ADH5
LCA5L.1	5.41e-34	-0.707196	cluster_2	LCA5L
AKAP4.1	5.83e-34	-0.747624	cluster_2	AKAP4
SHCBP1L.1	5.83e-34	-0.598832	cluster_2	SHCBP1L
PLSCR4	6.15e-34	0.570296	cluster_2	PLSCR4
TPX2	6.27e-34	0.570898	cluster_2	TPX2
MAFF.1	6.81e-34	-0.277776	cluster_2	MAFF
ROPN1.1	7.21e-34	-0.760367	cluster_2	ROPN1
SLC25A25.1	7.59e-34	-0.275684	cluster_2	SLC25A25
ARHGAP18	7.99e-34	0.540592	cluster_2	ARHGAP18
SLC25A3	8.51e-34	0.38239	cluster_2	SLC25A3
GKAP1.1	9.2e-34	-0.639855	cluster_2	GKAP1
NAA50	1.01e-33	0.548969	cluster_2	NAA50
AKAP3.1	1.09e-33	-0.605767	cluster_2	AKAP3
WDR82	1.63e-33	0.562645	cluster_2	WDR82
FBXW5.1	1.76e-33	-0.692217	cluster_2	FBXW5
CTGF.1	3.32e-33	-0.415689	cluster_2	CTGF
FAM81B.1	3.75e-33	-0.809216	cluster_2	FAM81B
RSRP1	3.92e-33	-0.301608	cluster_2	RSRP1
UBFD1	4.54e-33	0.532278	cluster_2	UBFD1
SYNE2.1	4.6e-33	-0.461654	cluster_2	SYNE2
TUBA3C.1	4.84e-33	-0.648673	cluster_2	TUBA3C
MFSD2A	5.18e-33	-0.326184	cluster_2	MFSD2A
FAM92A1.1	5.4e-33	-0.736652	cluster_2	FAM92A1
SPATA4.1	6.41e-33	-0.7555	cluster_2	SPATA4
CLTC	7.15e-33	0.4653	cluster_2	CLTC
COMMD6	8.76e-33	0.344692	cluster_2	COMMD6
NR4A3.1	1.33e-32	-0.289835	cluster_2	NR4A3
KPNA2.1	1.48e-32	-0.505995	cluster_2	KPNA2
BAG1.1	1.56e-32	-0.789666	cluster_2	BAG1
CCDC173.1	1.56e-32	-0.65801	cluster_2	CCDC173
KLF6.1	2.02e-32	-0.456876	cluster_2	KLF6
QSOX1.1	2.27e-32	-0.398458	cluster_2	QSOX1
LEMD1.1	2.28e-32	-0.774782	cluster_2	LEMD1
CSNK2A1	2.74e-32	0.521689	cluster_2	CSNK2A1
AAMP	3.93e-32	0.502385	cluster_2	AAMP
SPATA8.1	3.98e-32	-0.581043	cluster_2	SPATA8
LAPTM4A.1	4.55e-32	-0.275699	cluster_2	LAPTM4A
FUZ.1	4.8e-32	-0.731174	cluster_2	FUZ
TNFSF9	4.91e-32	-0.334392	cluster_2	TNFSF9
ALAD	5.29e-32	0.590062	cluster_2	ALAD
MYEOV2.1	6.05e-32	-0.77115	cluster_2	MYEOV2
CYCS	6.96e-32	0.463851	cluster_2	CYCS
STK24	7.11e-32	0.527608	cluster_2	STK24
BNIP3L	7.82e-32	0.469645	cluster_2	BNIP3L
PTGDS	8.1e-32	-0.392811	cluster_2	PTGDS
FAM71F1.1	9.21e-32	-0.657796	cluster_2	FAM71F1
ANP32B.1	1.31e-31	0.454885	cluster_2	ANP32B
DNAJC4.1	1.34e-31	-0.809542	cluster_2	DNAJC4
HMGB2	1.42e-31	0.50526	cluster_2	HMGB2
ABCA8.1	1.89e-31	-0.283723	cluster_2	ABCA8
CADM1.1	1.96e-31	-0.343086	cluster_2	CADM1
SPATA19.1	2.62e-31	-0.748849	cluster_2	SPATA19
CCDC70.1	2.62e-31	-0.717111	cluster_2	CCDC70
IQCF5.1	3.23e-31	-0.719691	cluster_2	IQCF5
KDELR2	4.78e-31	-0.416272	cluster_2	KDELR2
PAIP1	5.05e-31	0.473197	cluster_2	PAIP1
PPIA	5.47e-31	0.302436	cluster_2	PPIA
FAM104A.1	5.82e-31	-0.733885	cluster_2	FAM104A
SRP14.1	5.83e-31	0.250155	cluster_2	SRP14
CDC5L	7.49e-31	0.483349	cluster_2	CDC5L
AKR1B1	7.52e-31	0.525438	cluster_2	AKR1B1
C16orf82.1	8.59e-31	-0.68869	cluster_2	C16orf82
NUTF2	8.68e-31	0.467478	cluster_2	NUTF2
HSPA5.1	9.03e-31	-0.367578	cluster_2	HSPA5
PPP3CA.1	1.02e-30	0.557486	cluster_2	PPP3CA
RPS19	1.03e-30	0.251105	cluster_2	RPS19
DEFB123	1.08e-30	0.269761	cluster_2	DEFB123
CHPF.1	1.09e-30	-0.341218	cluster_2	CHPF
PPM1K	1.24e-30	0.450594	cluster_2	PPM1K
BCLAF1.1	1.32e-30	0.437356	cluster_2	BCLAF1
CAPN5	1.45e-30	0.525928	cluster_2	CAPN5
SPACA3.1	1.48e-30	-0.737273	cluster_2	SPACA3
EIF4B	1.65e-30	0.447303	cluster_2	EIF4B
GYG1	1.67e-30	0.391115	cluster_2	GYG1
ADAR	1.91e-30	0.52259	cluster_2	ADAR
GOT2	1.95e-30	0.480097	cluster_2	GOT2
ZPBP.1	2.03e-30	-0.605167	cluster_2	ZPBP
FYTTD1	2.46e-30	0.527521	cluster_2	FYTTD1
RNF139.1	2.82e-30	-0.443611	cluster_2	RNF139
PDAP1	2.94e-30	0.506407	cluster_2	PDAP1
SMOC1	3e-30	-0.290075	cluster_2	SMOC1
GNAI1	3.12e-30	0.580171	cluster_2	GNAI1
COPRS.1	3.35e-30	-0.620411	cluster_2	COPRS
EPN1	3.37e-30	0.423951	cluster_2	EPN1
NDUFV2.1	3.5e-30	-0.728757	cluster_2	NDUFV2
GPC1	3.77e-30	-0.29132	cluster_2	GPC1
ENO1	4.04e-30	0.365967	cluster_2	ENO1
ACSBG2.1	4.86e-30	-0.575107	cluster_2	ACSBG2
PFKP.1	5.1e-30	-0.509912	cluster_2	PFKP
CTSD.1	5.2e-30	-0.279032	cluster_2	CTSD
NAXD	5.43e-30	0.559973	cluster_2	NAXD
C17orf64.1	5.98e-30	-0.70852	cluster_2	C17orf64
SNX6.1	6e-30	0.482385	cluster_2	SNX6
AP3S1	6.05e-30	0.454438	cluster_2	AP3S1
WSB1.1	6.7e-30	-0.291542	cluster_2	WSB1
ACTL9.1	1.37e-29	-0.73574	cluster_2	ACTL9
FHL5.1	1.43e-29	-0.655028	cluster_2	FHL5
OIP5.AS1	1.44e-29	0.597631	cluster_2	OIP5.AS1
TSPYL2.1	1.68e-29	0.331594	cluster_2	TSPYL2
CTTN	1.71e-29	0.445087	cluster_2	CTTN
NMT2	1.77e-29	0.500844	cluster_2	NMT2
NKTR.1	1.77e-29	-0.295619	cluster_2	NKTR
HSP90AA1.1	1.8e-29	-0.519206	cluster_2	HSP90AA1
HPS5	1.91e-29	0.56565	cluster_2	HPS5
EIF2S2	1.92e-29	0.407516	cluster_2	EIF2S2
CCDC85B.1	2.04e-29	-0.572699	cluster_2	CCDC85B
ASTN2.1	2.07e-29	-0.258608	cluster_2	ASTN2
ARL15	2.32e-29	0.545607	cluster_2	ARL15
HPCAL1	2.71e-29	0.449734	cluster_2	HPCAL1
PARP1	2.97e-29	0.470689	cluster_2	PARP1
OCRL	3.07e-29	0.545559	cluster_2	OCRL
VPS26B	3.31e-29	0.535965	cluster_2	VPS26B
ARL5B.1	3.72e-29	-0.27475	cluster_2	ARL5B
ACO2	3.73e-29	0.4862	cluster_2	ACO2
ATP5G2	4.32e-29	0.31668	cluster_2	ATP5G2
CELSR2.1	5.22e-29	-0.256873	cluster_2	CELSR2
LINC00301.1	5.83e-29	-0.698147	cluster_2	LINC00301
MTATP6P1.1	5.93e-29	-0.553508	cluster_2	MTATP6P1
KEL.1	6.26e-29	-0.255837	cluster_2	KEL
TMBIM4.1	6.27e-29	-0.471955	cluster_2	TMBIM4
UBR4	6.55e-29	-0.295466	cluster_2	UBR4
RPL10.1	6.63e-29	-0.716696	cluster_2	RPL10
VAT1	7.09e-29	0.476046	cluster_2	VAT1
PABPC4	7.34e-29	0.423037	cluster_2	PABPC4
TXN2	7.93e-29	0.410099	cluster_2	TXN2
TOMM34	8.15e-29	0.435608	cluster_2	TOMM34
PCYT2.1	8.58e-29	-0.672305	cluster_2	PCYT2
CEP170.1	9.2e-29	-0.667821	cluster_2	CEP170
IER5.1	1.19e-28	-0.257376	cluster_2	IER5
YWHAQ	1.2e-28	0.358308	cluster_2	YWHAQ
AHCYL1	1.2e-28	0.518377	cluster_2	AHCYL1
ADAD1.1	1.33e-28	-0.616151	cluster_2	ADAD1
NAP1L3	1.46e-28	0.507725	cluster_2	NAP1L3
SUN2.1	1.68e-28	-0.298057	cluster_2	SUN2
YPEL1.1	1.73e-28	-0.624773	cluster_2	YPEL1
EIF3A.1	1.75e-28	0.36574	cluster_2	EIF3A
KLF10.1	1.97e-28	-0.295033	cluster_2	KLF10
CARHSP1.1	2.09e-28	-0.819671	cluster_2	CARHSP1
OPTN	2.3e-28	0.393149	cluster_2	OPTN
UROD	2.59e-28	0.442176	cluster_2	UROD
RNASE1.1	3.3e-28	-0.2871	cluster_2	RNASE1
PSAT1	3.32e-28	0.535416	cluster_2	PSAT1
FOXN3	3.52e-28	0.557892	cluster_2	FOXN3
EEF2	3.69e-28	0.33657	cluster_2	EEF2
COL27A1.1	3.83e-28	-0.3003	cluster_2	COL27A1
C12orf54.1	4.28e-28	-0.685792	cluster_2	C12orf54
CCDC54.1	4.57e-28	-0.621405	cluster_2	CCDC54
PPP3R2.1	4.57e-28	-0.633241	cluster_2	PPP3R2
C6orf99.1	5e-28	-0.516194	cluster_2	C6orf99
SNX7	6.74e-28	0.49746	cluster_2	SNX7
PPP1CB	6.84e-28	0.355212	cluster_2	PPP1CB
C10orf53.1	8.47e-28	-0.693404	cluster_2	C10orf53
FAM122B	8.53e-28	0.489053	cluster_2	FAM122B
H2AFZ	9.57e-28	-0.370605	cluster_2	H2AFZ
NBPF14	9.85e-28	-0.263043	cluster_2	NBPF14
ACRBP.1	1.02e-27	-0.597097	cluster_2	ACRBP
FAM120A	1.07e-27	0.49726	cluster_2	FAM120A
ZKSCAN1	1.14e-27	0.495983	cluster_2	ZKSCAN1
OAZ2	1.5e-27	0.374282	cluster_2	OAZ2
CNOT9	1.83e-27	0.528699	cluster_2	CNOT9
DNAJC5B.1	1.86e-27	-0.689387	cluster_2	DNAJC5B
RP5-1023B21.1.1	1.92e-27	-0.762812	cluster_2	RP5-1023B21.1
C11orf71.1	2e-27	-0.628849	cluster_2	C11orf71
SPATA24.1	2.09e-27	-0.646389	cluster_2	SPATA24
MTDH.1	2.15e-27	-0.297577	cluster_2	MTDH
PPIF	2.22e-27	0.417819	cluster_2	PPIF
BRD4	2.54e-27	0.42408	cluster_2	BRD4
HP1BP3	3.3e-27	0.4706	cluster_2	HP1BP3
TBL2.1	3.39e-27	-0.434867	cluster_2	TBL2
TPD52L3.1	3.55e-27	-0.520137	cluster_2	TPD52L3
NSA2	3.88e-27	0.411606	cluster_2	NSA2
PPIG.1	4.06e-27	0.415764	cluster_2	PPIG
PJA2	4.17e-27	0.501856	cluster_2	PJA2
INHBB	4.35e-27	-0.348151	cluster_2	INHBB
ADAM10	4.52e-27	-0.273326	cluster_2	ADAM10
ST6GALNAC2.1	4.83e-27	-0.533898	cluster_2	ST6GALNAC2
ARC	4.83e-27	-0.334689	cluster_2	ARC
CCDC91.1	5.16e-27	-0.741001	cluster_2	CCDC91
YY1	5.16e-27	0.433411	cluster_2	YY1
SSBP1	5.32e-27	0.388404	cluster_2	SSBP1
BPIFA3.1	5.35e-27	-0.643683	cluster_2	BPIFA3
UBE2L3	5.97e-27	0.434251	cluster_2	UBE2L3
PRMT1	5.99e-27	0.296407	cluster_2	PRMT1
LRWD1.1	6.01e-27	-0.591571	cluster_2	LRWD1
RNF138.1	6.18e-27	-0.64323	cluster_2	RNF138
BRDT.1	6.56e-27	-0.519014	cluster_2	BRDT
LSM14A	6.58e-27	0.488765	cluster_2	LSM14A
ABI2	8.16e-27	0.492815	cluster_2	ABI2
EIF4A2	8.41e-27	0.338793	cluster_2	EIF4A2
PER1	9.32e-27	-0.253926	cluster_2	PER1
PCBP1	9.32e-27	0.40168	cluster_2	PCBP1
LINC00608.1	9.87e-27	-0.583378	cluster_2	LINC00608
FOXO3.1	1.01e-26	0.463343	cluster_2	FOXO3
COPZ1	1.09e-26	0.486707	cluster_2	COPZ1
UBA1	1.18e-26	0.412472	cluster_2	UBA1
RAB18	1.3e-26	0.486078	cluster_2	RAB18
ATP5I.1	1.46e-26	0.2731	cluster_2	ATP5I
SPACA7.1	1.48e-26	-0.670586	cluster_2	SPACA7
CA5B	1.57e-26	0.568855	cluster_2	CA5B
COPA	1.66e-26	0.532787	cluster_2	COPA
FAM134A	1.71e-26	-0.269324	cluster_2	FAM134A
SYPL1.1	1.79e-26	-0.46595	cluster_2	SYPL1
RP11-322N21.2.1	1.82e-26	-0.703053	cluster_2	RP11-322N21.2
LYPD4.1	1.82e-26	-0.441025	cluster_2	LYPD4
DIAPH2	1.87e-26	0.457572	cluster_2	DIAPH2
SUB1	1.91e-26	0.320546	cluster_2	SUB1
TEX26.1	2.18e-26	-0.671417	cluster_2	TEX26
UBQLN3.1	2.23e-26	-0.478344	cluster_2	UBQLN3
PQLC1.1	2.4e-26	-0.534443	cluster_2	PQLC1
FDFT1	3.07e-26	0.407103	cluster_2	FDFT1
AKAP1.1	3.11e-26	-0.470893	cluster_2	AKAP1
SARAF	3.18e-26	-0.313547	cluster_2	SARAF
SHC4	3.21e-26	0.548151	cluster_2	SHC4
BRPF3	3.46e-26	0.555407	cluster_2	BRPF3
SLC39A3.1	3.48e-26	-0.399342	cluster_2	SLC39A3
DECR1	4.86e-26	0.349799	cluster_2	DECR1
FAM134B	4.88e-26	-0.510109	cluster_2	FAM134B
CEP112.1	5.39e-26	-0.6765	cluster_2	CEP112
RPL28.1	5.81e-26	-0.57841	cluster_2	RPL28
MOCS2	6.13e-26	0.546959	cluster_2	MOCS2
PDCL2.1	7.55e-26	-0.650449	cluster_2	PDCL2
TSSK1B.1	7.55e-26	-0.46613	cluster_2	TSSK1B
CFAP53.1	8.3e-26	-0.540165	cluster_2	CFAP53
SNRPE	8.66e-26	0.392798	cluster_2	SNRPE
RNF157	9.64e-26	0.480894	cluster_2	RNF157
BECN1	1.07e-25	0.521063	cluster_2	BECN1
C12orf50.1	1.09e-25	-0.537447	cluster_2	C12orf50
TMEM31.1	1.13e-25	-0.497114	cluster_2	TMEM31
CRK	1.26e-25	0.500232	cluster_2	CRK
UQCR11	1.33e-25	-0.550461	cluster_2	UQCR11
WDR74	1.35e-25	-0.352724	cluster_2	WDR74
[truncated: 3,721 more rows]
