# Supplementary material for: Single-cell analysis of developing and azoospermia human testicles reveals central role of Sertoli cells
Source: Nat Commun. 2020 Nov 10;11:5683. doi: 10.1038/s41467-020-19414-4 (PMC7655944; doi:10.1038/s41467-020-19414-4)
Supplement: Supplementary file 8 — Supplementary Data 6 [file 41467_2020_19414_MOESM8_ESM.xlsx]

## Sheet: REAGENT or RESOURCE
REAGENT or RESOURCE	SOURCE	IDENTIFIER	DILUTION
Antibodies
Goat monoclonal Human GFR alpha-1/GDNF R alpha-1 Antibody	R&D	AF714	1:50
Mouse Anti-UFT1 Antibody	millipore	MAB4337	1:200
Mouse Anti-UCHL1 Antibody	BIO-RAD	MCA4750GA	1:200
Rabbit Anti-TKTL1 Antibody	Novus	NBP1-86939	1:200
Rabbit Anti-PLZF Antibody	Santa Cruz	sc-22839	1:200
Mouse Anti-SPSY (SMS) Antibody	Santa Cruz	sc-376294	1:200
Rabbit monoclonal Anti-c-Kit antibody [YR145]	Abcam	Ab32363	1:50
Goat monoclonal Human SCP3/SYCP3 Antibody	R&D	AF3750	1:200
Mouse monoclonal Anti-phospho-Histone H2A.X (Ser139) Antibody	Sigma	05-636-I	1:200
Rabbit monoclonal Anti-c-Jun antibody [E254]	Abcam	Ab32137	1:200
Mouse monoclonal Anti-Enolase Antibody (A-5)	Santa Cruz	sc-271384	1:200
Rabbit Polyclonal Anti-DEFB119 Antibody	Atlas Antibodies	HPA043059	1:500
Mouse monoclonal Anti-GATA-4 Antibody (G-4)	Santa Cruz	sc-25310	1:200
Rabbit monoclonal Anti-ZO-1 antibody (D6L1E)	CST	#13663	1:200
Mouse monoclonal Anti-EGR3 Antibody (A-7)	Santa Cruz	sc-390967	1:200
Rabbit Polyclonal Anti-HOPX Antibody	Proteintech	11419	1:100
Mouse monoclonal Anti-HOPX (E-1) Antibody	Santa Cruz	sc-398703	1:200
Rabbit Polyclonal Anti-INHA Antibody	Atlas Antibodies	HPA019141	1:200
Mouse monoclonal Human Activin RIIB Antibody	R&D	MAB3392	1:200
Rabbit monoclonal SOX9 Antibody	millipore	AB5535	1:400
Rabbit monoclonal SMA [SP171] Antibody	Abcam	ab150301	1:200
Mouse monoclonal Anti-Active-β-Catenin (Anti-ABC) Antibody	millipore	05-665	1:200
Mouse monoclonal Anti-β-Catenin Antibody	Servicebio	GB12015	1:200
Mouse monoclonal Anti-TGFβ RIII (A4) Antibody	Santa Cruz	sc-74511	1:200
Alexa Fluor 488 donkey anti-rabbit IgG	Thermo Fisher Scientific	A21206; RRID: AB_2535792	1:500
Alexa Fluor 555 donkey anti-rabbit IgG	Thermo Fisher Scientific	A31572; RRID: AB_10562716	1:500
Alexa Fluor 488 donkey anti-mouse IgG	Thermo Fisher Scientific	A21202; RRID: AB_141607	1:500
Alexa Fluor 555 donkey anti-mouse IgG	Thermo Fisher Scientific	A31570 RRID: AB_2313501	1:500
Alexa Fluor 488 donkey anti-goat IgG	Thermo Fisher Scientific	A21432 RRID: AB_10053826	1:500
Other Critical Assays Reagents
DNase I	Sigma-Aldrich	#AMPD1
DPBS	Sigma-Aldrich	#D8537
Normal Donkey Serum	Jackson	017-000-121
Glycogen Periodic Acid Schiff (PAS/Hematoxylin) Stain Kit	Solarbio	G1281 RRID: 20191009
Hyaluronldase	Sigma-Aldrich	H3506
DAPI	Solarbio	C0065
Lectin PNA From Arachis hypogaea	Thermo Fisher Scientific	L32459
Typsin	Sigma-Aldrich	T8003
Collagenase Type IV	gibco	17104-019
Dead Cell Remove Kit	miltenyibiotec	130-090-101
ICG-001	Selleck	S2662
XAV939	Selleck	S1180
KY02111	Selleck	S7096
Deposited Data
RNA-seq data	This paper	GSE149512
Experimental Models: Organisms/Strains
Human testicle tissues	This paper	NA
Software and Algorithms
GraphPad Prism	Prism version 8	https://www.graphpad.com/scientificsoftware/prism
R version 3.6.0 (2019-04-26)	The Comprehensive R Archive Network	https://cran.r-project.org/
CellPhoneDB v2.0	Vento-Tormo R, et al. 2018	https://www.cellphonedb.org/
WebGestalt 2019	Zhang Lab	http://www.webgestalt.org/#
Ingenuity Pathway Analysis, IPA 3.15	version 3.15	NA
Photoshop	version CS6	NA
Cell Ranger 2.2.0	10x Genomics	https://support.10xgenomics.com/ single-cell-gene-expression/software/ downloads/latest
ARACNe software 1.0.0	Margolin, et al., 2006	https://github.com/califano-lab/ARACNe-AP
Seurat R pakage 3.0.0	Satija, et al., 2015	https://satijalab.org/seurat/; RRID: SCR_007322
monocle R package 2.6.1	Xiaojie Qiu, et al., 2017	http://cole-trapnell-lab.github.io/monocle-release/docs_mobile/
Vegan R package 2.5.6	Jari Oksanen, et al.	NA
ggplot R package 2_2.2.1	Hadley, et al.	NA
gplots R package 3.0.1	Hadley, Wickham et al.	NA
Biobase_R package 2.38.0	O.Sklyar	NA
dplyr_R package 0.7.4	Romain F, et al.	NA
DDRTree_R package 0.1.5	Qi Mao, et al.	NA
stringr_R package 1.2.0	Hadley, Wickham et al.	NA
MARINa R package 1.0.1	Mariano J. Alvarez et al., 2013	NA
Primer for QPCR	F (5'-3')	R (5'-3')
Actb	GTGACGTTGACATCCGTAAAGA	GCCGGACTCATCGTACTCC
Id4	TCCCGCCCAACAAGAAAGTC	CAGCAAAGCAGGGTGAGTCT
Gfra1	TTTCCATTTTGCTGGCGTCC	CCTGGGCTCCTTCCTAGACT
Zbtb16	AACCTTTCTTCTCCGGGCAC	GCATCTGATTGGCCTTGCAC
Uchl1	CGGCCCAGCATGAAAACTTC	TTGGCTCTATCTTCGGGGGA
Sall4	ATTACTGGGACATGCGCGTT	CAGTTCCCAGGGGAGTTCAC
Ddx4	GAGAACACATCTACAACTGGTGG	CCTCGCTTGGAAAACCCTCT
ACTB	CATGTACGTTGCTATCCAGGC	CTCCTTAATGTCACGCACGAT
CYCLIND1	GATGCCAACCTCCTCAACGA	GGAAGCGGTCCAGGTAGTTC
HOPX	CCAAAGAGAAGGCTACCCCC	CAGGCGCTGCTTAAACCATTT
DEFB119	GCAAACGCCACATCCTTCG	GTAGTCTTGGCCACTGCTTCT
JUN	GAGCTGGAGCGCCTGATAAT	CCCTCCTGCTCATCTGTCAC
TSC22D1	TCCTGAAGGGCAGTGGAATG	CCAGGAGTGAAGCAACCTGT
EGR3	TTGCCTGGAAGCTGCGTTAG	GAGTTTGCCGGTCATAGCAC
AXIN2	CAACACCAGGCGGAACGAA	GCCCAATAAGGAGTGTAAGGACT
CD44	CTGCCGCTTTGCAGGTGTA	CATTGTGGGCAAGGTGCTATT
FOSB	GCTGCAAGATCCCCTACGAAG	ACGAAGAAGTGTACGAAGGGTT

## Sheet: gene list
human transcription factors	canonical glycolysis	oxidative phosphorylation	triglyceride metabolism	neXi gene
ZBTB8B	PGM2L1	ABCD1	SLC27A1	HCCS
GSX2	PGK1	ACTN3	ATG14	PRPS2
TBX2	PKLR	AFG1L	GK2	FANCB
PAX8	FOXK1	AK4	GK3P	MOSPD2
CREB3L1	PGAM1	ATP5F1A	SIRT1	PIGA
NKX6-1	GAPDHS	ATP5F1B	PLIN5	SCML1
ZNF621	PFKP	ATP5F1C	DGAT1	RAI2
ZNF138	GAPDH	ATP5F1D	PNPLA2	SCML2
ZNF654	ADPGK	ATP5F1E	GPX1	Hs.220888
POU3F3	ALDOB	ATP5MC1	SLC27A5	Hs.149297
ALX1	ALDOC	ATP5MC2	CTDNEP1	DKFZp686C0388
EMX1	PKM	ATP5MC3	LPIN1	PDHA1
ZNF718	PFKM	ATP5ME	APOBR	FLJ14503
VSX2	GCK	ATP5MF	LIPF	RPS6KA3
POU1F1	PGAM2	ATP5MG	SEL1L	YY2
RARA	ALDOA	ATP5PB	LDLR	SMS
TLX3	FOXK2	ATP5PD	PIK3CG	FLJ37866
ZIC2	BPGM	ATP5PF	APOA5	PRDX4
ZNF226	PFKL	ATP5PO	LIPG	KLHL15
ZNF808	ENO2	ATP7A	GNB3	PDK3
AC067968.1	HK1	ATPSCKMT	PNPLA4	Hs.403937
NR3C1	TPI1	BID	APOBEC1	PCYT1B
HIC2	GPI	CCNB1	CNEP1R1	POLA
ZNF442	ENO1	CDK1	PNPLA1	Z39260
FOSL1	HK3	CHCHD10	PLAAT3	GK
MTF1	HK2	COA6	GPLD1	TM4SF10
YBX3	ENO3	COQ9	LPIN2	PRRG1
ZNF705A		COX10	C3	TCTE1L
NFE2		COX15	MGLL	SYTL5
RAX2		COX4I1	RGN	SRPX
SP1		COX4I2	GPAT3	RPGR
ARID3A		COX5A	SREBF1	Hs.61438
FEZF1		COX5B	SCARB1	OTC
THAP4		COX6A1	ABHD5	Hs.167510
ZNF286A		COX6A2	GPAM	MIG12
FOXQ1		COX6B1	CETP	FLJ22219
AIRE		COX6C	SORL1	CASK
SNAI3		COX7A1	LPL	GPR34
ZNF224		COX7A2	ACSL1	FLJ20344
ATOH8		COX7A2L	THRSP	FLJ31752
MECOM		COX7A2P2	INSIG1	CHST7
ZNF45		COX7B	CAV1	FLJ39602
ZNF674		COX7C	CAV3	RP2
ZXDA		COX8A	APOB	PHF16
ST18		CYC1	GPAT4	Hs.371977
NKX6-2		CYCS	TBL1XR1	P17.3
ZNF689		DLD	GPAT2	RBM10
ZNF449		DMAC2L	LMF1	ZNF157
ZNF2		DNAJC15	NR1H3	ZNF41
TFDP2		DNAJC30	GK5	ARAF1
ZBTB25		FXN	DGAT2	SYN1
PIAS4		H3BRW5	FABP5	PFC
HES4		ISCU	APOH	ELK1
ZNF592		MECP2	APOC3	UXT
WT1		MLXIPL	APOC2	ZNF81
ZBTB49		MSH2	APOC1	ZNF21
PAX5		MYOG	APOA2	FTSJ1
MAFG		NDUFA1	APOE	PORCN
ZNF837		NDUFA10	APOA1	EBP
FOXD4		NDUFA11	CAT	OATL1
GATA3		NDUFA12	SERPINA12	RBM3
HOMEZ		NDUFA13	MOGAT3	Hs.432724
ZNF26		NDUFA2	FABP6	WDR13
ZSCAN20		NDUFA3	DDHD2	SUV39H1
MEOX2		NDUFA4	G6PC	HDAC6
DMRTA1		NDUFA5	FABP4	PCSK1N
ZNF567		NDUFA6	PCK1	TIMM17B
OVOL1		NDUFA7	CPT1A	PQBP1
PRRX2		NDUFA8	PANK2	SLC35A2
MAFB		NDUFA9	FBXW7	PIM2
ZNF195		NDUFAB1	CYP2E1	DKFZp761A052
ZNF75D		NDUFAF1	SIK1	Hs.443531
PIAS2		NDUFB1	MOGAT1	TFE3
FOXJ1		NDUFB10	AGMO	JM11
GRHL1		NDUFB11	AADAC	JM4
KLF11		NDUFB2	FGF21	WDRX1
ATF2		NDUFB3	PNLIPRP2	Hs.496105
NFAT5		NDUFB4	FABP2	GPKOW
MXD1		NDUFB5	LPIN3	PLP2
SMAD3		NDUFB6	PNPLA3	LMO6
DMRT2		NDUFB7	ACSL4	CACNA1F
BARHL1		NDUFB8	PCK2	JM1
IKZF4		NDUFB9	FABP3	FOXP3
ZNF607		NDUFC1	PNPLA5	PPP1R3F
E2F7		NDUFC2	FITM2	LOC158572
ZNF595		NDUFC2-KCTD14	FABP12	CLCN5
ETV5		NDUFS1	LIPE	KIAA1202
CSRNP3		NDUFS2	LIPC	NUDT10
CEBPD		NDUFS3	INSIG2	LOC340602
ZNF669		NDUFS4	APOA4	NUDT11
TBX22		NDUFS5	NR1H2	GSPT2
ZNF304		NDUFS6	NKX2-3	TMEM29~
FOXN4		NDUFS7	SLC22A4	DXS6672E
TBX6		NDUFS8	FABP1	SREB3
ZBED2		NDUFV1	FABP9	TSPYL2
HES5		NDUFV2	PTPN11	BX111588
ZNF283		NDUFV3	CPS1	Hs.444781
PLAG1		NIPSNAP2	MOGAT2	PHF8
ZNF512B		NUPR1	FABP7	Hs.347445
ZNF486		PARK7	GK	FLJ42662
ZMIZ2		PDE12	PCSK9	PRKWNK3
TERF2		PGK1		FLJ10613
TFAM		PGK2		MAGED2
LCORL		PINK1		TRO
THAP5		PPIF		PFKFB1
TCF15		RHOA		APEX2
ZNF75A		SDHA		ALAS2
HMGB2		SDHAF2		Hs.40061
EGR3		SDHC		KLF8
ZFP69B		SDHD		SPIN3
USF1		SHMT2		DXS579E
TBR1		SLC25A23		SPIN2
SMAD2		SLC25A33		ZXDB
ZNF165		SNCA		ZXDA
HOXA11		STOML2		Centromere
LMX1A		SURF1		CXORF39
LHX6		TAZ		ASB12
ZNF155		TEFM		MTMR8
ZNF16		UQCC2		AR
ZNF225		UQCC3		Hs.76704
ZSCAN10		UQCR10		OPHN1
HNF1B		UQCR11		YB62F01
AC008758.1		UQCRB		WI-12732
HOXA13		UQCRC1		MGC21416
MKX		UQCRC2		ED1
TBX1		UQCRFS1		IGBP1
ZNF70		UQCRFS1P1		Hs.442732
ZNF282		UQCRH		Hs.221457
PRDM13		UQCRHL		ARR3
ZNF786		UQCRQ		DLG3
ZNF547		URS000055128B_9606		SNX12
EOMES		VCP		TNRC11
HOXB1		MT-CO1		NLGN3
ZKSCAN3				ZNF261
ZNF648				NONO
MECP2				ITGB1BP2
WIZ				TAF1
ZNF317				OGT
ZGLP1				CXCR3
BACH2				RGAG4
IRX4				PHKA1
IRF4				NAP1L2
HOXA9				CHIC1
SMAD7				FLJ44396
ZNF613				DKFZp686K1098
SOX30				FLJ26979
TSC22D4				Hs.118526
MEOX1				DKFZp586J1922
ZNF438				Hs.374460
TCF4				FLJ46440
ZBTB18				SLC16A2
RBPJL				RNF12
LYL1				KIAA2022
BHLHE22				Hs.353890
AC010422.6				CXorf26
IRF3				ATRX
ZNF260				DKFZp564K142
PROX2				PGK1
TP63				TAF9L
HOXA6				RPS6KA6
DMRTB1				UNQ8193
CCDC169-SOHLH2				SATL1
YY2				CSTF2
ZNF143				Hs.193951
PBRM1				FLJ12687
ZNF841				FLJ14084
ADNP				FSHPRH1
SPIB				DRP2
BCL11B				Hs.381211
ZNF513				HNRPH2
NEUROD6				FLJ20811
SRF				ARMCX3
TBXT				YO64F11
HOXD9				Hs.303060
ZBTB47				my048
ZNF22				TMSNB
NFXL1				FLJ12969
ZNF543				GPRASP2
ZNF540				KIAA1701
SOX14				Hs.496518
TFAP4				BEXL1
ASCL2				MGC45400
HEY1				BEX2
EBF3				NGFRAP1
XBP1				TCEAL1
ZNF562				MGC39900
PROP1				Hs.110168
CDX4				DKFZp686O1267
SOX10				FLJ36333
BORCS8-MEF2B				AA663726
ZNF211				LOC139231
ZNF266				FLJ10178
ZNF580				FLJ20298
OVOL3				LOC92129
ZNF391				ZCWCC2
ATOH1				DSIPI
ATF5				MID2
MYB				FLJ37392
ALX3				FLJ41813
SP2				KCNE1L
THAP2				ACSL4
GATA2				AMOT
CDX2				LRCH2
OLIG2				DKFZp686L20145
SIM1				Hs.186704
ZNF445				IL13RA1
YBX2				RNF127
ZBTB10				Hs.175048
ZIK1				PGRMC1
ZNF611				SLC25A5
DLX2				UBE2A
RREB1				Hs.496662
GATA1				NRF
BHLHA15				SEPT6
SOX21				Hs.178536
MAFA				RPL39
PITX1				ZNF183
ZNF286B				AKAP28
TGIF2LX				ZBTB33
SATB1				FLJ20716
SIM2				LAMP2
EN1				stSG42843
ZNF845				C1GALT2
DRGX				GLUD1
MAX				THOC2
ZNF696				BIRC4
ZNF521				STAG2
ZFP62				SMARCA1
GLI3				OCRL
ZBTB8A				APLN
ZNF791				ZDHHC9
ZFP42				FLJ11362
TGIF1				ELF4
ZNF557				Hs.271940
MEIS3				Hs.424932
ZNF565				SLC25A14
AC002310.5				RBMX2
DLX1				MST4
OLIG1				Hs.119889
GCFC2				FLJ38120
ZNF124				Hs.291319
ZBTB5				MBNL3
ZNF554				Hs.287979
ZBTB38				Hs.148401
ZNF600				Hs.268566
BSX				MGC16121
BHLHE41				W84737
ZSCAN23				LOC159091
HOXA1				T91371
MLX				BC008642
TSC22D1				CXX1
EGR4				Hs.156836
DUXA				Hs.134501
ZNF493				DKFZP564B147
CREBZF				ZNF75
PAX1				FLJ23614
THAP11				DDX26B
ARID4A				SLC9A6
ZSCAN22				FLJ12649
ZNF729				HTATSF1
ZNF221				ARHGEF6
FOXN1				RBMX
MSGN1				Hs.6795
OTX2				IDS
TCF7L1				CXORF40~
THAP6				FLJ16523~
IRF2				U66043~
TFAP2D				FAM11A~
ZNF239				U66046
EBF1				N48339
GBX1				CXorf6
REST				Hs.146087
CSDE1				MTM1
ZNF641				Hs.34079
ZNF90				MTMR1
FOXN3				M79236
ZNF385A				Hs.99402
ZNF727				Hs.124981
ZNF257				HMGB3
C11orf95				LOC203547
ZNF98				GABRE
PPARD				CETN2
ZNF223				NSDHL
ZNF561				PNMA6A
CDX1				ZNF275
ZBTB3				TREX2
TADA2B				BGN
LHX2				ATP2B3
AC005324.4				MGC29729
MEIS2				BC030106
MLXIPL				DUSP9
ZNF274				STK23
HOXB2				IDH3G
ZNF816				SSR4
GTF3A				PDZK4
NKX2-4				MECP2
ZNF134				FLNA
ETV2				EMD
POU2F1				D60607
SALL1				RPL10
ZNF136				DNASE1L1
SP140L				TAZ
ZNF780B				ATP6AP1
IRF5				GDI
ZNF443				DXS9928E
ETV1				PLXNA3
HMG20B				DXS9879E
PGR				UBL4
MYBL2				SLC10A3
EGR2				FAM3A
ZNF397				G6PD
NFATC2				Hs.188584
OTX1				Hs.290502
CREM				DKC1
FOXO3				MPP1
ZBTB6				F8
ZNF433				HCBP6
CREB1				Hs.6917
POU3F4				MTCP1
ZNF672				FLJ38567
ZNF329				H78350
SCRT1				RAB39B
ZNF140				F8A~
ZBED6				FLJ25895~
ZNF765				TMLHE
CRX				SPRY3
ZNF853
BAZ2B
ZNF182
ZNF467
ZNF253
PRDM10
ZNF333
PRDM1
ZIM3
GATA4
GLIS2
ZNF180
ZNF366
SOX18
ZFP1
ZNF517
HOXD10
ZNF112
CCDC88A
ZNF628
ZNF829
TADA2A
ASCL3
ZNF688
ZNF784
MYOD1
SMAD5
GSX1
DMBX1
ZNF419
SP110
SALL3
BBX
FEZF2
EBF2
HMGA2
DACH1
SETDB1
VAX2
MEF2D
ZNF273
ZNF287
ZNF37A
RAX
OSR2
ZNF763
TSHZ3
ZNF555
HOXC10
TOX
KLF8
ZNF235
ZNF746
VAX1
BARX2
ZNF311
RBPJ
PDX1
ZXDB
ZNF528
BATF3
HOXC12
SMAD1
ZFP91
HMX2
ZNF416
ZNF776
SPDEF
ARID3C
ZNF417
FOXO1
ZNF709
FOXH1
ZNF80
ZNF296
ZFX
SP4
ID1
ZNF701
CEBPB
ZNF66
TULP2
RFX1
ZNF724
GRHL2
ZNF879
TEAD3
ZNF541
ZNF610
ELK4
TERF1
RXRG
USF2
ZNF35
FOXO4
RFX2
CTCFL
AFF1
ZNF775
ELF2
ZNF32
LHX5
SOHLH1
NSD2
HMGB4
ZBTB44
ZNF444
NKX2-5
ARID5B
JDP2
FOS
BARX1
LIN28B
LHX3
NRF1
HOXC13
FOXS1
DMTF1
ISL1
STAT3
ETV6
IRX3
ZNF627
ZKSCAN5
NFATC4
ZNF212
KLF5
ZNF572
HES1
ZNF343
ZNF91
THAP7
GTF2IRD2B
ONECUT1
ZNF79
ZSCAN5C
TRERF1
BATF
LHX9
TOX4
REL
HOXD11
ZBTB34
ATF6B
FOXD4L6
ELK3
ZNF559
GSC2
ONECUT3
ARNT
ETV4
ZNF792
IRF1
NFATC3
PAX2
ZNF222
KLF4
TSC22D3
ZNF229
TFEC
ZNF668
HOXD1
ASCL1
RCOR3
ZNF790
ZNF605
POU4F3
ESRRA
GLIS3
ZNF519
ZNF354A
ZNF214
AC019117.3
ZFAT
ZKSCAN4
AC008770.2
FOXA1
ZNF658
PITX3
ZNF496
ZNF248
KLF10
BCL6
HKR1
TCF7L2
MAEL
NR1H4
POU5F1B
ZNF316
POU2F2
ZNF432
HSF5
ZNF382
ZNF507
MYCL
SNAI1
NKX6-3
SREBF2
ZNF347
ZNF281
BNC2
HOXA10
SOX4
SPI1
ZFP90
ZNF23
SOX11
MIS18BP1
HLX
ZNF85
ZNF799
MEF2C
PRDM16
ZNF408
ZNF200
ZNF883
ZNF526
DBP
ZNF473
ZNF551
IKZF2
E4F1
OTP
ZNF800
FERD3L
ZNF865
ZNF707
ZNF606
SOX8
GCM1
BCL6B
HEYL
SALL4
ZNF18
ZSCAN5B
MTA1
NR6A1
JUN
ZNF141
NFX1
ARX
PEG3
RARB
NCOR2
UBTFL1
ZNF331
ZNF778
NRL
MYOG
NOTO
ZNF205
LEF1
ZNF529
HOXA2
ZNF148
SMARCC1
ZNF322
TAL2
EMX2
KLF2
ZBTB22
ZNF550
ZFP3
ZNF597
PBX4
ZNF652
CSDC2
TPRX1
ZFHX3
ZNF358
FOXD1
STAT2
ZNF431
SREBF1
ZNF69
FOXB2
MIER1
LRRFIP2
GATA6
HIVEP2
ZNF100
SOHLH2
ZKSCAN8
HOXC9
SP9
ZNF684
ZNF484
ZNF570
ZNF251
NR1H3
ZIC3
FEV
NFYB
ZNF677
HOPX
ZNF460
ARID3B
ZNF581
GLMP
ZNF649
NKX1-1
ZNF469
VEZF1
ZNF518A
TFDP1
RELA
CREB3L3
GZF1
ZNF19
SAMD11
RUNX2
HSF2
CARHSP1
TFCP2L1
TSHZ1
ZNF234
ZNF43
HIF3A
FOXE3
POU5F2
NOBOX
FOXR2
ID4
ZNF93
PTF1A
ZNF625
PAX6
ZNF267
PAX7
BHLHE23
GRHL3
ZNF512
ZFP2
ZNF787
GMEB1
ZNF700
SIX5
HOXD8
EBF4
ZNF692
MYT1
CPHXL
ZNF615
NR2F1
IRF7
ZNF117
ZNF579
ZNF556
ZNF777
FOXE1
ZNF680
ZIC4
NFYC
PRDM15
ZNF468
ID2
ZSCAN5A
ISL2
ZNF710
ZIC5
ZBED4
ZNF679
HMBOX1
RFX5
ZNF687
ZNF773
HOXB7
ZNF470
HHEX
ANHX
L3MBTL1
ASCL4
ZNF480
FOXI3
ZFP57
RFX8
GLI4
MBD3
ZNF732
TCF12
ELK1
DBX1
GFI1
ZNF726
SIX3
ZSCAN12
BATF2
NR5A2
ZEB2
GTF2I
ZNF568
ZNF217
CDC5L
TSC22D2
PIAS3
IRX5
ERF
ZFP37
ETV3
TFE3
CTCF
EGR1
TFDP3
E2F2
ZFP36L2
NFIC
LCOR
ZNF614
RFX7
ZBTB7A
ZNF717
ZNF34
NR4A2
MEF2A
ZNF367
RCOR1
ZNF264
ZNF441
TWIST1
AFF4
STAT5A
ZNF888
AC023509.3
ZNF805
ZHX3
ZNF584
PRRX1
HOXA3
E2F5
KLF17
RHOXF1
NKX2-3
ZNF691
ZSCAN31
ZNF337
ZNF429
YY1
ZNF76
AC020909.1
ZSCAN2
ZNF12
DNAJC1
ZNF585A
ZNF385B
FOXA2
ZSCAN9
ZNF814
ZNF697
ZNF462
ZNF618
CREB3L2
ZNF827
ZNF77
NEUROG2
MSC
NEUROD1
ZBTB12
ZNF629
ATOH7
KLF7
ZBTB48
MESP2
FOXK1
ZBTB41
NR2C2
ZNF558
RFX4
SMARCC2
PLAGL1
ZBTB7B
ZNF425
HOXB4
ZNF500
FOXL2
PHOX2B
ISX
ZBTB21
ZNF582
SP100
ZSCAN21
STAT6
FOXC2
TCF3
LHX1
ID3
ARID5A
PAX3
DEAF1
ZNF44
KLF1
GATAD2B
SIX1
ONECUT2
ZFY
ATMIN
NFIA
FOXI2
TFCP2
MBD4
ZIC1
POU6F1
FIGLA
TFAP2E
ZNF213
ZNF17
HAND1
HSFX1
FOXC1
PAX9
ZNF28
MNT
NEUROD2
ZNF133
BNC1
PRDM9
HNF1A
ZNF653
UNCX
TGIF2
ZSCAN32
ZFHX4
ZFP69
ETV7
TLX1
ZNF747
ATF7
ZNF74
ETV3L
FIZ1
ZNF177
ZKSCAN1
HOXA7
GATA5
THAP3
TFEB
SOX3
MYSM1
HEY2
ZNF84
NCOA1
SUB1
ZNF723
SOX13
ZBTB37
MSX1
ZNF564
NKX2-1
ZNF292
ZNF749
LHX4
HES2
HLF
IRF9
PPARG
SHOX2
ZNF277
ZNF878
ARID1B
ZNF426
DLX4
ZNF33B
ZNF639
BARHL2
ZNF83
HAND2
ZBTB42
ARNTL2
ZNF320
ZNF10
TUB
ZNF107
ZFP36L1
ZNF713
ARID2
ATF4
KMT2C
ZNF783
HIVEP1
MGA
ZNF560
MSX2
ZNF174
TRPS1
ZNF616
DNAJC2
ATF3
HOXB3
ZNF101
ZNF583
ZNF880
ELF4
ZHX2
GSC
ZNF71
HBP1
HOXB8
ZNF302
ZFP41
TBX20
NEUROG1
DUX4
PKNOX2
SMARCA1
ZSCAN18
ZNF334
ZNF219
THRA
ZIM2
TCF24
ZNF181
ALX4
HDX
ZNF530
GMEB2
SMAD9
HOXC11
ZNF502
ZNF114
TBX4
E2F6
FOXD4L4
ZNF233
ZNF230
ZNF594
TULP1
HOXB9
SSRP1
DLX3
ZBTB1
AHR
ZNF660
CSRNP2
HIVEP3
FOXJ3
PRDM8
RORC
CEBPG
BACH1
ZNF705B
ZNF319
FOXR1
ZNF41
YBX1
SATB2
ZSCAN1
ZNF571
NKX2-8
ZNF3
TEAD2
NR5A1
ZNF485
NR2F2
ZNF491
SP6
ZNF439
KLF14
IKZF1
UBP1
DUXB
FOXA3
ZBTB26
ZNF215
ZNF284
ZNF667
ZKSCAN2
THAP9
TCF21
ZNF197
ZNF549
PROX1
TCFL5
FOSL2
E2F3
BAZ2A
HMGB3
ZNF599
ZNF492
ZNF232
MIER3
GLI1
ZBTB24
ZNF532
ZNF644
HOXD3
UBTF
ZNF410
SP140
ZNF92
HINFP
LHX8
AC025287.4
ZNF20
ZNF418
ZBTB14
MLXIP
CREB3L4
SCX
NANOGP8
ZNF548
L3MBTL4
ZNF655
AC118549
TBX10
ZNF587
AC012531.3
ELF1
AC073612.1
LIN28A
HMGXB4
ZNF396
NR2E1
ZNF823
STAT4
ZNF626
AC105001.2
TEF
PPARA
ZNF8
ZNF501
ZNF454
PRDM2
ETS1
PRDM6
ZBED3
ZNF354C
ESX1
HOXB6
NFKB1
TULP3
RARG
ZNF705G
OLIG3
ZNF821
HNF4A
TCF7
SMAD4
DMRTC2
ZBED5
NEUROG3
ESR2
ZNF683
ZEB1
NPAS3
ZNF785
HOXA4
ZNF831
HOXB5
HMGXB3
ZNF227
ZNF446
PAXBP1
HSFX2
ARID4B
ZNF157
MXD4
LRRFIP1
ZFP30
ELF3
INSM2
HMGA1
MITF
MXI1
NR4A1
ZNF585B
TBX21
TFAP2C
HMG20A
ZNF770
KLF6
GLI2
SIX4
ZNF813
ZNF7
FOXK2
ZNF577
RHOXF2B
ZNF623
USF3
SOX12
HSF4
ZNF705E
GCM2
E2F4
FOXP1
FOXF1
DMRT1
ZNF518B
ZNF436
NHLH1
ZBTB33
SP8
NR1D2
FLI1
REPIN1
SNAI2
TFAP2A
ETS2
ZNF735
HOXC5
SOX9
NR2C1
NFYA
NKX3-2
TTF1
NR4A3
ZNF768
SETDB2
FOXI1
ZNF574
FOXL1
ZNF527
CIC
HES6
NKX2-6
NR1D1
ZNF121
ZBTB7C
ZNF619
SOX2
ZNF131
E2F1
ZNF678
ZSCAN25
THAP8
ZNF596
ZNF622
ZBTB2
ZSCAN26
MYF6
ZNF236
ZNF589
TWIST2
PATZ1
LBX1
ZBTB40
ZSCAN16
ZNF202
ZNF782
HSFX3
ZNF721
ZNF676
ZXDC
ZNF576
POU3F1
IRF6
OSR1
PRDM14
ZNF586
TBX19
FOXN2
EVX2
ZBED1
IRX6
PBX2
CLOCK
TAL1
HELT
DLX5
GTF2IRD2
HMGB1
HMX1
GBX2
NFIX
ZNF646
ZNF479
AC073111.3
EVX1
MZF1
RUNX3
HOXD12
JUND
RXRB
ZNF208
ZNF383
ESRRB
ZNF891
ZNF699
NR2E3
ZNF335
STAT1
GATAD2A
ZFPM1
NFE2L2
ZNF276
ESRRG
ZNF835
TP53
ZNF514
ZFP82
ZNF728
PBX1
NR1I3
ZNF780A
NPAS2
ZNF154
RERE
NFATC1
SALL2
ATF6
PBX3
JARID2
PKNOX1
ELF5
ZNF714
NFIB
NR0B1
ZNF664
DACH2
SOX15
RBAK
ZNF14
CDIP1
VSX1
HOXD13
ZNF423
ZNF552
ZNF730
ZNF781
AC010616.1
IRX1
ARID1A
ZNF716
PRDM12
TSHZ2
KLF13
FOXO6
IRX2
MYBL1
CEBPA
ZNF407
MIXL1
MEIS1
ZNF671
AC138696.1
ZNF630
ZNF524
MEF2B
ZNF662
ZNF534
PRDM5
TOX2
ZNF415
ZBTB20
ZNF740
SPIC
TBX15
ZNF766
ZNF25
PMS1
MYC
SIX6
POU2F3
EHF
ZNF544
NANOGNB
ZBTB43
ZNF536
ZNF440
RORB
ZNF844
ZNF263
ZNF846
MTA2
CBFB
NPAS1
AC022167.5
ZNF57
EN2
ZFPM2
HESX1
SP3
E2F8
ZNF563
MAFK
ZNF569
ZNF300
HES7
NR1I2
SOX7
ZBTB39
ZNF398
ZNF420
NCOR1
SHOX
CEBPE
LITAF
SEBOX
ZBTB11
FOXP2
TLX2
TOX3
NR3C2
POU5F1
ZNF573
ZNF350
ZNF324
ZBTB32
ZNF394
FOXD4L5
AHRR
PRDM4
GFI1B
ZNF341
KLF15
ZMIZ1
ZSCAN4
ZNF850
ZNF256
ZBTB46
HSFY1
HSFY2
HOXC8
ZNF33A
ARNTL
RLF
SOX1
DMRT3
ZNF624
NPAS4
ZSCAN30
GLIS1
ZNF146
FOXM1
AC092329.3
SIX2
KLF18
MESP1
BHLHE40
ZNF483
HES3
RUNX1
ZNF430
MYNN
HSFX4
ZNF711
TBX5
POU6F2
RXRA
WDHD1
LBX2
ZNF764
RFX6
SOX17
ZFP91-CNTF
ZHX1
ZNF48
SP7
CSRNP1
DLX6
HSF1
ERG
MAF
ZNF404
AL033529.1
ZNF275
RFX3
MAZ
IKZF5
KLF9
ZNF665
ZNF682
ZNF566
FOXB1
DBX2
FOXG1
JUNB
DPRX
MAFF
SRY
FOXP4
MYRF
AFF2
OVOL2
TGIF2LY
ZSCAN29
ZNF852
TCF23
FOSB
BHMG1
NKX2-2
POU3F2
NR2F6
BCL11A
AC115220.1
ZNF268
TULP4
ASCL5
HIC1
ZBTB45
ZNF836
ZNF670
ZFHX2
FOXF2
SMARCE1
ZNF789
MYT1L
ZNF24
TBX3
NEUROD4
AR
MBD2
ZNF189
PHOX2A
ZFP64
SMAD6
THAP10
AC073111.5
FOXD4L3
TP73
ZNF587B
HOXB13
BHLHA9
ZNF184
ZNF471
HOXA5
ZNF362
ZBTB17
ZNF160
GABPA
ZNF142
ZNF771
THAP12
HMX3
ZNF736
ZFP14
RORA
PAX4
ZBTB4
HOXC4
CREB5
POU4F1
KLF12
ZNF345
TEAD1
LMX1B
PIAS1
NR1H2
ZNF324B
MYCN
ZNF175
VENTX
ZNF559-ZNF177
VDR
ZNF546
AFF3
MBD1
KLF16
ZNF737
ZNF169
ZNF695
SP5
CAMTA2
SOX6
CAMTA1
DDIT3
ZNF525
LEUTX
AC092835.1
ZKSCAN7
ZNF285
RCOR2
ARGFX
ZNF30
MNX1
MYF5
ZNF354B
NKX3-1
KLF3
FOXD4L1
PITX2
ZNF772
ZBTB16
ZNF575
ZNF620
ZNF761
ZNF793
ZNF254
TFAP2B
SNAPC4
ZNF675
ZNF860
FOXD3
ZNF132
NFE2L3
ZNF510
HOXC6
THRB
ZNF774
ZFP28
NFE2L1
HOXD4
ZNF681
NFIL3
FOXP3
CUX2
CREB3
ARNT2
MTA3
AEBP2
TEAD4
ZNF250
FOXD2
JAZF1
MYRFL
THAP1
ZNF578
ZNF461
IKZF3
FOXJ2
AC187653.1
ZNF788
ZNF708
TERB1
ZFP92
IRF8
ZNF705D
MXD3
ZNF506
RHOXF2
NHLH2
STAT5B
ZNF490
ZNF516
NFKB2
ZNF99
ESR1
DMRTA2
INSM1
SOX5
TBX18
HNF4G
ATF1
SCRT2
NKX1-2
ZNF384
PLAGL2
POU4F2
NANOG
ZNF81
ZNF497
NR0B2
AC010487.3
AC004080.3
ZNF135
RELB
GTF2IRD1
CUX1
ZNF207
LTF
PRDM11
BCLAF1
TFB1M
ZNF280C
PARP12
GPBP1
RFXANK
MLLT10
KHSRP
HIF1A
ADNP2
CENPT
CAPN15
GABPB1
MYEF2
TAX1BP1
AKNA
CREBL2
CENPA
CEBPZ
PLEK
EPAS1
SFPQ
GON4L
PHTF1
BLZF1
ZNF706
KIAA1549
ZNFX1
SLC2A4RG
RBCK1
YEATS4
CASZ1
CC2D1A
ZNF414
XPA
TCF19
ZNF280D
PREB
SMARCAL1
CARF
TCF25
ZNF750
GABPB2
TMF1
LYAR
PURB
CIZ1
ANKRD30A
THYN1
SETBP1
AHCTF1
ELMSAN1
GATAD1
SON
GPBP1L1
ZNF326
SPZ1
FAM170A
CREBRF
ZNF704
ZNF503
RAG1
PHB
TET2
ZNF608
ZNF280A
CENPX
CNBP
NFRKB
ZNF318
PURG
CENPS
MAF1
ZNF609
DMRTC1B
PURA
NKRF
ZNF395
PLSCR1
ZGPAT
ZNF720
ZNF511
L3MBTL3
CPEB1
ZNF487
NME2
ZNF488
DMRTC1
ZNF280B
