# Supplementary material for: Single-cell analysis of developing and azoospermia human testicles reveals central role of Sertoli cells
Source: Nat Commun. 2020 Nov 10;11:5683. doi: 10.1038/s41467-020-19414-4 (PMC7655944; doi:10.1038/s41467-020-19414-4)
Supplement: Supplementary file 10 — Source Data [file 41467_2020_19414_MOESM10_ESM.xlsx]

## Sheet: Figure 2
Figure 2g upper panel					Figure 2g middle panel					Figure 2g bottom panel
JUN+ Sertoli cells	positive	negative			2 years	11 years	adult			2 years	11 years	adult
2 years	63	37			9.09	22.47	3.79			6.86241	5.88953	18.5677
11 years	17	83			10.16	9.59	4.6			7.50617	6.44741	12.6823
adult	1	99			9.69	28.88	4.63			8.53333	5.34443	12.8772
					9.89	14.23	4.7			7.375	5.86706	11.8207
					10.77	16.93	4.75			7.73958	6.11655	14.1608
					11.56	30.62	4.76			6.8875	5.99244	35.3867
					9.18	21.23	4.8			7.04362	6.16	7.01332
					11.09	25.26	4.85			6.67059	6.13467	42.3598
					7.34	29.25	5.09			7.32615	5.83654	41.9328
					8.8	32.22	5.15			6.87302	6.35886	6.99384
					7.93	20.45	5.29			6.67692	5.10664	20.4752
					7.89	11.57	5.3			5.7037	6.12346	10.6677
					7.09	20.12	5.35			7.21368	5.41582	28.3889
					8.59	17.59	5.38			6.4619	7.05333	11.657
					7.29	20.13	5.4			7.98846	5.90422	23.951
					8.97	23.17	5.58			6.73226	5.57887	30.4375
					9.37	28.68	5.58			6.40057	6.41684	11.0513
					7.77	20.7	5.6			6.89883	5.76003	37.6556
					9.7	24.53	5.63			6.4228	6.66848	36.4872
					8.43	25.61	5.64			7.28889	6.35078	12.9614
					7.08	15.53	5.75			6.01786	5.54075	23.9084
					7.46	21.88	5.75			6.47143	5.75865	58.4939
					10.14	22.42	5.83			6.6125	5.73214	17.7929
					10.27	46.32	5.87			6.7763	5.80604	20.5663
					10.99	26.21	5.87			7.10769	5.91735	10.94
					8.49	20.01	5.95			6.33939	5.75579	17.3542
					8.24	9.2	6.08			6.25	5.72454	18.8636
					9.32	14.68	6.12			6.975	5.56841	13.0777
					3.67	17.61	6.13			7.52059	5.39731	8.40379
					8.43	57.22	6.2			6.01383	5.70266	15.7643
					10.86	27.4	6.24			7.80625	5.47586	16.2682
					6.88	30.11	6.25			7.5193	5.50446	22.7879
					6.36	14.49	6.28			7.74603	6.08798	16.9013
					6.76	23.01	6.33			6.803	5.47491	29.7683
					10.18	16.45	6.33			6.93333	6.75784	26.6145
					9.82	14.42	6.33			6.04915	5.54909	34.7902
					10.41	19.2	6.35			5.8724	5.82086	9.97143
					9.17	24.13	6.47			6.84115	6.51496	36.8274
					9.69	19.49	6.5			7.15278	6.05312	23.7002
					6.41	17.21	6.53			6.70059	5.82833	13.155
					9.09	22.88	6.54			7.54545	5.48409	20.6836
					6.54	22.5	6.56			6.50893	5.70673	14.3051
					9.35	15.32	6.58			6.52747	5.24554	30.1695
					12.44	32.87	6.6			6.96676	6.1817	32.595
					11.09	16.05	6.63			6.55469	5.6395	41.3
					10.56	16.89	6.67			6.88704	6.42089	24.0065
					9.19	6.28	6.67			6.78755	6.88809	23.5026
					10.86	27.39	6.78			7.13027	5.41333	22.4141
					6.47	18.1	6.79			6.06061	5.38312	30.8787
					5.76	22.99	6.81			6.88387	5.23975	47.0417
					9.58	16.28	6.83			8.17227	6.2004	53.3828
					16.1	41.63	6.86			7.29924	5.83476	12.5989
					11.21	21.12	6.87			7.13529	5.63805	21.9356
					10.6	13.44	6.9			7.3915	5.75431	11.8106
					6.09	17.31	6.9			6.81482	5.39608	47
					8.42	24.49	6.9			6.62833	5.93319	16.6864
					7.13	13.32	6.92			6.4619	5.76239	17.2399
					8.56	19.44	7			6.395	6.069	11.597
					8.29	17.74	7			7.74	6.12901	11.4058
					4.44	13.61	7.1			6.96154	6.32941	35.3413
					8.41	52.7	7.13			6.98512	5.71228	10.433
					7.81	24.38	7.15			6.93772	6.31018	14.9524
					5.8	23.51	7.22			6.92092	5.81991	18.75
					10.27	16.84	7.25			6.68163	5.98086	36.8221
					7.61	51.41	7.25			6.61875	5.96825	28.2952
					12.13	30.11	7.25			7.60101	6.02261	11.1936
					20.17	13.56	7.33			6.2381	6.21429	11.72
					9.1	19.78	7.39			6.4798	6.49753	38.0823
					7.28	21.36	7.43			7.39444	6.01515	16.5385
					11.82	15.7	7.49			6.87778	5.60979	13.1295
					7.45	12.55	7.67			6.61967	5.4378	21.7531
					9.93	17.3	7.67			7.05114	6.04006	13.5088
					11.86	17.18	7.67			7.27273	6.1287	15.4872
					12.41	33.58	7.69			6.97801	6.21373	37.7416
					10.93	39.92	7.69			6.35897	6.2211	15.282
					7.42	20.98	7.69			6.57589	5.6751	26.5294
					10.83	25.68	7.75			7.1798	6.37333	12.3595
					13.06	23.45	7.8			7.20282	5.13545	18.4818
					7.24	21.24	7.8			6.69231	6.19079	5.46667
					7.33	39.03	7.82			6.4821	6.125	12.497
					9.75	15.42	7.88			7.408	6.60156	5.73214
					7.86	21.28	8.01			6.34706	7.75481	10.6212
					13.36	26.02	8.04			6.5817	7.20952	4.66941
					6.82	16.2	8.08			6.94516	6.36606	8.79799
					9.39	39.15	8.13			6.42722	6.31882	9.53796
					8.83	17.2	8.14			6.69647	5.41481	20.7068
					12.48	20.54	8.19			7.39715	5.75049	9.24943
					9.88	21.36	8.27			7.35429	6.81975	11.0095
					8.66	20.87	8.31			7.38933	5.24308	12.9056
					8.67	10.32	8.33			7.33198	6.15385	11.1739
					16.5	23.2	8.4			6.41667	5.59601	32.6367
					11.12	23.04	8.42			7.29583	5.34992	18.5808
					10.44	15.36	8.53			7.55758	4.80945	7.65036
					10.05	6.91	8.56			6.40417	5.60671	28.6545
					13.08	14.63	8.58			6.45098	5.73077	17.1222
					7.06	18	8.6			6.89465	5.87088	17.129
					16.35	16.44	8.75			6.35714	5.78737	38.363
					11.22	20.12	8.8			6.84409	5.79511	11.68
					11.31	20.08	8.8			6.49286	5.84343	15.1941
					7.15	47.02	8.93			6.34635	5.96264	18.15
					12.94	23.64	9.11			6.68304	9.22667	22.1133
					8.27	16.8	9.14			7.10025	6.83507	8.33766
					10.75	17.42	9.35			6.58658	6.28231	14.1822
					9.42	39.31	9.46			6.3631	5.33056	8.80952
					7.88	42.78	9.51			7.42199	7.35217	8.51429
					12.21	26.54	9.58			6.74091	5.77778	10.028
					9.43	10.89	9.76			6.60269	5.67874	18.7015
						34.49	9.79			8.22807	6.76721	8.87745
						20.93	9.81			6.69032		22.2667
						26.46	9.87			6.9718		7.32323
						44.32	9.88			7.45158		21.7889
						21.87	9.94			6.1875		22.2024
						20.54	10.13			7.55368		7.30294
						14.1	10.22			7.32051		5.46032
						17.87	10.33			7.34058		5.2037
						51.17	10.5					22.1656
						15.65	10.53					25.0735
						39.57	10.56					4.76136
						19.34	10.88					9.05442
						19.26	11.08					10.9086
						25.73	11.24					7.05263
						21.19	11.27					5.08951
						15.1	11.5					5.71769
						22.69	11.93					9.75781
						12.97	12.25					17.95
						13.75	12.38					7.89
						9.93	12.81					16.1247
						23.73	12.87					7.29464
						20.95						8.23188
						14.35						10.141
						32.71						31.3602
						18.64						5.79825
						18.78						6.84225
						9.17						11.3674
						28.5						11.5294
												10.7067
												15.0769
												5.59636
												22.7067
												8.46296
												4.74242
												14.0424
												7.80455
												27.1882
												8.33224
												11.0853
												9.96791
												20.4298
												7.92986
												19.8158
												11.4151
												12.5083
												8.20168
												18.1621
												14.6406
												14.9167
												19.5082
												25.3809
												24.8265
												15.5833
												22.0216
												33.2155
												14.9039
												14.4602
												36.3398
												46.5083
												28.6579
												53.8481
												34.4762

## Sheet: Figure 3
Figure 3k upper panel				Figure 3k bottom panel
EGR3+ Sertoli cell	positive	negative		HOPX+ Sertoli cell	positive	negative
2 years	18	104		2 years	0	137
11 years	3	149		11 years	0	152
adult	1	117		adult	110	4

## Sheet: Figure 4
Fluorescence indensity of HOPX staining per nucleu of Sertoli cell
OA	iNOA	KS	AZFa_Del
31.0856	13.4232	19.3789	12.3261
42.8929	8.9929	15.8842	15.1727
34.4581	7.03918	26.0627	9.9774
29.6503	9.11941	31.2617	15.8118
24.7183	17.9484	30.0259	19.4515
25.2365	11.9115	28.7501	8.06044
23.9285	16.4614	7.6778	13.2399
45.2351	15.2291	16.9349	8.52225
29.0464	15.6261	14.439	16.6139
33.1896	9.47862	21.0938	16.4904
30.0867	10.6676	43.7508	12.9778
23.3814	18.2798	26.1308	17.973
22.8827	12.3631	7.87472	10.3013
	10.1755	9.02747	10.4887
	21.2965	41.8175	12.1555
	11.6118	9.5476	11.264
	6.95977	23.0118	9.9882
	11.3017	21.8011	13.1271
	9.97525	17.1974	11.731
	11.9906		12.429
	11.3811		9.40179
	13.2826		9.57551
	8.53654		10.17
	10.6983		10.4995
	10.746

## Sheet: Figure 5
Figure 5h	adult_NC			iNOA_NC
Day 1	0.183	0.182	0.189	0.181	0.184	0.184
Day 3	1.348	1.352	1.401	1.514	1.753	1.627
Day 5	2.061	2.171	2.187	2.382	2.545	2.611

## Sheet: Figure 6
Figure 6d	adult_NC			adult_ICG			iNOA_NC			iNOA_ICG
Day 1	0.183	0.182	0.189	0.202	0.208	0.209	0.181	0.184	0.184	0.206	0.196	0.194
Day 3	1.348	1.352	1.401	0.402	0.355	0.417	1.514	1.753	1.627	0.429	0.475	0.384
Day 5	2.061	2.171	2.187	0.723	0.788	0.624	2.382	2.545	2.611	1.025	0.657	0.849
Figure 6e
FOSB	adult_NC	adult_ICG	iNOA_NC	iNOA_ICG	EGR3	adult_NC	adult_ICG	iNOA_NC	iNOA_ICG	JUN	adult_NC	adult_ICG	iNOA_NC	iNOA_ICG
	1.00902	0	2.04741	0.16421		0.838865	0	0.537411	0		0.653226	0	2.41	0
	1.13393	0	1.57484	0.847		0.993544	0	0.774572	0		0.958669	0.154	2.574	0.547
	0.857044	0.2415	1.04774	0.104		1.16777	0.5475	0.445209	0		1.3881	0	1.047	0.104
HOPX	adult_NC	adult_ICG	iNOA_NC	iNOA_ICG	TSC22D1	adult_NC	adult_ICG	iNOA_NC	iNOA_ICG	DEFB119	adult_NC	adult_ICG	iNOA_NC	iNOA_ICG
	0.398953	6.25486	0.357	3.3254		0.577792	1.42655	0.23654	1.06518		1.6127	1.79521	1.04741	1.14482
	0.962827	3.35478	0.654	5.26741		0.997109	1.26235	0.574841	1.62514		1.13588	1.26574	1.57484	1.26419
	1.63822	2.25487	0.398	2.11987		1.1251	2.02515	0.847741	3.10402		0.251427	0.302541	0.047741	0.104
Figure 6g		JUN			HOPX
	adult_DMSO	19.5	18.54	19.01	1.5	0.59	0
	adlut_ICG	13.6	14.52	12.47	7.4	8.32	6.19
	iNOA_DMSO	19.7	18.24	21.05	0.7	0	2.4
	iNOA_ICG	11.58	13.24	13.64	6.27	8.4	6.56
Figure 6i						Figure 6k
	adult_NC	adult_ICG	iNOA_NC	iNOA_ICG			adult_NC	adult_ICG	iNOA_NC	iNOA_ICG
	255.5	16.3454	538.278	26.2833			1.32	2.6	0.34	3.63
	565.778	80.3298	618.278	181.611			0.93	3.21	0.52	3.1
	318	7.3826	602.444	23.7543			0.82	3.09	0.73	2.9

## Sheet: Figure S1
Figure S1b	T (ng/ml)					FSH (mIU/ml)					LH (mIU/ml)					E2 (100pg/ml)
2 years	0					1.44					0					0
5 years	0					0.94					0					0
8 years	0					0.87					0					0
11 years	0.26					0.502					0.192					0.6
17 years	3.75					8.62					8.12					1.5
adult	4.085	4.17	2.92	3.54	4.26	5.927	3.706	2.901	4.58	3.321	6.96	5.8	3.34	4.587	5.62	2.7	2.94	4.8	3.44	2.84
AZFa_Del	2.33					12.09					7.22					2.99
KS	2.15	0.25	3.28			41.78	39.74	21.38			30.84	14.05	14.95			8.6	7.5	12.6
iNOA	3.65	4.57	2.01			17.85	24.65	22.33			17.58	19.21	24.24			3.8	6.5	10.1
Figure S1c	T (ng/ml)					FSH (mIU/ml)					LH (mIU/ml)					E2 (100pg/ml)
adult	4.085	4.17	2.92			5.927	3.7	2.9			6.96	5.8	3.34			2.7	2.94	4.8
AZFa_Del	2.33					12.09					7.22					2.99
KS	2.15	0.25	3.28			41.78	39.74	21.38			30.84	14.05	14.95			8.6	7.5	12.6
iNOA	3.65	4.57	2.01			17.85	24.65	22.33			17.58	19.21	24.24			3.8	6.5	10.1

## Sheet: Figure S7
Figure S7b
2 years	11 years	adults	iNOA	KS	AZFa_Del
11.94	3.31	4.61	9.648	7.218	6.19
11.31	5.71	4.07	8.458	6.778	5.56
10.2	4.25	4.27	9.558	8.448	6.29
11.42	6	4.41	9.218	6.898	5.84
12.54	3.29	3.42	9.468	6.558	5.55
11.07	5.46	4.22	9.038	6.838	6.16
11.34	5.23	4.71	10.328	5.858	5.31
11.26	5.25	4.05	8.608	5.348	5.8
10.45	5.33	4.56	14.008	6.068	5.04
11.4	5.3	3.69	15.128	6.098	4.65
11.23	3.98	4.81	6.558	6.608	4.56
11.15	7.35	4.42	6.728	3.878	6.1
10.5	5.93	3.31	8.198	5.758	6.46
11.76	4.62	4.03	6.918	5.968	6.31
12.23	3.78	4.01	6.858	5.258	5.64
10.94			8.278		5.65
					5.51

## Sheet: Figure S8
Figure S8c								Figure S8f					Figure S8g
	ICG-001							adult_DMSO	adult_ICG	iNOA_DMSO	iNOA_ICG		Gfra1	adult_DMSO	adult_ICG	iNOA_DMSO	iNOA_ICG
CYCLIND1	0.368252	0.379594	0.46146	0.485285				30199	40720	17047	69244			1	0.97237	1	0.88965
JUN	0.72332	0.630724	0.660761	0.715442				23348	39384	16701	61366			1	0.832215	1	0.81512
AXIN2	0.710389	1.18331	0.958701	1.73462				22924	36202	16530	55118			1	0.7447	1	0.75745
CD44	0.336104	0.345524	0.368394	0.361747				22322	35968	12948	54734			1	0.91245	1	0.846325
								18991	34077	11524	46540		ID4	adult_DMSO	adult_ICG	iNOA_DMSO	iNOA_ICG
								17768	30881	11408	45769			1	0.97237	1	0.78965
Figure S8b								14189	28550	8672	40270			1	0.732215	1	0.81512
	Day 0			Day 5				13271	24671	8335	38554			1	0.7447	1	0.75745
DMSO	30	27	24	62	59	62		12321	24120	8160	36078			1	0.8	1	0.746325
ICG-001	26	29	37	46	39	41		11898	23652	7664	35505		Uchl1	adult_DMSO	adult_ICG	iNOA_DMSO	iNOA_ICG
XAV939	31	26	25	52	58	51		10901	22286	7644	33091			1	1.20886	1	1.36541
KY02111	36	22	29	47	52	48		10346	20501	7315	29605			1	1.19507	1	1.15756
								9472	20050	6888	28614			1	1.15489	1	1.25874
								9154	19184	6837	26175			1	1.12115	1	1.26985
								8386	18709	6211	23799		Nanos2	adult_DMSO	adult_ICG	iNOA_DMSO	iNOA_ICG
								7454	18009	5515	21493			1	0.983074	1	0.78542
								7101	16564	5316	21395			1	1.05692	1	1.26847
								6727	14131	4400	19736			1	1.05435	1	1.23144
								6241	12304	4332	17945			1	0.989027	1	1.0348
								5576	11792	4242	16601		Plzf	adult_DMSO	adult_ICG	iNOA_DMSO	iNOA_ICG
								4350	9099	3809	16361			1	0.97237	1	0.78965
								4328	6767	3743	14530			1	0.732215	1	0.84512
								3899	6521	3560	13791			1	0.7447	1	0.75745
								2794	4127	3472	13087			1		1	0.796325
								2025	3769	3424	12003		Ddx4	adult_DMSO	adult_ICG	iNOA_DMSO	iNOA_ICG
								1483	2748	3168	11195			1	1.20829	1	1.16421
								1279	569	2904	11142			1	1.09863	1	0.847
								955	568	2466	10411			1	0.974806	1	1.104
										2347	10018			1	1.59972	1	1.29875
										2213	9848
										2178	8939
										2038	8721
										2008	8265
										1982	8232
										1548	7366
										1480	7242
										1166	7105
										1006	6208
											5983
											5542
											4867
											4081
											3945
											3111
											2869
											2286
											1700
											1656
											1540
											1475
											1339
											1280
											1116
